# Supplementary material for: The RNA binding proteins TIA1 and TIAL1 promote Mcl1 mRNA translation to protect germinal center responses from apoptosis
Source: Cell Mol Immunol. 2023 Jul 20;20(9):1063–76. doi: 10.1038/s41423-023-01063-4 (PMC10469172; doi:10.1038/s41423-023-01063-4)
Supplement: Supplementary file 8 — Related Manuscript File [file 41423_2023_1063_MOESM8_ESM.xlsx]

## Sheet: TIA1_iCLIP_FDRInGenes_10
	Chr	Xlink_site	Strand	score	scored_extended	genes.start	genes.end	genes.width	ensembl_gene_id	external_gene_name
14	1	3675829	-	25	30	3276124	3741721	465598	ENSMUSG00000051951	Xkr4
253	1	4916353	+	12	12	4878011	4918633	40623	ENSMUSG00000025903	Lypla1
254	1	4916353	+	12	12	4878115	4956993	78879	ENSMUSG00000104217	Gm37988
255	1	4916353	+	12	12	4878011	4918633	40623	ENSMUSG00000025903	Lypla1
256	1	4916353	+	12	12	4878115	4956993	78879	ENSMUSG00000104217	Gm37988
402	1	4966806	+	10	11	4928037	4968132	40096	ENSMUSG00000033813	Tcea1
424	1	4967134	+	11	46	4928037	4968132	40096	ENSMUSG00000033813	Tcea1
427	1	4967137	+	13	61	4928037	4968132	40096	ENSMUSG00000033813	Tcea1
430	1	4967140	+	11	40	4928037	4968132	40096	ENSMUSG00000033813	Tcea1
451	1	4967230	+	10	29	4928037	4968132	40096	ENSMUSG00000033813	Tcea1
460	1	4967244	+	13	22	4928037	4968132	40096	ENSMUSG00000033813	Tcea1
478	1	5125572	-	16	29	4979799	5140508	160710	ENSMUSG00000002459	Rgs20
479	1	5125573	-	11	29	4979799	5140508	160710	ENSMUSG00000002459	Rgs20
508	1	5163828	+	10	25	5140241	5232752	92512	ENSMUSG00000033793	Atp6v1h
921	1	7224940	+	21	27	7159144	7243852	84709	ENSMUSG00000051285	Pcmtd1
943	1	7226303	+	10	11	7159144	7243852	84709	ENSMUSG00000051285	Pcmtd1
972	1	7230857	+	11	13	7159144	7243852	84709	ENSMUSG00000051285	Pcmtd1
1034	1	8861914	-	11	39	8431699	9370103	938405	ENSMUSG00000025909	Sntg1
1036	1	8861916	-	18	79	8431699	9370103	938405	ENSMUSG00000025909	Sntg1
1038	1	8861918	-	16	125	8431699	9370103	938405	ENSMUSG00000025909	Sntg1
1039	1	8861919	-	24	122	8431699	9370103	938405	ENSMUSG00000025909	Sntg1
1040	1	8861920	-	50	110	8431699	9370103	938405	ENSMUSG00000025909	Sntg1
1045	1	8861926	-	23	84	8431699	9370103	938405	ENSMUSG00000025909	Sntg1
1046	1	8861927	-	23	90	8431699	9370103	938405	ENSMUSG00000025909	Sntg1
1047	1	8861928	-	13	103	8431699	9370103	938405	ENSMUSG00000025909	Sntg1
1048	1	8861929	-	18	136	8431699	9370103	938405	ENSMUSG00000025909	Sntg1
1049	1	8861930	-	12	118	8431699	9370103	938405	ENSMUSG00000025909	Sntg1
1050	1	8861931	-	13	95	8431699	9370103	938405	ENSMUSG00000025909	Sntg1
1051	1	8861932	-	34	83	8431699	9370103	938405	ENSMUSG00000025909	Sntg1
1067	1	8861956	-	11	44	8431699	9370103	938405	ENSMUSG00000025909	Sntg1
1069	1	8861958	-	14	32	8431699	9370103	938405	ENSMUSG00000025909	Sntg1
1083	1	8862119	-	10	22	8431699	9370103	938405	ENSMUSG00000025909	Sntg1
1147	1	9617646	+	15	28	9615633	9617680	2048	ENSMUSG00000061024	Rrs1
1150	1	9617651	+	14	26	9615633	9617680	2048	ENSMUSG00000061024	Rrs1
1161	1	9646246	+	12	24	9618173	9650898	32726	ENSMUSG00000025911	Adhfe1
1293	1	10012281	-	15	30	10012184	10014343	2160	ENSMUSG00000098234	Snhg6
1298	1	10012287	-	10	42	10012184	10014343	2160	ENSMUSG00000098234	Snhg6
1300	1	10012289	-	13	43	10012184	10014343	2160	ENSMUSG00000098234	Snhg6
1553	1	10208465	-	11	27	10207796	10302895	95100	ENSMUSG00000067851	Arfgef1
1890	1	13368316	-	10	11	13209329	13444307	234979	ENSMUSG00000005886	Ncoa2
1891	1	13368316	-	10	11	13367260	13369131	1872	ENSMUSG00000104170	Gm37702
1892	1	13368316	-	10	11	13209329	13444307	234979	ENSMUSG00000005886	Ncoa2
1893	1	13368316	-	10	11	13367260	13369131	1872	ENSMUSG00000104170	Gm37702
2079	1	13635441	-	15	30	13634922	13660134	25213	ENSMUSG00000025935	Tram1
2094	1	13635958	-	21	32	13634922	13660134	25213	ENSMUSG00000025935	Tram1
2123	1	13636123	-	11	53	13634922	13660134	25213	ENSMUSG00000025935	Tram1
2125	1	13636125	-	18	54	13634922	13660134	25213	ENSMUSG00000025935	Tram1
2126	1	13636126	-	12	54	13634922	13660134	25213	ENSMUSG00000025935	Tram1
2136	1	13636182	-	36	60	13634922	13660134	25213	ENSMUSG00000025935	Tram1
2137	1	13636183	-	11	71	13634922	13660134	25213	ENSMUSG00000025935	Tram1
2140	1	13636186	-	13	41	13634922	13660134	25213	ENSMUSG00000025935	Tram1
2180	1	13636476	-	11	35	13634922	13660134	25213	ENSMUSG00000025935	Tram1
2181	1	13636477	-	16	30	13634922	13660134	25213	ENSMUSG00000025935	Tram1
2184	1	13636482	-	18	52	13634922	13660134	25213	ENSMUSG00000025935	Tram1
2185	1	13636483	-	23	50	13634922	13660134	25213	ENSMUSG00000025935	Tram1
2188	1	13636488	-	10	61	13634922	13660134	25213	ENSMUSG00000025935	Tram1
2190	1	13636490	-	31	61	13634922	13660134	25213	ENSMUSG00000025935	Tram1
2199	1	13642056	-	10	17	13634922	13660134	25213	ENSMUSG00000025935	Tram1
2257	1	13696286	-	11	27	13693554	13730770	37217	ENSMUSG00000025937	Lactb2
2412	1	15877995	+	14	36	15875870	15914276	38407	ENSMUSG00000025925	Terf1
2414	1	15877997	+	13	36	15875870	15914276	38407	ENSMUSG00000025925	Terf1
2436	1	15886518	+	13	18	15875870	15914276	38407	ENSMUSG00000025925	Terf1
2601	1	16510526	-	12	25	16298898	16590336	291439	ENSMUSG00000025920	Stau2
2704	1	16640455	-	20	55	16611014	16689713	78700	ENSMUSG00000025939	Ube2w
2765	1	16652138	-	11	21	16611014	16689713	78700	ENSMUSG00000025939	Ube2w
2798	1	16657082	-	13	22	16611014	16689713	78700	ENSMUSG00000025939	Ube2w
3228	1	21739843	-	10	13	21468627	22032166	563540	ENSMUSG00000028033	Kcnq5
3307	1	21804013	-	10	10	21468627	22032166	563540	ENSMUSG00000028033	Kcnq5
3521	1	21872832	-	10	32	21468627	22032166	563540	ENSMUSG00000028033	Kcnq5
3529	1	21875751	-	10	10	21468627	22032166	563540	ENSMUSG00000028033	Kcnq5
3568	1	21896938	-	21	33	21468627	22032166	563540	ENSMUSG00000028033	Kcnq5
3569	1	21896940	-	10	31	21468627	22032166	563540	ENSMUSG00000028033	Kcnq5
3598	1	21901929	-	11	35	21468627	22032166	563540	ENSMUSG00000028033	Kcnq5
3622	1	21902138	-	11	28	21468627	22032166	563540	ENSMUSG00000028033	Kcnq5
3757	1	21927802	-	15	15	21468627	22032166	563540	ENSMUSG00000028033	Kcnq5
3799	1	21936610	-	12	13	21468627	22032166	563540	ENSMUSG00000028033	Kcnq5
3874	1	21946374	-	11	18	21468627	22032166	563540	ENSMUSG00000028033	Kcnq5
4019	1	21977949	-	15	19	21468627	22032166	563540	ENSMUSG00000028033	Kcnq5
4034	1	21978140	-	10	18	21468627	22032166	563540	ENSMUSG00000028033	Kcnq5
4124	1	21986479	-	14	25	21468627	22032166	563540	ENSMUSG00000028033	Kcnq5
4272	1	22001967	-	10	10	21468627	22032166	563540	ENSMUSG00000028033	Kcnq5
4280	1	22002001	-	14	27	21468627	22032166	563540	ENSMUSG00000028033	Kcnq5
4292	1	22002075	-	26	52	21468627	22032166	563540	ENSMUSG00000028033	Kcnq5
4300	1	22002200	-	11	15	21468627	22032166	563540	ENSMUSG00000028033	Kcnq5
4342	1	22002608	-	14	35	21468627	22032166	563540	ENSMUSG00000028033	Kcnq5
4353	1	22002662	-	12	29	21468627	22032166	563540	ENSMUSG00000028033	Kcnq5
4357	1	22002666	-	11	26	21468627	22032166	563540	ENSMUSG00000028033	Kcnq5
4362	1	22002722	-	12	33	21468627	22032166	563540	ENSMUSG00000028033	Kcnq5
4514	1	22013356	-	20	35	21468627	22032166	563540	ENSMUSG00000028033	Kcnq5
4730	1	24651114	-	10	21	24650616	24651491	876	ENSMUSG00000100131	Gm28439
4754	1	24651186	-	10	21	24650616	24651491	876	ENSMUSG00000100131	Gm28439
4768	1	24651649	-	11	16	24651488	24651781	294	ENSMUSG00000067736	Gm10222
4769	1	24651658	-	10	14	24651488	24651781	294	ENSMUSG00000067736	Gm10222
4773	1	24651668	-	18	31	24651488	24651781	294	ENSMUSG00000067736	Gm10222
4783	1	24651985	-	10	25	24651856	24652200	345	ENSMUSG00000101939	Gm28438
4791	1	24652390	-	10	12	24652270	24653052	783	ENSMUSG00000101111	Gm28437
4815	1	24653093	-	11	40	24653055	24653732	678	ENSMUSG00000100862	Gm10925
4816	1	24653094	-	19	40	24653055	24653732	678	ENSMUSG00000100862	Gm10925
4822	1	24653153	-	17	69	24653055	24653732	678	ENSMUSG00000100862	Gm10925
4823	1	24653154	-	18	89	24653055	24653732	678	ENSMUSG00000100862	Gm10925
4824	1	24653155	-	20	89	24653055	24653732	678	ENSMUSG00000100862	Gm10925
4826	1	24653157	-	25	100	24653055	24653732	678	ENSMUSG00000100862	Gm10925
4828	1	24653159	-	26	101	24653055	24653732	678	ENSMUSG00000100862	Gm10925
4831	1	24653162	-	33	73	24653055	24653732	678	ENSMUSG00000100862	Gm10925
4835	1	24653301	-	13	65	24653055	24653732	678	ENSMUSG00000100862	Gm10925
4837	1	24653303	-	39	118	24653055	24653732	678	ENSMUSG00000100862	Gm10925
4839	1	24653305	-	11	108	24653055	24653732	678	ENSMUSG00000100862	Gm10925
4840	1	24653306	-	45	131	24653055	24653732	678	ENSMUSG00000100862	Gm10925
4843	1	24653309	-	25	83	24653055	24653732	678	ENSMUSG00000100862	Gm10925
4849	1	24653321	-	10	28	24653055	24653732	678	ENSMUSG00000100862	Gm10925
4851	1	24653325	-	12	48	24653055	24653732	678	ENSMUSG00000100862	Gm10925
4852	1	24653326	-	11	42	24653055	24653732	678	ENSMUSG00000100862	Gm10925
4853	1	24653327	-	19	42	24653055	24653732	678	ENSMUSG00000100862	Gm10925
4858	1	24653596	-	12	63	24653055	24653732	678	ENSMUSG00000100862	Gm10925
4859	1	24653597	-	16	71	24653055	24653732	678	ENSMUSG00000100862	Gm10925
4861	1	24653599	-	17	82	24653055	24653732	678	ENSMUSG00000100862	Gm10925
4862	1	24653600	-	11	70	24653055	24653732	678	ENSMUSG00000100862	Gm10925
4863	1	24653601	-	12	54	24653055	24653732	678	ENSMUSG00000100862	Gm10925
4869	1	24653651	-	10	24	24653055	24653732	678	ENSMUSG00000100862	Gm10925
4872	1	24653655	-	10	37	24653055	24653732	678	ENSMUSG00000100862	Gm10925
4877	1	24653663	-	11	24	24653055	24653732	678	ENSMUSG00000100862	Gm10925
4886	1	24654404	-	12	13	24653966	24654646	681	ENSMUSG00000102070	Gm28661
4922	1	24654954	-	11	19	24654787	24655278	492	ENSMUSG00000101249	Gm29216
4932	1	24655131	-	10	24	24654787	24655278	492	ENSMUSG00000101249	Gm29216
4940	1	24655152	-	10	27	24654787	24655278	492	ENSMUSG00000101249	Gm29216
5100	1	24783688	+	11	21	24717711	24805382	87672	ENSMUSG00000073725	Lmbrd1
5175	1	24801998	+	12	19	24717711	24805382	87672	ENSMUSG00000073725	Lmbrd1
5194	1	25167390	-	12	12	25106557	25868788	762232	ENSMUSG00000033569	Adgrb3
5232	1	30842229	-	12	22	30841420	30913002	71583	ENSMUSG00000048874	Phf3
5393	1	30985285	-	11	18	30979383	30988851	9469	ENSMUSG00000117310	Ptp4a1
5394	1	30985285	-	11	18	30979383	30988390	9008	ENSMUSG00000026064	Ptp4a1
5395	1	30985285	-	11	18	30979383	30988851	9469	ENSMUSG00000117310	Ptp4a1
5396	1	30985285	-	11	18	30979383	30988390	9008	ENSMUSG00000026064	Ptp4a1
5719	1	34475822	-	12	37	34475751	34478753	3003	ENSMUSG00000042111	Ccdc115
5720	1	34475823	-	12	35	34475751	34478753	3003	ENSMUSG00000042111	Ccdc115
5728	1	34475859	-	10	20	34475751	34478753	3003	ENSMUSG00000042111	Ccdc115
5777	1	34852591	-	10	18	34852300	34882146	29847	ENSMUSG00000037503	Fam168b
6224	1	37457508	-	12	17	37456165	37469184	13020	ENSMUSG00000026112	Coa5
6228	1	37457694	-	12	12	37456165	37469184	13020	ENSMUSG00000026112	Coa5
6319	1	37918012	-	10	45	37913882	37929492	15611	ENSMUSG00000026088	Mitd1
6320	1	37918013	-	16	46	37913882	37929492	15611	ENSMUSG00000026088	Mitd1
6321	1	37918014	-	15	46	37913882	37929492	15611	ENSMUSG00000026088	Mitd1
6574	1	38217244	-	18	37	38216407	38704036	487630	ENSMUSG00000037138	Aff3
6581	1	38217262	-	12	21	38216407	38704036	487630	ENSMUSG00000037138	Aff3
6586	1	38217273	-	11	20	38216407	38704036	487630	ENSMUSG00000037138	Aff3
6683	1	38389429	-	10	10	38216407	38704036	487630	ENSMUSG00000037138	Aff3
6768	1	38445233	-	10	19	38216407	38704036	487630	ENSMUSG00000037138	Aff3
6808	1	38499396	-	13	13	38216407	38704036	487630	ENSMUSG00000037138	Aff3
7111	1	38631937	-	11	11	38216407	38704036	487630	ENSMUSG00000037138	Aff3
7290	1	39558635	+	10	44	39558614	39558829	216	ENSMUSG00002076218
7291	1	39558635	+	10	44	39558614	39558828	215	ENSMUSG00000065629	Gm24826
7292	1	39558635	+	10	44	39558614	39558829	216	ENSMUSG00002076218
7293	1	39558635	+	10	44	39558614	39558828	215	ENSMUSG00000065629	Gm24826
7294	1	39558636	+	18	50	39558614	39558829	216	ENSMUSG00002076218
7295	1	39558636	+	18	50	39558614	39558828	215	ENSMUSG00000065629	Gm24826
7296	1	39558636	+	18	50	39558614	39558829	216	ENSMUSG00002076218
7297	1	39558636	+	18	50	39558614	39558828	215	ENSMUSG00000065629	Gm24826
7326	1	39558644	+	23	47	39558614	39558829	216	ENSMUSG00002076218
7327	1	39558644	+	23	47	39558614	39558828	215	ENSMUSG00000065629	Gm24826
7328	1	39558644	+	23	47	39558614	39558829	216	ENSMUSG00002076218
7329	1	39558644	+	23	47	39558614	39558828	215	ENSMUSG00000065629	Gm24826
7419	1	40022458	+	11	11	39940073	40065470	125398	ENSMUSG00000026074	Map4k4
7567	1	43547944	+	10	10	43483739	43609675	125937	ENSMUSG00000066877	Nck2
7761	1	44125805	-	16	28	44125773	44141601	15829	ENSMUSG00000026049	Tex30
7772	1	44125928	-	12	15	44125773	44141601	15829	ENSMUSG00000026049	Tex30
7890	1	45862750	+	12	17	45834326	45862779	28454	ENSMUSG00000025995	Wdr75
8473	1	52224473	-	10	38	52202607	52272391	69785	ENSMUSG00000026103	Gls
8484	1	52224486	-	12	38	52202607	52272391	69785	ENSMUSG00000026103	Gls
8494	1	52224505	-	20	50	52202607	52272391	69785	ENSMUSG00000026103	Gls
8495	1	52224506	-	11	47	52202607	52272391	69785	ENSMUSG00000026103	Gls
8496	1	52224507	-	11	47	52202607	52272391	69785	ENSMUSG00000026103	Gls
8501	1	52224514	-	17	46	52202607	52272391	69785	ENSMUSG00000026103	Gls
8502	1	52224515	-	11	40	52202607	52272391	69785	ENSMUSG00000026103	Gls
8511	1	52224524	-	15	31	52202607	52272391	69785	ENSMUSG00000026103	Gls
8522	1	52224550	-	10	14	52202607	52272391	69785	ENSMUSG00000026103	Gls
8526	1	52224567	-	15	47	52202607	52272391	69785	ENSMUSG00000026103	Gls
8527	1	52224568	-	11	44	52202607	52272391	69785	ENSMUSG00000026103	Gls
8553	1	52224635	-	10	19	52202607	52272391	69785	ENSMUSG00000026103	Gls
8560	1	52224645	-	12	42	52202607	52272391	69785	ENSMUSG00000026103	Gls
8563	1	52224648	-	12	51	52202607	52272391	69785	ENSMUSG00000026103	Gls
8568	1	52224654	-	13	26	52202607	52272391	69785	ENSMUSG00000026103	Gls
8574	1	52224660	-	37	110	52202607	52272391	69785	ENSMUSG00000026103	Gls
8576	1	52224662	-	32	120	52202607	52272391	69785	ENSMUSG00000026103	Gls
8577	1	52224663	-	16	112	52202607	52272391	69785	ENSMUSG00000026103	Gls
8579	1	52224665	-	11	79	52202607	52272391	69785	ENSMUSG00000026103	Gls
8609	1	52225124	-	10	36	52202607	52272391	69785	ENSMUSG00000026103	Gls
8610	1	52225125	-	10	39	52202607	52272391	69785	ENSMUSG00000026103	Gls
8645	1	52225949	-	13	16	52202607	52272391	69785	ENSMUSG00000026103	Gls
8698	1	52226628	-	72	127	52202607	52272391	69785	ENSMUSG00000026103	Gls
8699	1	52226629	-	19	145	52202607	52272391	69785	ENSMUSG00000026103	Gls
8700	1	52226630	-	15	159	52202607	52272391	69785	ENSMUSG00000026103	Gls
8701	1	52226631	-	12	153	52202607	52272391	69785	ENSMUSG00000026103	Gls
8702	1	52226632	-	18	87	52202607	52272391	69785	ENSMUSG00000026103	Gls
8703	1	52226633	-	14	68	52202607	52272391	69785	ENSMUSG00000026103	Gls
8710	1	52226725	-	12	12	52202607	52272391	69785	ENSMUSG00000026103	Gls
8750	1	52235882	-	16	34	52202607	52272391	69785	ENSMUSG00000026103	Gls
8796	1	52240304	-	33	62	52202607	52272391	69785	ENSMUSG00000026103	Gls
8797	1	52240305	-	10	64	52202607	52272391	69785	ENSMUSG00000026103	Gls
8937	1	52245968	-	17	30	52202607	52272391	69785	ENSMUSG00000026103	Gls
8942	1	52246044	-	12	21	52202607	52272391	69785	ENSMUSG00000026103	Gls
8948	1	52246122	-	12	25	52202607	52272391	69785	ENSMUSG00000026103	Gls
9176	1	52681841	+	10	10	52669862	52691078	21217	ENSMUSG00000043015	Nemp2
9207	1	52689915	+	10	14	52669862	52691078	21217	ENSMUSG00000043015	Nemp2
9491	1	53796574	-	13	25	53794665	53824383	29719	ENSMUSG00000026094	Stk17b
9511	1	53800113	-	11	32	53794665	53824383	29719	ENSMUSG00000026094	Stk17b
9514	1	53800116	-	16	36	53794665	53824383	29719	ENSMUSG00000026094	Stk17b
9566	1	53811480	-	10	17	53794665	53824383	29719	ENSMUSG00000026094	Stk17b
9659	1	53991994	-	11	12	53846035	54234327	388293	ENSMUSG00000042807	Hecw2
9705	1	54514983	-	10	10	54512153	54596843	84691	ENSMUSG00000073678	Pgap1
10116	1	55026267	-	10	37	55024328	55066640	42313	ENSMUSG00000025982	Sf3b1
10117	1	55026269	-	10	40	55024328	55066640	42313	ENSMUSG00000025982	Sf3b1
10118	1	55026270	-	12	43	55024328	55066640	42313	ENSMUSG00000025982	Sf3b1
10131	1	55026354	-	14	28	55024328	55066640	42313	ENSMUSG00000025982	Sf3b1
10192	1	55038777	-	16	31	55024328	55066640	42313	ENSMUSG00000025982	Sf3b1
10195	1	55039153	-	10	10	55024328	55066640	42313	ENSMUSG00000025982	Sf3b1
10271	1	55053962	-	12	19	55024328	55066640	42313	ENSMUSG00000025982	Sf3b1
10276	1	55054138	-	12	18	55024328	55066640	42313	ENSMUSG00000025982	Sf3b1
10328	1	55055230	-	24	81	55024328	55066640	42313	ENSMUSG00000025982	Sf3b1
10330	1	55055232	-	32	84	55024328	55066640	42313	ENSMUSG00000025982	Sf3b1
10331	1	55055233	-	14	84	55024328	55066640	42313	ENSMUSG00000025982	Sf3b1
10398	1	55055517	-	10	23	55024328	55066640	42313	ENSMUSG00000025982	Sf3b1
10403	1	55055524	-	12	46	55024328	55066640	42313	ENSMUSG00000025982	Sf3b1
10404	1	55055525	-	19	43	55024328	55066640	42313	ENSMUSG00000025982	Sf3b1
10544	1	55374721	+	13	13	55374560	55374955	396	ENSMUSG00000100215	Gm8292
10978	1	58445674	+	11	17	58432057	58446512	14456	ENSMUSG00000051223	Bzw1
10985	1	58445682	+	11	24	58432057	58446512	14456	ENSMUSG00000051223	Bzw1
10992	1	58451253	-	10	27	58449348	58463225	13878	ENSMUSG00000026034	Clk1
11024	1	58458791	-	11	14	58449348	58463225	13878	ENSMUSG00000026034	Clk1
11052	1	58459119	-	14	61	58449348	58463225	13878	ENSMUSG00000026034	Clk1
11054	1	58459122	-	25	61	58449348	58463225	13878	ENSMUSG00000026034	Clk1
11074	1	58459264	-	10	89	58449348	58463225	13878	ENSMUSG00000026034	Clk1
11075	1	58459265	-	43	97	58449348	58463225	13878	ENSMUSG00000026034	Clk1
11076	1	58459266	-	15	101	58449348	58463225	13878	ENSMUSG00000026034	Clk1
11077	1	58459267	-	14	99	58449348	58463225	13878	ENSMUSG00000026034	Clk1
11087	1	58459597	-	12	18	58449348	58463225	13878	ENSMUSG00000026034	Clk1
11100	1	58459797	-	10	27	58449348	58463225	13878	ENSMUSG00000026034	Clk1
11128	1	58459901	-	16	36	58449348	58463225	13878	ENSMUSG00000026034	Clk1
11129	1	58459902	-	10	35	58449348	58463225	13878	ENSMUSG00000026034	Clk1
11152	1	58460121	-	10	36	58449348	58463225	13878	ENSMUSG00000026034	Clk1
11256	1	58754494	+	12	21	58750667	58798043	47377	ENSMUSG00000026031	Cflar
11337	1	58837004	+	10	10	58834533	58886662	52130	ENSMUSG00000026029	Casp8
11338	1	58837004	+	10	10	58836942	58840782	3841	ENSMUSG00000102719	Gm37760
11339	1	58837004	+	10	10	58834533	58886662	52130	ENSMUSG00000026029	Casp8
11340	1	58837004	+	10	10	58836942	58840782	3841	ENSMUSG00000102719	Gm37760
11544	1	58885980	+	19	99	58834533	58886662	52130	ENSMUSG00000026029	Casp8
11545	1	58885981	+	31	98	58834533	58886662	52130	ENSMUSG00000026029	Casp8
11546	1	58885982	+	20	90	58834533	58886662	52130	ENSMUSG00000026029	Casp8
11547	1	58885983	+	12	82	58834533	58886662	52130	ENSMUSG00000026029	Casp8
11549	1	58885988	+	22	82	58834533	58886662	52130	ENSMUSG00000026029	Casp8
11550	1	58885989	+	30	109	58834533	58886662	52130	ENSMUSG00000026029	Casp8
11551	1	58885990	+	12	135	58834533	58886662	52130	ENSMUSG00000026029	Casp8
11552	1	58885991	+	14	148	58834533	58886662	52130	ENSMUSG00000026029	Casp8
11553	1	58885992	+	27	140	58834533	58886662	52130	ENSMUSG00000026029	Casp8
11554	1	58885993	+	26	110	58834533	58886662	52130	ENSMUSG00000026029	Casp8
11555	1	58885994	+	17	99	58834533	58886662	52130	ENSMUSG00000026029	Casp8
11556	1	58885995	+	14	95	58834533	58886662	52130	ENSMUSG00000026029	Casp8
11558	1	58885998	+	10	34	58834533	58886662	52130	ENSMUSG00000026029	Casp8
11575	1	58886029	+	13	43	58834533	58886662	52130	ENSMUSG00000026029	Casp8
11578	1	58886032	+	13	57	58834533	58886662	52130	ENSMUSG00000026029	Casp8
11579	1	58886033	+	13	72	58834533	58886662	52130	ENSMUSG00000026029	Casp8
11582	1	58886036	+	28	131	58834533	58886662	52130	ENSMUSG00000026029	Casp8
11583	1	58886037	+	19	121	58834533	58886662	52130	ENSMUSG00000026029	Casp8
11584	1	58886038	+	29	114	58834533	58886662	52130	ENSMUSG00000026029	Casp8
11585	1	58886039	+	33	114	58834533	58886662	52130	ENSMUSG00000026029	Casp8
11592	1	58886046	+	26	81	58834533	58886662	52130	ENSMUSG00000026029	Casp8
11593	1	58886047	+	19	103	58834533	58886662	52130	ENSMUSG00000026029	Casp8
11595	1	58886049	+	10	105	58834533	58886662	52130	ENSMUSG00000026029	Casp8
11596	1	58886050	+	24	89	58834533	58886662	52130	ENSMUSG00000026029	Casp8
11598	1	58886052	+	13	61	58834533	58886662	52130	ENSMUSG00000026029	Casp8
11599	1	58886053	+	10	51	58834533	58886662	52130	ENSMUSG00000026029	Casp8
11606	1	58886065	+	18	23	58834533	58886662	52130	ENSMUSG00000026029	Casp8
11611	1	58886141	+	17	49	58834533	58886662	52130	ENSMUSG00000026029	Casp8
11614	1	58886144	+	21	42	58834533	58886662	52130	ENSMUSG00000026029	Casp8
11877	1	59679306	-	20	80	59625717	59709993	84277	ENSMUSG00000026021	Sumo1
11879	1	59679308	-	20	101	59625717	59709993	84277	ENSMUSG00000026021	Sumo1
11880	1	59679309	-	33	117	59625717	59709993	84277	ENSMUSG00000026021	Sumo1
11881	1	59679310	-	10	116	59625717	59709993	84277	ENSMUSG00000026021	Sumo1
11882	1	59679311	-	12	135	59625717	59709993	84277	ENSMUSG00000026021	Sumo1
11883	1	59679312	-	17	127	59625717	59709993	84277	ENSMUSG00000026021	Sumo1
11884	1	59679313	-	19	107	59625717	59709993	84277	ENSMUSG00000026021	Sumo1
11885	1	59679314	-	24	102	59625717	59709993	84277	ENSMUSG00000026021	Sumo1
11886	1	59679315	-	12	97	59625717	59709993	84277	ENSMUSG00000026021	Sumo1
11887	1	59679316	-	13	80	59625717	59709993	84277	ENSMUSG00000026021	Sumo1
11894	1	59679328	-	14	30	59625717	59709993	84277	ENSMUSG00000026021	Sumo1
11905	1	59679343	-	13	28	59625717	59709993	84277	ENSMUSG00000026021	Sumo1
11909	1	59679347	-	15	26	59625717	59709993	84277	ENSMUSG00000026021	Sumo1
12097	1	60156837	+	11	19	60137406	60193112	55707	ENSMUSG00000026017	Carf
12098	1	60156837	+	11	19	60156414	60156844	431	ENSMUSG00000082609	Gm15464
12099	1	60156837	+	11	19	60137406	60193112	55707	ENSMUSG00000026017	Carf
12100	1	60156837	+	11	19	60156414	60156844	431	ENSMUSG00000082609	Gm15464
12105	1	60156841	+	10	18	60137406	60193112	55707	ENSMUSG00000026017	Carf
12106	1	60156841	+	10	18	60156414	60156844	431	ENSMUSG00000082609	Gm15464
12107	1	60156841	+	10	18	60137406	60193112	55707	ENSMUSG00000026017	Carf
12108	1	60156841	+	10	18	60156414	60156844	431	ENSMUSG00000082609	Gm15464
12215	1	60321711	+	10	10	60219758	60377487	157730	ENSMUSG00000073664	Nbeal1
12289	1	60561838	-	44	64	60521451	60606263	84813	ENSMUSG00000026014	Raph1
12290	1	60561839	-	13	66	60521451	60606263	84813	ENSMUSG00000026014	Raph1
12304	1	60561858	-	19	80	60521451	60606263	84813	ENSMUSG00000026014	Raph1
12307	1	60561861	-	35	100	60521451	60606263	84813	ENSMUSG00000026014	Raph1
12308	1	60561862	-	21	81	60521451	60606263	84813	ENSMUSG00000026014	Raph1
12337	1	60954749	+	10	10	60926159	60954991	28833	ENSMUSG00000026011	Ctla4
12650	1	62857813	+	17	30	62742444	62857854	115411	ENSMUSG00000025969	Nrp2
12750	1	63093239	-	10	18	62997577	63153849	156273	ENSMUSG00000040865	Ino80d
12915	1	63778760	+	10	10	63769773	63793814	24042	ENSMUSG00000025962	Fastkd2
13218	1	64870137	-	10	18	64825142	64995983	170842	ENSMUSG00000051344	Plekhm3
13530	1	66758633	+	15	36	66739990	66758964	18975	ENSMUSG00000026005	Rpe
13906	1	72026608	-	16	29	71998157	72044354	46198	ENSMUSG00000101848	4933417E11Rik
13907	1	72026608	-	16	29	72022840	72077890	55051	ENSMUSG00000101764	4930556G22Rik
13908	1	72026608	-	16	29	71998157	72044354	46198	ENSMUSG00000101848	4933417E11Rik
13909	1	72026608	-	16	29	72022840	72077890	55051	ENSMUSG00000101764	4930556G22Rik
13910	1	72026609	-	11	29	71998157	72044354	46198	ENSMUSG00000101848	4933417E11Rik
13911	1	72026609	-	11	29	72022840	72077890	55051	ENSMUSG00000101764	4930556G22Rik
13912	1	72026609	-	11	29	71998157	72044354	46198	ENSMUSG00000101848	4933417E11Rik
13913	1	72026609	-	11	29	72022840	72077890	55051	ENSMUSG00000101764	4930556G22Rik
13977	1	72199356	-	11	17	72198601	72251466	52866	ENSMUSG00000039395	Mreg
14021	1	72276164	+	12	14	72276105	72276295	191	ENSMUSG00000119668	Gm23472
14030	1	72276192	+	10	43	72276105	72276295	191	ENSMUSG00000119668	Gm23472
14032	1	72276195	+	17	28	72276105	72276295	191	ENSMUSG00000119668	Gm23472
14038	1	72283431	+	12	14	72283372	72283562	191	ENSMUSG00000119873	Gm24497
14047	1	72283459	+	10	43	72283372	72283562	191	ENSMUSG00000119873	Gm24497
14049	1	72283462	+	17	28	72283372	72283562	191	ENSMUSG00000119873	Gm24497
14059	1	72294254	+	10	43	72294167	72294357	191	ENSMUSG00000118790	Gm25939
14061	1	72294257	+	17	28	72294167	72294357	191	ENSMUSG00000118790	Gm25939
14117	1	72752783	+	17	126	72750449	72752972	2524	ENSMUSG00000046330	Rpl37a
14118	1	72752784	+	25	152	72750449	72752972	2524	ENSMUSG00000046330	Rpl37a
14119	1	72752785	+	29	169	72750449	72752972	2524	ENSMUSG00000046330	Rpl37a
14120	1	72752786	+	41	191	72750449	72752972	2524	ENSMUSG00000046330	Rpl37a
14121	1	72752787	+	30	179	72750449	72752972	2524	ENSMUSG00000046330	Rpl37a
14122	1	72752788	+	22	155	72750449	72752972	2524	ENSMUSG00000046330	Rpl37a
14123	1	72752789	+	27	126	72750449	72752972	2524	ENSMUSG00000046330	Rpl37a
14127	1	72752794	+	28	35	72750449	72752972	2524	ENSMUSG00000046330	Rpl37a
14224	1	74307190	+	19	48	74275243	74307368	32126	ENSMUSG00000006304	Arpc2
14227	1	74307193	+	10	59	74275243	74307368	32126	ENSMUSG00000006304	Arpc2
14229	1	74307195	+	10	40	74275243	74307368	32126	ENSMUSG00000006304	Arpc2
14240	1	74307218	+	24	43	74275243	74307368	32126	ENSMUSG00000006304	Arpc2
14248	1	74307276	+	13	29	74275243	74307368	32126	ENSMUSG00000006304	Arpc2
14254	1	74307283	+	30	105	74275243	74307368	32126	ENSMUSG00000006304	Arpc2
14255	1	74307284	+	19	101	74275243	74307368	32126	ENSMUSG00000006304	Arpc2
14256	1	74307285	+	40	95	74275243	74307368	32126	ENSMUSG00000006304	Arpc2
14276	1	74435563	+	11	18	74430668	74436444	5777	ENSMUSG00000026176	Ctdsp1
14596	1	78684534	+	10	20	78635542	78685460	49919	ENSMUSG00000032883	Acsl3
14712	1	79680039	-	14	36	79679979	79753860	73882	ENSMUSG00000073643	Wdfy1
14928	1	80267776	-	10	17	80242640	80318197	75558	ENSMUSG00000004364	Cul3
15020	1	80281783	-	13	13	80242640	80318197	75558	ENSMUSG00000004364	Cul3
15199	1	80478898	-	10	14	80478790	80736244	257455	ENSMUSG00000038608	Dock10
15219	1	80479087	-	10	20	80478790	80736244	257455	ENSMUSG00000038608	Dock10
15250	1	80479338	-	11	20	80478790	80736244	257455	ENSMUSG00000038608	Dock10
15318	1	80502936	-	10	10	80478790	80736244	257455	ENSMUSG00000038608	Dock10
15330	1	80505396	-	10	13	80478790	80736244	257455	ENSMUSG00000038608	Dock10
15365	1	80506269	-	11	17	80478790	80736244	257455	ENSMUSG00000038608	Dock10
15430	1	80510030	-	11	12	80478790	80736244	257455	ENSMUSG00000038608	Dock10
15446	1	80515422	-	13	13	80478790	80736244	257455	ENSMUSG00000038608	Dock10
15491	1	80517760	-	13	15	80478790	80736244	257455	ENSMUSG00000038608	Dock10
15514	1	80518535	-	10	23	80478790	80736244	257455	ENSMUSG00000038608	Dock10
15550	1	80518660	-	13	18	80478790	80736244	257455	ENSMUSG00000038608	Dock10
15556	1	80518685	-	10	19	80478790	80736244	257455	ENSMUSG00000038608	Dock10
15564	1	80518700	-	10	32	80478790	80736244	257455	ENSMUSG00000038608	Dock10
15592	1	80518875	-	11	24	80478790	80736244	257455	ENSMUSG00000038608	Dock10
15663	1	80524798	-	10	21	80478790	80736244	257455	ENSMUSG00000038608	Dock10
15773	1	80528976	-	13	22	80478790	80736244	257455	ENSMUSG00000038608	Dock10
15878	1	80543334	-	13	26	80478790	80736244	257455	ENSMUSG00000038608	Dock10
15892	1	80543357	-	12	48	80478790	80736244	257455	ENSMUSG00000038608	Dock10
15893	1	80543358	-	12	44	80478790	80736244	257455	ENSMUSG00000038608	Dock10
15922	1	80543491	-	19	35	80478790	80736244	257455	ENSMUSG00000038608	Dock10
15997	1	80551372	-	11	11	80478790	80736244	257455	ENSMUSG00000038608	Dock10
16010	1	80551782	-	13	17	80478790	80736244	257455	ENSMUSG00000038608	Dock10
16012	1	80551788	-	10	12	80478790	80736244	257455	ENSMUSG00000038608	Dock10
16023	1	80553302	-	10	10	80478790	80736244	257455	ENSMUSG00000038608	Dock10
16024	1	80553348	-	12	12	80478790	80736244	257455	ENSMUSG00000038608	Dock10
16071	1	80564032	-	13	20	80478790	80736244	257455	ENSMUSG00000038608	Dock10
16086	1	80564318	-	20	64	80478790	80736244	257455	ENSMUSG00000038608	Dock10
16087	1	80564319	-	12	68	80478790	80736244	257455	ENSMUSG00000038608	Dock10
16089	1	80564321	-	27	68	80478790	80736244	257455	ENSMUSG00000038608	Dock10
16210	1	80594982	-	10	29	80478790	80736244	257455	ENSMUSG00000038608	Dock10
16334	1	80638230	-	13	21	80478790	80736244	257455	ENSMUSG00000038608	Dock10
16796	1	83177852	+	11	23	83137473	83188295	50823	ENSMUSG00000053161	Daw1
16817	1	83262565	-	11	17	83231860	83385921	154062	ENSMUSG00000026163	Sphkap
16822	1	84016788	-	29	29	84014017	84341901	327885	ENSMUSG00000045658	Pid1
16947	1	84726888	-	12	13	84698910	84818237	119328	ENSMUSG00000026219	Trip12
17196	1	84817484	-	23	35	84698910	84818237	119328	ENSMUSG00000026219	Trip12
17612	1	85067227	-	12	22	84970411	85248287	277877	ENSMUSG00000052477	C130026I21Rik
17613	1	85067227	-	12	22	85060790	85087574	26785	ENSMUSG00000089844	A530032D15Rik
17614	1	85067227	-	12	22	84970411	85248287	277877	ENSMUSG00000052477	C130026I21Rik
17615	1	85067227	-	12	22	85060790	85087574	26785	ENSMUSG00000089844	A530032D15Rik
18645	1	85549447	+	12	22	85528099	85572758	44660	ENSMUSG00000070031	Sp140
18738	1	85572696	+	18	31	85528099	85572758	44660	ENSMUSG00000070031	Sp140
18852	1	85619819	+	19	25	85577709	85637719	60011	ENSMUSG00000026222	Sp100
18858	1	85619828	+	12	28	85577709	85637719	60011	ENSMUSG00000026222	Sp100
18863	1	85622073	+	10	12	85577709	85637719	60011	ENSMUSG00000026222	Sp100
18898	1	85637656	+	11	43	85577709	85637719	60011	ENSMUSG00000026222	Sp100
18899	1	85637657	+	14	42	85577709	85637719	60011	ENSMUSG00000026222	Sp100
18904	1	85637662	+	13	53	85577709	85637719	60011	ENSMUSG00000026222	Sp100
18906	1	85637664	+	17	54	85577709	85637719	60011	ENSMUSG00000026222	Sp100
18909	1	85637668	+	20	169	85577709	85637719	60011	ENSMUSG00000026222	Sp100
18910	1	85637669	+	13	275	85577709	85637719	60011	ENSMUSG00000026222	Sp100
18911	1	85637670	+	47	278	85577709	85637719	60011	ENSMUSG00000026222	Sp100
18912	1	85637671	+	81	296	85577709	85637719	60011	ENSMUSG00000026222	Sp100
18913	1	85637672	+	106	357	85577709	85637719	60011	ENSMUSG00000026222	Sp100
18915	1	85637674	+	22	351	85577709	85637719	60011	ENSMUSG00000026222	Sp100
18916	1	85637675	+	81	279	85577709	85637719	60011	ENSMUSG00000026222	Sp100
18917	1	85637676	+	51	193	85577709	85637719	60011	ENSMUSG00000026222	Sp100
18920	1	85637679	+	20	186	85577709	85637719	60011	ENSMUSG00000026222	Sp100
18921	1	85637680	+	49	180	85577709	85637719	60011	ENSMUSG00000026222	Sp100
18922	1	85637681	+	33	219	85577709	85637719	60011	ENSMUSG00000026222	Sp100
18923	1	85637682	+	21	213	85577709	85637719	60011	ENSMUSG00000026222	Sp100
18924	1	85637683	+	45	199	85577709	85637719	60011	ENSMUSG00000026222	Sp100
18925	1	85637684	+	42	150	85577709	85637719	60011	ENSMUSG00000026222	Sp100
18997	1	85652779	-	12	68	85644804	85706364	61561	ENSMUSG00000052760	A630001G21Rik
18999	1	85652781	-	25	89	85644804	85706364	61561	ENSMUSG00000052760	A630001G21Rik
19000	1	85652782	-	17	97	85644804	85706364	61561	ENSMUSG00000052760	A630001G21Rik
19002	1	85652784	-	24	128	85644804	85706364	61561	ENSMUSG00000052760	A630001G21Rik
19004	1	85652786	-	39	96	85644804	85706364	61561	ENSMUSG00000052760	A630001G21Rik
19005	1	85652787	-	13	118	85644804	85706364	61561	ENSMUSG00000052760	A630001G21Rik
19008	1	85652790	-	23	139	85644804	85706364	61561	ENSMUSG00000052760	A630001G21Rik
19009	1	85652791	-	37	174	85644804	85706364	61561	ENSMUSG00000052760	A630001G21Rik
19010	1	85652792	-	24	189	85644804	85706364	61561	ENSMUSG00000052760	A630001G21Rik
19011	1	85652793	-	32	184	85644804	85706364	61561	ENSMUSG00000052760	A630001G21Rik
19012	1	85652794	-	48	197	85644804	85706364	61561	ENSMUSG00000052760	A630001G21Rik
19013	1	85652795	-	19	191	85644804	85706364	61561	ENSMUSG00000052760	A630001G21Rik
19015	1	85652797	-	36	144	85644804	85706364	61561	ENSMUSG00000052760	A630001G21Rik
19016	1	85652798	-	31	103	85644804	85706364	61561	ENSMUSG00000052760	A630001G21Rik
19020	1	85652802	-	10	75	85644804	85706364	61561	ENSMUSG00000052760	A630001G21Rik
19023	1	85652805	-	41	62	85644804	85706364	61561	ENSMUSG00000052760	A630001G21Rik
19028	1	85652817	-	10	12	85644804	85706364	61561	ENSMUSG00000052760	A630001G21Rik
19081	1	85654788	-	10	10	85644804	85706364	61561	ENSMUSG00000052760	A630001G21Rik
19099	1	85655133	-	10	17	85644804	85706364	61561	ENSMUSG00000052760	A630001G21Rik
19154	1	85656794	-	10	63	85644804	85706364	61561	ENSMUSG00000052760	A630001G21Rik
19155	1	85656795	-	20	79	85644804	85706364	61561	ENSMUSG00000052760	A630001G21Rik
19156	1	85656796	-	12	90	85644804	85706364	61561	ENSMUSG00000052760	A630001G21Rik
19157	1	85656797	-	17	89	85644804	85706364	61561	ENSMUSG00000052760	A630001G21Rik
19158	1	85656798	-	16	83	85644804	85706364	61561	ENSMUSG00000052760	A630001G21Rik
19159	1	85656799	-	14	66	85644804	85706364	61561	ENSMUSG00000052760	A630001G21Rik
19197	1	85657397	-	15	46	85644804	85706364	61561	ENSMUSG00000052760	A630001G21Rik
19198	1	85657398	-	16	49	85644804	85706364	61561	ENSMUSG00000052760	A630001G21Rik
19214	1	85657619	-	12	31	85644804	85706364	61561	ENSMUSG00000052760	A630001G21Rik
19221	1	85657905	-	10	10	85644804	85706364	61561	ENSMUSG00000052760	A630001G21Rik
19274	1	85663295	-	25	48	85644804	85706364	61561	ENSMUSG00000052760	A630001G21Rik
19376	1	85777686	+	29	75	85721162	85779297	58136	ENSMUSG00000036707	Cab39
19377	1	85777687	+	15	85	85721162	85779297	58136	ENSMUSG00000036707	Cab39
19379	1	85777689	+	21	91	85721162	85779297	58136	ENSMUSG00000036707	Cab39
19380	1	85777690	+	14	62	85721162	85779297	58136	ENSMUSG00000036707	Cab39
19445	1	86066983	+	11	13	86061359	86090510	29152	ENSMUSG00000094638	Gm21972
19502	1	86227120	-	11	11	86203231	86229097	25867	ENSMUSG00000087538	Gm16341
19512	1	86229039	-	15	25	86203231	86229097	25867	ENSMUSG00000087538	Gm16341
19570	1	86457772	+	12	18	86454448	86458434	3987	ENSMUSG00000026238	Ptma
19589	1	86457976	+	15	89	86454448	86458434	3987	ENSMUSG00000026238	Ptma
19590	1	86457977	+	28	86	86454448	86458434	3987	ENSMUSG00000026238	Ptma
19591	1	86457978	+	38	88	86454448	86458434	3987	ENSMUSG00000026238	Ptma
19594	1	86457988	+	20	65	86454448	86458434	3987	ENSMUSG00000026238	Ptma
19595	1	86457989	+	20	68	86454448	86458434	3987	ENSMUSG00000026238	Ptma
19596	1	86457990	+	22	79	86454448	86458434	3987	ENSMUSG00000026238	Ptma
19598	1	86457993	+	11	73	86454448	86458434	3987	ENSMUSG00000026238	Ptma
19599	1	86457994	+	16	100	86454448	86458434	3987	ENSMUSG00000026238	Ptma
19601	1	86457996	+	16	161	86454448	86458434	3987	ENSMUSG00000026238	Ptma
19602	1	86457997	+	49	244	86454448	86458434	3987	ENSMUSG00000026238	Ptma
19603	1	86457998	+	22	346	86454448	86458434	3987	ENSMUSG00000026238	Ptma
19604	1	86457999	+	42	427	86454448	86458434	3987	ENSMUSG00000026238	Ptma
19605	1	86458000	+	94	523	86454448	86458434	3987	ENSMUSG00000026238	Ptma
19606	1	86458001	+	118	575	86454448	86458434	3987	ENSMUSG00000026238	Ptma
19607	1	86458002	+	86	598	86454448	86458434	3987	ENSMUSG00000026238	Ptma
19608	1	86458003	+	112	649	86454448	86458434	3987	ENSMUSG00000026238	Ptma
19609	1	86458004	+	101	758	86454448	86458434	3987	ENSMUSG00000026238	Ptma
19610	1	86458005	+	45	692	86454448	86458434	3987	ENSMUSG00000026238	Ptma
19611	1	86458006	+	93	609	86454448	86458434	3987	ENSMUSG00000026238	Ptma
19612	1	86458007	+	203	502	86454448	86458434	3987	ENSMUSG00000026238	Ptma
19613	1	86458008	+	52	406	86454448	86458434	3987	ENSMUSG00000026238	Ptma
19622	1	86458020	+	11	38	86454448	86458434	3987	ENSMUSG00000026238	Ptma
19624	1	86458022	+	14	39	86454448	86458434	3987	ENSMUSG00000026238	Ptma
19626	1	86458027	+	10	26	86454448	86458434	3987	ENSMUSG00000026238	Ptma
19636	1	86458048	+	25	152	86454448	86458434	3987	ENSMUSG00000026238	Ptma
19637	1	86458049	+	45	202	86454448	86458434	3987	ENSMUSG00000026238	Ptma
19638	1	86458050	+	33	206	86454448	86458434	3987	ENSMUSG00000026238	Ptma
19639	1	86458051	+	45	202	86454448	86458434	3987	ENSMUSG00000026238	Ptma
19640	1	86458052	+	50	178	86454448	86458434	3987	ENSMUSG00000026238	Ptma
19644	1	86458079	+	10	16	86454448	86458434	3987	ENSMUSG00000026238	Ptma
19655	1	86458161	+	12	14	86454448	86458434	3987	ENSMUSG00000026238	Ptma
19660	1	86458200	+	10	36	86454448	86458434	3987	ENSMUSG00000026238	Ptma
19663	1	86458203	+	13	33	86454448	86458434	3987	ENSMUSG00000026238	Ptma
19678	1	86458296	+	11	33	86454448	86458434	3987	ENSMUSG00000026238	Ptma
19681	1	86458299	+	11	82	86454448	86458434	3987	ENSMUSG00000026238	Ptma
19682	1	86458300	+	15	92	86454448	86458434	3987	ENSMUSG00000026238	Ptma
19683	1	86458301	+	18	94	86454448	86458434	3987	ENSMUSG00000026238	Ptma
19684	1	86458302	+	16	117	86454448	86458434	3987	ENSMUSG00000026238	Ptma
19685	1	86458303	+	21	110	86454448	86458434	3987	ENSMUSG00000026238	Ptma
19687	1	86458305	+	27	88	86454448	86458434	3987	ENSMUSG00000026238	Ptma
19689	1	86458308	+	11	129	86454448	86458434	3987	ENSMUSG00000026238	Ptma
19690	1	86458309	+	30	113	86454448	86458434	3987	ENSMUSG00000026238	Ptma
19691	1	86458310	+	25	116	86454448	86458434	3987	ENSMUSG00000026238	Ptma
19692	1	86458311	+	32	124	86454448	86458434	3987	ENSMUSG00000026238	Ptma
19693	1	86458312	+	11	141	86454448	86458434	3987	ENSMUSG00000026238	Ptma
19696	1	86458315	+	28	74	86454448	86458434	3987	ENSMUSG00000026238	Ptma
19697	1	86458316	+	14	68	86454448	86458434	3987	ENSMUSG00000026238	Ptma
19702	1	86458334	+	13	45	86454448	86458434	3987	ENSMUSG00000026238	Ptma
19705	1	86458337	+	19	83	86454448	86458434	3987	ENSMUSG00000026238	Ptma
19706	1	86458338	+	12	97	86454448	86458434	3987	ENSMUSG00000026238	Ptma
19707	1	86458339	+	13	125	86454448	86458434	3987	ENSMUSG00000026238	Ptma
19708	1	86458340	+	17	165	86454448	86458434	3987	ENSMUSG00000026238	Ptma
19709	1	86458341	+	27	158	86454448	86458434	3987	ENSMUSG00000026238	Ptma
19710	1	86458342	+	30	146	86454448	86458434	3987	ENSMUSG00000026238	Ptma
19711	1	86458343	+	47	140	86454448	86458434	3987	ENSMUSG00000026238	Ptma
19712	1	86458344	+	12	124	86454448	86458434	3987	ENSMUSG00000026238	Ptma
19716	1	86458354	+	25	36	86454448	86458434	3987	ENSMUSG00000026238	Ptma
19866	1	86836516	-	31	86	86836515	86837405	891	ENSMUSG00000084106	Gm6136
19868	1	86836518	-	10	103	86836515	86837405	891	ENSMUSG00000084106	Gm6136
19869	1	86836519	-	35	102	86836515	86837405	891	ENSMUSG00000084106	Gm6136
19870	1	86836520	-	17	71	86836515	86837405	891	ENSMUSG00000084106	Gm6136
19912	1	87262185	+	10	13	87254720	87378518	123799	ENSMUSG00000048000	Gigyf2
19980	1	87283454	+	10	13	87254720	87378518	123799	ENSMUSG00000048000	Gigyf2
19993	1	87283663	+	10	17	87254720	87378518	123799	ENSMUSG00000048000	Gigyf2
20153	1	87346111	+	10	10	87254720	87378518	123799	ENSMUSG00000048000	Gigyf2
20200	1	87470664	-	10	27	87404556	87501592	97037	ENSMUSG00000026259	Ngef
20217	1	87470965	-	14	36	87404556	87501592	97037	ENSMUSG00000026259	Ngef
20225	1	87470973	-	19	26	87404556	87501592	97037	ENSMUSG00000026259	Ngef
20228	1	87470980	-	15	40	87404556	87501592	97037	ENSMUSG00000026259	Ngef
20230	1	87470982	-	14	41	87404556	87501592	97037	ENSMUSG00000026259	Ngef
20276	1	87574704	+	14	17	87548034	87648229	100196	ENSMUSG00000026288	Inpp5d
20582	1	87823461	+	10	10	87781009	87872902	91894	ENSMUSG00000070738	Dgkd
20709	1	87843391	+	12	54	87781009	87872902	91894	ENSMUSG00000070738	Dgkd
20710	1	87843392	+	23	59	87781009	87872902	91894	ENSMUSG00000070738	Dgkd
20725	1	87846477	+	10	18	87781009	87872902	91894	ENSMUSG00000070738	Dgkd
20978	1	91044540	+	11	35	90926459	91056666	130208	ENSMUSG00000026305	Lrrfip1
21347	1	93425242	+	11	25	93406686	93437982	31297	ENSMUSG00000026276	Septin2
21348	1	93425242	+	11	25	93406715	93437455	30741	ENSMUSG00000116048	Septin2
21349	1	93425242	+	11	25	93406686	93437982	31297	ENSMUSG00000026276	Septin2
21350	1	93425242	+	11	25	93406715	93437455	30741	ENSMUSG00000116048	Septin2
21463	1	93435679	+	11	27	93406686	93437982	31297	ENSMUSG00000026276	Septin2
21464	1	93435679	+	11	27	93406715	93437455	30741	ENSMUSG00000116048	Septin2
21465	1	93435679	+	11	27	93406686	93437982	31297	ENSMUSG00000026276	Septin2
21466	1	93435679	+	11	27	93406715	93437455	30741	ENSMUSG00000116048	Septin2
21547	1	93435786	+	15	16	93406686	93437982	31297	ENSMUSG00000026276	Septin2
21548	1	93435786	+	15	16	93406715	93437455	30741	ENSMUSG00000116048	Septin2
21549	1	93435786	+	15	16	93406686	93437982	31297	ENSMUSG00000026276	Septin2
21550	1	93435786	+	15	16	93406715	93437455	30741	ENSMUSG00000116048	Septin2
21824	1	95516361	-	10	13	95515407	95595296	79890	ENSMUSG00000040710	St8sia4
21857	1	95524602	-	10	13	95515407	95595296	79890	ENSMUSG00000040710	St8sia4
21999	1	95554688	-	10	10	95515407	95595296	79890	ENSMUSG00000040710	St8sia4
22130	1	97384617	+	15	18	97274200	97500740	226541	ENSMUSG00000101348	Gm7135
22281	1	97705403	+	16	19	97697897	97721434	23538	ENSMUSG00000026333	Gin1
22301	1	97876466	-	12	41	97722839	98023371	300533	ENSMUSG00000026335	Pam
22308	1	97876500	-	13	29	97722839	98023371	300533	ENSMUSG00000026335	Pam
22315	1	97876532	-	17	24	97722839	98023371	300533	ENSMUSG00000026335	Pam
22319	1	97876541	-	11	59	97722839	98023371	300533	ENSMUSG00000026335	Pam
22321	1	97876543	-	20	58	97722839	98023371	300533	ENSMUSG00000026335	Pam
22322	1	97876544	-	19	60	97722839	98023371	300533	ENSMUSG00000026335	Pam
22421	1	105384751	+	11	29	105383696	105386554	2859	ENSMUSG00000067017	Capza1-ps1
22425	1	105384756	+	11	32	105383696	105386554	2859	ENSMUSG00000067017	Capza1-ps1
22428	1	105384761	+	10	23	105383696	105386554	2859	ENSMUSG00000067017	Capza1-ps1
22436	1	105384769	+	12	35	105383696	105386554	2859	ENSMUSG00000067017	Capza1-ps1
22445	1	105384800	+	10	37	105383696	105386554	2859	ENSMUSG00000067017	Capza1-ps1
22448	1	105384803	+	15	61	105383696	105386554	2859	ENSMUSG00000067017	Capza1-ps1
22451	1	105384806	+	14	56	105383696	105386554	2859	ENSMUSG00000067017	Capza1-ps1
22474	1	105384855	+	10	39	105383696	105386554	2859	ENSMUSG00000067017	Capza1-ps1
22475	1	105384856	+	12	40	105383696	105386554	2859	ENSMUSG00000067017	Capza1-ps1
22496	1	105386513	+	11	36	105383696	105386554	2859	ENSMUSG00000067017	Capza1-ps1
22498	1	105386516	+	18	35	105383696	105386554	2859	ENSMUSG00000067017	Capza1-ps1
22559	1	105448892	-	11	11	105309985	105496864	186880	ENSMUSG00000101214	Gm28403
22560	1	105448892	-	11	11	105446147	105591402	145256	ENSMUSG00000056536	Pign
22561	1	105448892	-	11	11	105309985	105496864	186880	ENSMUSG00000101214	Gm28403
22562	1	105448892	-	11	11	105446147	105591402	145256	ENSMUSG00000056536	Pign
22846	1	105609790	+	11	11	105591586	105682916	91331	ENSMUSG00000026319	Relch
22902	1	105627739	+	10	10	105591586	105682916	91331	ENSMUSG00000026319	Relch
23014	1	105663843	+	11	11	105591586	105682916	91331	ENSMUSG00000026319	Relch
23054	1	105678833	+	10	12	105591586	105682916	91331	ENSMUSG00000026319	Relch
23126	1	106101777	+	11	19	106099482	106321980	222499	ENSMUSG00000044340	Phlpp1
23185	1	106104574	+	10	18	106099482	106321980	222499	ENSMUSG00000044340	Phlpp1
23214	1	106108344	+	12	12	106099482	106321980	222499	ENSMUSG00000044340	Phlpp1
23789	1	106271473	+	16	27	106099482	106321980	222499	ENSMUSG00000044340	Phlpp1
23895	1	106321943	+	30	68	106099482	106321980	222499	ENSMUSG00000044340	Phlpp1
23896	1	106321944	+	23	74	106099482	106321980	222499	ENSMUSG00000044340	Phlpp1
23900	1	106321948	+	10	36	106099482	106321980	222499	ENSMUSG00000044340	Phlpp1
23901	1	106321949	+	12	31	106099482	106321980	222499	ENSMUSG00000044340	Phlpp1
23912	1	106468104	-	10	29	106465908	106642004	176097	ENSMUSG00000057329	Bcl2
24286	1	106679019	-	11	11	106648189	106687457	39269	ENSMUSG00000009905	Kdsr
24292	1	106699345	-	12	21	106691801	106724458	32658	ENSMUSG00000009907	Vps4b
24331	1	106714412	-	10	15	106691801	106724458	32658	ENSMUSG00000009907	Vps4b
25042	1	121234035	-	10	10	121232082	121260318	28237	ENSMUSG00000003721	Insig2
25068	1	121481603	-	24	58	121481564	121495718	14155	ENSMUSG00000001674	Ddx18
25072	1	121481607	-	14	61	121481564	121495718	14155	ENSMUSG00000001674	Ddx18
25073	1	121481608	-	10	64	121481564	121495718	14155	ENSMUSG00000001674	Ddx18
25075	1	121481610	-	12	53	121481564	121495718	14155	ENSMUSG00000001674	Ddx18
25150	1	125123666	-	10	10	125118019	125125192	7174	ENSMUSG00000099574	1700121L03Rik
25155	1	125320752	-	11	20	125320642	125363464	42823	ENSMUSG00000026341	Actr3
25188	1	125320949	-	12	53	125320642	125363464	42823	ENSMUSG00000026341	Actr3
25189	1	125320950	-	24	51	125320642	125363464	42823	ENSMUSG00000026341	Actr3
25196	1	125320960	-	13	54	125320642	125363464	42823	ENSMUSG00000026341	Actr3
25197	1	125320961	-	26	52	125320642	125363464	42823	ENSMUSG00000026341	Actr3
25201	1	125320969	-	10	20	125320642	125363464	42823	ENSMUSG00000026341	Actr3
25212	1	125321056	-	12	23	125320642	125363464	42823	ENSMUSG00000026341	Actr3
25218	1	125321063	-	15	39	125320642	125363464	42823	ENSMUSG00000026341	Actr3
25252	1	125321561	-	10	22	125320642	125363464	42823	ENSMUSG00000026341	Actr3
25299	1	125331383	-	10	15	125320642	125363464	42823	ENSMUSG00000026341	Actr3
25345	1	125336471	-	10	24	125320642	125363464	42823	ENSMUSG00000026341	Actr3
25555	1	127210400	-	10	10	127210399	127210845	447	ENSMUSG00000099471	Gm8451
25760	1	127725969	+	14	16	127701901	127735798	33898	ENSMUSG00000026349	Ccnt2
25767	1	127725980	+	10	28	127701901	127735798	33898	ENSMUSG00000026349	Ccnt2
26004	1	128069839	+	11	15	128031038	128165473	134436	ENSMUSG00000056211	R3hdm1
26178	1	128165439	+	10	13	128031038	128165473	134436	ENSMUSG00000056211	R3hdm1
26205	1	128205284	+	11	24	128171701	128207115	35415	ENSMUSG00000026353	Ubxn4
26206	1	128205285	+	10	24	128171701	128207115	35415	ENSMUSG00000026353	Ubxn4
26312	1	128448669	-	12	16	128447810	128449197	1388	ENSMUSG00000100078	Gm6170
26335	1	128516014	-	13	30	128515936	128520030	4095	ENSMUSG00000045382	Cxcr4
26357	1	128516101	-	10	37	128515936	128520030	4095	ENSMUSG00000045382	Cxcr4
26359	1	128516103	-	11	31	128515936	128520030	4095	ENSMUSG00000045382	Cxcr4
26387	1	128516429	-	13	33	128515936	128520030	4095	ENSMUSG00000045382	Cxcr4
26390	1	128516432	-	12	34	128515936	128520030	4095	ENSMUSG00000045382	Cxcr4
26410	1	128516525	-	19	57	128515936	128520030	4095	ENSMUSG00000045382	Cxcr4
26411	1	128516526	-	19	54	128515936	128520030	4095	ENSMUSG00000045382	Cxcr4
26745	1	130747922	-	10	10	130737714	130751821	14108	ENSMUSG00000086706	Gm15848
26836	1	131104178	-	22	39	131104147	131172995	68849	ENSMUSG00000026430	Rassf5
26850	1	131104216	-	10	10	131104147	131172995	68849	ENSMUSG00000026430	Rassf5
27032	1	131436311	-	10	12	131212989	131455090	242102	ENSMUSG00000026425	Srgap2
27183	1	131859041	+	13	41	131838272	131864059	25788	ENSMUSG00000026434	Nucks1
27210	1	131859076	+	12	22	131838272	131864059	25788	ENSMUSG00000026434	Nucks1
27252	1	131859889	+	19	38	131838272	131864059	25788	ENSMUSG00000026434	Nucks1
27253	1	131859890	+	12	38	131838272	131864059	25788	ENSMUSG00000026434	Nucks1
27258	1	131859898	+	10	30	131838272	131864059	25788	ENSMUSG00000026434	Nucks1
27264	1	131859907	+	12	50	131838272	131864059	25788	ENSMUSG00000026434	Nucks1
27265	1	131859908	+	15	46	131838272	131864059	25788	ENSMUSG00000026434	Nucks1
27288	1	131860168	+	22	36	131838272	131864059	25788	ENSMUSG00000026434	Nucks1
27293	1	131860177	+	11	26	131838272	131864059	25788	ENSMUSG00000026434	Nucks1
27318	1	131860496	+	10	11	131838272	131864059	25788	ENSMUSG00000026434	Nucks1
27365	1	131861096	+	11	20	131838272	131864059	25788	ENSMUSG00000026434	Nucks1
27384	1	131861303	+	15	25	131838272	131864059	25788	ENSMUSG00000026434	Nucks1
27420	1	131862628	+	12	31	131838272	131864059	25788	ENSMUSG00000026434	Nucks1
27430	1	131862640	+	11	60	131838272	131864059	25788	ENSMUSG00000026434	Nucks1
27431	1	131862641	+	12	63	131838272	131864059	25788	ENSMUSG00000026434	Nucks1
27432	1	131862642	+	10	66	131838272	131864059	25788	ENSMUSG00000026434	Nucks1
27433	1	131862643	+	18	62	131838272	131864059	25788	ENSMUSG00000026434	Nucks1
27454	1	131862974	+	11	56	131838272	131864059	25788	ENSMUSG00000026434	Nucks1
27455	1	131862975	+	11	56	131838272	131864059	25788	ENSMUSG00000026434	Nucks1
27456	1	131862976	+	16	51	131838272	131864059	25788	ENSMUSG00000026434	Nucks1
27466	1	131863029	+	12	32	131838272	131864059	25788	ENSMUSG00000026434	Nucks1
27467	1	131863030	+	10	32	131838272	131864059	25788	ENSMUSG00000026434	Nucks1
27491	1	131863226	+	12	21	131838272	131864059	25788	ENSMUSG00000026434	Nucks1
27495	1	131863335	+	11	15	131838272	131864059	25788	ENSMUSG00000026434	Nucks1
27507	1	131863383	+	10	24	131838272	131864059	25788	ENSMUSG00000026434	Nucks1
27524	1	131863843	+	10	28	131838272	131864059	25788	ENSMUSG00000026434	Nucks1
27525	1	131863845	+	10	28	131838272	131864059	25788	ENSMUSG00000026434	Nucks1
27559	1	131863974	+	15	42	131838272	131864059	25788	ENSMUSG00000026434	Nucks1
27561	1	131863976	+	14	45	131838272	131864059	25788	ENSMUSG00000026434	Nucks1
27572	1	131863996	+	13	52	131838272	131864059	25788	ENSMUSG00000026434	Nucks1
27573	1	131863997	+	10	46	131838272	131864059	25788	ENSMUSG00000026434	Nucks1
27574	1	131863998	+	13	51	131838272	131864059	25788	ENSMUSG00000026434	Nucks1
27586	1	131864017	+	23	41	131838272	131864059	25788	ENSMUSG00000026434	Nucks1
27661	1	131951614	+	16	88	131935345	131960350	25006	ENSMUSG00000026436	Elk4
27662	1	131951615	+	25	85	131935345	131960350	25006	ENSMUSG00000026436	Elk4
27663	1	131951616	+	17	77	131935345	131960350	25006	ENSMUSG00000026436	Elk4
27698	1	131954506	+	12	19	131935345	131960350	25006	ENSMUSG00000026436	Elk4
27731	1	131955671	+	16	18	131935345	131960350	25006	ENSMUSG00000026436	Elk4
27765	1	131958668	+	10	18	131935345	131960350	25006	ENSMUSG00000026436	Elk4
27811	1	131960321	+	14	78	131935345	131960350	25006	ENSMUSG00000026436	Elk4
27812	1	131960322	+	13	91	131935345	131960350	25006	ENSMUSG00000026436	Elk4
27814	1	131960324	+	30	83	131935345	131960350	25006	ENSMUSG00000026436	Elk4
27815	1	131960325	+	15	69	131935345	131960350	25006	ENSMUSG00000026436	Elk4
27883	1	132436342	+	11	24	132433968	132436377	2410	ENSMUSG00000048174	Tmem81
27903	1	132913995	-	21	38	132887222	132958299	71078	ENSMUSG00000054387	Mdm4
28010	1	132935379	-	10	16	132887222	132958299	71078	ENSMUSG00000054387	Mdm4
28018	1	132936415	-	11	25	132887222	132958299	71078	ENSMUSG00000054387	Mdm4
28180	1	133547723	-	10	13	133547600	133589118	41519	ENSMUSG00000102976	Zc3h11a
28181	1	133547723	-	10	13	133547609	133589118	41510	ENSMUSG00000116275	Zc3h11a
28182	1	133547723	-	10	13	133547678	133589056	41379	ENSMUSG00000094410	Zbed6
28183	1	133547723	-	10	13	133547600	133589118	41519	ENSMUSG00000102976	Zc3h11a
28184	1	133547723	-	10	13	133547609	133589118	41510	ENSMUSG00000116275	Zc3h11a
28185	1	133547723	-	10	13	133547678	133589056	41379	ENSMUSG00000094410	Zbed6
28186	1	133547723	-	10	13	133547600	133589118	41519	ENSMUSG00000102976	Zc3h11a
28187	1	133547723	-	10	13	133547609	133589118	41510	ENSMUSG00000116275	Zc3h11a
28188	1	133547723	-	10	13	133547678	133589056	41379	ENSMUSG00000094410	Zbed6
28270	1	133547745	-	10	26	133547600	133589118	41519	ENSMUSG00000102976	Zc3h11a
28271	1	133547745	-	10	26	133547609	133589118	41510	ENSMUSG00000116275	Zc3h11a
28272	1	133547745	-	10	26	133547678	133589056	41379	ENSMUSG00000094410	Zbed6
28273	1	133547745	-	10	26	133547600	133589118	41519	ENSMUSG00000102976	Zc3h11a
28274	1	133547745	-	10	26	133547609	133589118	41510	ENSMUSG00000116275	Zc3h11a
28275	1	133547745	-	10	26	133547678	133589056	41379	ENSMUSG00000094410	Zbed6
28276	1	133547745	-	10	26	133547600	133589118	41519	ENSMUSG00000102976	Zc3h11a
28277	1	133547745	-	10	26	133547609	133589118	41510	ENSMUSG00000116275	Zc3h11a
28278	1	133547745	-	10	26	133547678	133589056	41379	ENSMUSG00000094410	Zbed6
28756	1	133582092	-	11	32	133547600	133589118	41519	ENSMUSG00000102976	Zc3h11a
28757	1	133582092	-	11	32	133547609	133589118	41510	ENSMUSG00000116275	Zc3h11a
28758	1	133582092	-	11	32	133547678	133589056	41379	ENSMUSG00000094410	Zbed6
28759	1	133582092	-	11	32	133547600	133589118	41519	ENSMUSG00000102976	Zc3h11a
28760	1	133582092	-	11	32	133547609	133589118	41510	ENSMUSG00000116275	Zc3h11a
28761	1	133582092	-	11	32	133547678	133589056	41379	ENSMUSG00000094410	Zbed6
28762	1	133582092	-	11	32	133547600	133589118	41519	ENSMUSG00000102976	Zc3h11a
28763	1	133582092	-	11	32	133547609	133589118	41510	ENSMUSG00000116275	Zc3h11a
28764	1	133582092	-	11	32	133547678	133589056	41379	ENSMUSG00000094410	Zbed6
28918	1	133582244	-	16	49	133547600	133589118	41519	ENSMUSG00000102976	Zc3h11a
28919	1	133582244	-	16	49	133547609	133589118	41510	ENSMUSG00000116275	Zc3h11a
28920	1	133582244	-	16	49	133547678	133589056	41379	ENSMUSG00000094410	Zbed6
28921	1	133582244	-	16	49	133547600	133589118	41519	ENSMUSG00000102976	Zc3h11a
28922	1	133582244	-	16	49	133547609	133589118	41510	ENSMUSG00000116275	Zc3h11a
28923	1	133582244	-	16	49	133547678	133589056	41379	ENSMUSG00000094410	Zbed6
28924	1	133582244	-	16	49	133547600	133589118	41519	ENSMUSG00000102976	Zc3h11a
28925	1	133582244	-	16	49	133547609	133589118	41510	ENSMUSG00000116275	Zc3h11a
28926	1	133582244	-	16	49	133547678	133589056	41379	ENSMUSG00000094410	Zbed6
28927	1	133582245	-	13	54	133547600	133589118	41519	ENSMUSG00000102976	Zc3h11a
28928	1	133582245	-	13	54	133547609	133589118	41510	ENSMUSG00000116275	Zc3h11a
28929	1	133582245	-	13	54	133547678	133589056	41379	ENSMUSG00000094410	Zbed6
28930	1	133582245	-	13	54	133547600	133589118	41519	ENSMUSG00000102976	Zc3h11a
28931	1	133582245	-	13	54	133547609	133589118	41510	ENSMUSG00000116275	Zc3h11a
28932	1	133582245	-	13	54	133547678	133589056	41379	ENSMUSG00000094410	Zbed6
28933	1	133582245	-	13	54	133547600	133589118	41519	ENSMUSG00000102976	Zc3h11a
28934	1	133582245	-	13	54	133547609	133589118	41510	ENSMUSG00000116275	Zc3h11a
28935	1	133582245	-	13	54	133547678	133589056	41379	ENSMUSG00000094410	Zbed6
29621	1	133606943	-	10	11	133606829	133617846	11018	ENSMUSG00000051998	Lax1
29630	1	133606961	-	25	39	133606829	133617846	11018	ENSMUSG00000051998	Lax1
29676	1	133615707	-	11	15	133606829	133617846	11018	ENSMUSG00000051998	Lax1
29714	1	134003097	-	13	100	134002908	134006858	3951	ENSMUSG00000020423	Btg2
29715	1	134003098	-	41	108	134002908	134006858	3951	ENSMUSG00000020423	Btg2
29716	1	134003099	-	10	110	134002908	134006858	3951	ENSMUSG00000020423	Btg2
29717	1	134003100	-	22	114	134002908	134006858	3951	ENSMUSG00000020423	Btg2
29718	1	134003101	-	10	102	134002908	134006858	3951	ENSMUSG00000020423	Btg2
29720	1	134003103	-	10	51	134002908	134006858	3951	ENSMUSG00000020423	Btg2
29957	1	135083958	+	10	29	135074562	135084007	9446	ENSMUSG00000026426	Arl8a
29970	1	135190484	-	15	30	135190450	135211822	21373	ENSMUSG00000041926	Rnpep
30128	1	136555867	+	10	25	136552639	136557791	5153	ENSMUSG00000041483	Zfp281
30217	1	137991186	-	10	31	137990599	138103446	112848	ENSMUSG00000026395	Ptprc
30228	1	137991201	-	43	110	137990599	138103446	112848	ENSMUSG00000026395	Ptprc
30229	1	137991202	-	29	114	137990599	138103446	112848	ENSMUSG00000026395	Ptprc
30230	1	137991203	-	13	107	137990599	138103446	112848	ENSMUSG00000026395	Ptprc
30233	1	137991207	-	25	122	137990599	138103446	112848	ENSMUSG00000026395	Ptprc
30234	1	137991208	-	51	113	137990599	138103446	112848	ENSMUSG00000026395	Ptprc
30235	1	137991209	-	22	111	137990599	138103446	112848	ENSMUSG00000026395	Ptprc
30238	1	137991213	-	12	28	137990599	138103446	112848	ENSMUSG00000026395	Ptprc
30256	1	137991607	-	30	37	137990599	138103446	112848	ENSMUSG00000026395	Ptprc
30267	1	137991803	-	14	16	137990599	138103446	112848	ENSMUSG00000026395	Ptprc
30270	1	137991825	-	10	28	137990599	138103446	112848	ENSMUSG00000026395	Ptprc
30271	1	137991826	-	12	28	137990599	138103446	112848	ENSMUSG00000026395	Ptprc
30287	1	137992072	-	20	38	137990599	138103446	112848	ENSMUSG00000026395	Ptprc
30288	1	137992073	-	10	41	137990599	138103446	112848	ENSMUSG00000026395	Ptprc
30293	1	137992078	-	12	23	137990599	138103446	112848	ENSMUSG00000026395	Ptprc
30296	1	137992083	-	17	55	137990599	138103446	112848	ENSMUSG00000026395	Ptprc
30297	1	137992084	-	11	55	137990599	138103446	112848	ENSMUSG00000026395	Ptprc
30298	1	137992085	-	15	51	137990599	138103446	112848	ENSMUSG00000026395	Ptprc
30385	1	138019902	-	10	27	137990599	138103446	112848	ENSMUSG00000026395	Ptprc
30477	1	138022735	-	20	35	137990599	138103446	112848	ENSMUSG00000026395	Ptprc
30481	1	138022739	-	11	35	137990599	138103446	112848	ENSMUSG00000026395	Ptprc
30485	1	138022743	-	12	27	137990599	138103446	112848	ENSMUSG00000026395	Ptprc
30596	1	138026920	-	12	15	137990599	138103446	112848	ENSMUSG00000026395	Ptprc
30685	1	138042714	-	13	20	137990599	138103446	112848	ENSMUSG00000026395	Ptprc
30790	1	138050715	-	10	40	137990599	138103446	112848	ENSMUSG00000026395	Ptprc
30791	1	138050716	-	15	58	137990599	138103446	112848	ENSMUSG00000026395	Ptprc
30794	1	138050719	-	18	84	137990599	138103446	112848	ENSMUSG00000026395	Ptprc
30795	1	138050720	-	19	79	137990599	138103446	112848	ENSMUSG00000026395	Ptprc
30796	1	138050721	-	15	75	137990599	138103446	112848	ENSMUSG00000026395	Ptprc
30798	1	138050723	-	10	53	137990599	138103446	112848	ENSMUSG00000026395	Ptprc
30804	1	138050732	-	10	22	137990599	138103446	112848	ENSMUSG00000026395	Ptprc
30810	1	138050742	-	11	14	137990599	138103446	112848	ENSMUSG00000026395	Ptprc
30819	1	138050857	-	10	14	137990599	138103446	112848	ENSMUSG00000026395	Ptprc
30822	1	138050863	-	10	22	137990599	138103446	112848	ENSMUSG00000026395	Ptprc
30888	1	138053521	-	11	13	137990599	138103446	112848	ENSMUSG00000026395	Ptprc
30911	1	138053835	-	14	21	137990599	138103446	112848	ENSMUSG00000026395	Ptprc
30925	1	138054012	-	11	22	137990599	138103446	112848	ENSMUSG00000026395	Ptprc
30930	1	138054017	-	43	163	137990599	138103446	112848	ENSMUSG00000026395	Ptprc
30931	1	138054018	-	44	170	137990599	138103446	112848	ENSMUSG00000026395	Ptprc
30932	1	138054019	-	35	169	137990599	138103446	112848	ENSMUSG00000026395	Ptprc
30933	1	138054020	-	33	172	137990599	138103446	112848	ENSMUSG00000026395	Ptprc
30937	1	138054025	-	16	56	137990599	138103446	112848	ENSMUSG00000026395	Ptprc
30938	1	138054026	-	16	59	137990599	138103446	112848	ENSMUSG00000026395	Ptprc
30939	1	138054027	-	10	52	137990599	138103446	112848	ENSMUSG00000026395	Ptprc
30999	1	138075469	-	10	13	137990599	138103446	112848	ENSMUSG00000026395	Ptprc
31178	1	138096785	-	12	12	137990599	138103446	112848	ENSMUSG00000026395	Ptprc
31186	1	138098765	-	12	17	137990599	138103446	112848	ENSMUSG00000026395	Ptprc
31207	1	138099332	-	10	16	137990599	138103446	112848	ENSMUSG00000026395	Ptprc
31259	1	138102725	-	10	18	137990599	138103446	112848	ENSMUSG00000026395	Ptprc
31265	1	138102738	-	15	17	137990599	138103446	112848	ENSMUSG00000026395	Ptprc
31284	1	138411952	-	21	70	138410613	138547879	137267	ENSMUSG00000026393	Nek7
31285	1	138411953	-	17	82	138410613	138547879	137267	ENSMUSG00000026393	Nek7
31287	1	138411955	-	15	110	138410613	138547879	137267	ENSMUSG00000026393	Nek7
31288	1	138411956	-	12	108	138410613	138547879	137267	ENSMUSG00000026393	Nek7
31290	1	138411958	-	30	85	138410613	138547879	137267	ENSMUSG00000026393	Nek7
31291	1	138411959	-	19	82	138410613	138547879	137267	ENSMUSG00000026393	Nek7
31293	1	138411962	-	12	34	138410613	138547879	137267	ENSMUSG00000026393	Nek7
31303	1	138412053	-	15	42	138410613	138547879	137267	ENSMUSG00000026393	Nek7
31343	1	138413156	-	16	28	138410613	138547879	137267	ENSMUSG00000026393	Nek7
31371	1	138413820	-	18	22	138410613	138547879	137267	ENSMUSG00000026393	Nek7
31396	1	138413932	-	17	31	138410613	138547879	137267	ENSMUSG00000026393	Nek7
31400	1	138413937	-	13	34	138410613	138547879	137267	ENSMUSG00000026393	Nek7
31401	1	138413938	-	10	31	138410613	138547879	137267	ENSMUSG00000026393	Nek7
31916	1	139102417	+	10	21	138891173	139106698	215526	ENSMUSG00000056268	Dennd1b
32033	1	139421742	+	15	22	139382510	139421829	39320	ENSMUSG00000033952	Aspm
32318	1	143672852	+	10	12	143653010	143683204	30195	ENSMUSG00000018189	Uchl5
32337	1	143678827	+	11	14	143653010	143683204	30195	ENSMUSG00000018189	Uchl5
32350	1	143876760	-	16	79	143875076	143879899	4824	ENSMUSG00000026360	Rgs2
32351	1	143876761	-	18	75	143875076	143879899	4824	ENSMUSG00000026360	Rgs2
32352	1	143876762	-	19	72	143875076	143879899	4824	ENSMUSG00000026360	Rgs2
32353	1	143876763	-	18	72	143875076	143879899	4824	ENSMUSG00000026360	Rgs2
32481	1	150316100	+	14	20	150268589	150325686	57098	ENSMUSG00000006005	Tpr
32504	1	150325641	+	26	30	150268589	150325686	57098	ENSMUSG00000006005	Tpr
32506	1	150325648	+	18	51	150268589	150325686	57098	ENSMUSG00000006005	Tpr
32508	1	150325650	+	10	72	150268589	150325686	57098	ENSMUSG00000006005	Tpr
32509	1	150325651	+	16	68	150268589	150325686	57098	ENSMUSG00000006005	Tpr
32510	1	150325652	+	18	50	150268589	150325686	57098	ENSMUSG00000006005	Tpr
32605	1	151231433	+	13	32	151220228	151240173	19946	ENSMUSG00000023150	Ivns1abp
33076	1	152650197	+	13	59	152642293	152651348	9056	ENSMUSG00000008475	Arpc5
33077	1	152650198	+	15	59	152642293	152651348	9056	ENSMUSG00000008475	Arpc5
33078	1	152650199	+	17	58	152642293	152651348	9056	ENSMUSG00000008475	Arpc5
33127	1	152651268	+	14	72	152642293	152651348	9056	ENSMUSG00000008475	Arpc5
33128	1	152651269	+	15	74	152642293	152651348	9056	ENSMUSG00000008475	Arpc5
33129	1	152651270	+	12	73	152642293	152651348	9056	ENSMUSG00000008475	Arpc5
33131	1	152651272	+	10	96	152642293	152651348	9056	ENSMUSG00000008475	Arpc5
33133	1	152651274	+	16	91	152642293	152651348	9056	ENSMUSG00000008475	Arpc5
33134	1	152651275	+	30	90	152642293	152651348	9056	ENSMUSG00000008475	Arpc5
33135	1	152651276	+	11	103	152642293	152651348	9056	ENSMUSG00000008475	Arpc5
33136	1	152651277	+	11	142	152642293	152651348	9056	ENSMUSG00000008475	Arpc5
33138	1	152651279	+	23	149	152642293	152651348	9056	ENSMUSG00000008475	Arpc5
33139	1	152651280	+	44	156	152642293	152651348	9056	ENSMUSG00000008475	Arpc5
33140	1	152651281	+	19	149	152642293	152651348	9056	ENSMUSG00000008475	Arpc5
33141	1	152651282	+	34	163	152642293	152651348	9056	ENSMUSG00000008475	Arpc5
33142	1	152651283	+	18	142	152642293	152651348	9056	ENSMUSG00000008475	Arpc5
33144	1	152651285	+	21	79	152642293	152651348	9056	ENSMUSG00000008475	Arpc5
33148	1	152651291	+	16	28	152642293	152651348	9056	ENSMUSG00000008475	Arpc5
33239	1	152753203	-	10	13	152712746	152778397	65652	ENSMUSG00000042772	Smg7
33431	1	153289632	-	10	13	153280573	153289979	9407	ENSMUSG00000073538	E330020D12Rik
33445	1	153289656	-	20	40	153280573	153289979	9407	ENSMUSG00000073538	E330020D12Rik
33464	1	153289707	-	21	40	153280573	153289979	9407	ENSMUSG00000073538	E330020D12Rik
33483	1	153289758	-	21	40	153280573	153289979	9407	ENSMUSG00000073538	E330020D12Rik
33505	1	153331534	-	14	53	153331504	153363406	31903	ENSMUSG00000042699	Dhx9
33506	1	153331535	-	20	65	153331504	153363406	31903	ENSMUSG00000042699	Dhx9
33509	1	153331538	-	12	151	153331504	153363406	31903	ENSMUSG00000042699	Dhx9
33510	1	153331539	-	68	134	153331504	153363406	31903	ENSMUSG00000042699	Dhx9
33511	1	153331540	-	29	131	153331504	153363406	31903	ENSMUSG00000042699	Dhx9
33512	1	153331541	-	12	127	153331504	153363406	31903	ENSMUSG00000042699	Dhx9
33518	1	153331547	-	11	65	153331504	153363406	31903	ENSMUSG00000042699	Dhx9
33519	1	153331548	-	19	68	153331504	153363406	31903	ENSMUSG00000042699	Dhx9
33520	1	153331549	-	14	60	153331504	153363406	31903	ENSMUSG00000042699	Dhx9
33525	1	153331557	-	14	37	153331504	153363406	31903	ENSMUSG00000042699	Dhx9
33528	1	153331560	-	10	50	153331504	153363406	31903	ENSMUSG00000042699	Dhx9
33529	1	153331561	-	19	37	153331504	153363406	31903	ENSMUSG00000042699	Dhx9
33532	1	153331565	-	11	34	153331504	153363406	31903	ENSMUSG00000042699	Dhx9
33533	1	153331566	-	10	29	153331504	153363406	31903	ENSMUSG00000042699	Dhx9
33538	1	153331574	-	19	45	153331504	153363406	31903	ENSMUSG00000042699	Dhx9
33539	1	153331575	-	12	45	153331504	153363406	31903	ENSMUSG00000042699	Dhx9
33557	1	153331658	-	10	32	153331504	153363406	31903	ENSMUSG00000042699	Dhx9
33563	1	153331664	-	10	28	153331504	153363406	31903	ENSMUSG00000042699	Dhx9
33653	1	153347954	-	11	17	153331504	153363406	31903	ENSMUSG00000042699	Dhx9
33679	1	153353736	-	12	24	153331504	153363406	31903	ENSMUSG00000042699	Dhx9
33952	1	154973305	-	12	13	154972107	154975382	3276	ENSMUSG00000056708	Ier5
33961	1	154973339	-	10	35	154972107	154975382	3276	ENSMUSG00000056708	Ier5
33962	1	154973340	-	11	31	154972107	154975382	3276	ENSMUSG00000056708	Ier5
34001	1	155079229	+	10	15	155034461	155084002	49542	ENSMUSG00000026470	Stx6
34265	1	155880533	-	11	39	155880345	155912226	31882	ENSMUSG00000026466	Tor1aip1
34266	1	155880534	-	15	35	155880345	155912226	31882	ENSMUSG00000026466	Tor1aip1
34281	1	155881374	-	17	22	155880345	155912226	31882	ENSMUSG00000026466	Tor1aip1
34500	1	156353202	+	20	22	156351582	156354214	2633	ENSMUSG00000101523	Csnk2a1-ps3
34954	1	157211355	-	17	77	156962752	157240165	277414	ENSMUSG00000070565	Rasal2
34955	1	157211356	-	23	73	156962752	157240165	277414	ENSMUSG00000070565	Rasal2
34956	1	157211357	-	18	109	156962752	157240165	277414	ENSMUSG00000070565	Rasal2
34959	1	157211360	-	37	89	156962752	157240165	277414	ENSMUSG00000070565	Rasal2
34960	1	157211361	-	16	74	156962752	157240165	277414	ENSMUSG00000070565	Rasal2
35180	1	159105829	+	11	25	159059890	159175210	115321	ENSMUSG00000040782	Cop1
35334	1	159162593	+	10	12	159059890	159175210	115321	ENSMUSG00000040782	Cop1
35511	1	160078806	-	13	31	160046744	160620781	574038	ENSMUSG00000026721	Rabgap1l
35514	1	160078809	-	10	35	160046744	160620781	574038	ENSMUSG00000026721	Rabgap1l
36854	1	160801567	+	10	26	160733988	160802548	68561	ENSMUSG00000040423	Rc3h1
36857	1	160801571	+	20	50	160733988	160802548	68561	ENSMUSG00000040423	Rc3h1
36887	1	160859363	-	11	20	160830492	160862419	31928	ENSMUSG00000043467	Zbtb37
36969	1	160865700	+	10	17	160861992	160866109	4118	ENSMUSG00000053332	Gas5
36970	1	160865700	+	10	17	160865652	160865728	77	ENSMUSG00000064968	Snord47
36971	1	160865700	+	10	17	160861992	160866109	4118	ENSMUSG00000053332	Gas5
36972	1	160865700	+	10	17	160865652	160865728	77	ENSMUSG00000064968	Snord47
36986	1	160866074	+	26	35	160861992	160866109	4118	ENSMUSG00000053332	Gas5
36990	1	160866080	+	19	73	160861992	160866109	4118	ENSMUSG00000053332	Gas5
36991	1	160866081	+	22	73	160861992	160866109	4118	ENSMUSG00000053332	Gas5
36992	1	160866082	+	19	71	160861992	160866109	4118	ENSMUSG00000053332	Gas5
37300	1	162420740	+	13	13	162398084	162426653	28570	ENSMUSG00000026696	Vamp4
37340	1	162499404	-	14	23	162498294	162568125	69832	ENSMUSG00000040225	Prrc2c
37367	1	162499614	-	12	44	162498294	162568125	69832	ENSMUSG00000040225	Prrc2c
37368	1	162499615	-	10	45	162498294	162568125	69832	ENSMUSG00000040225	Prrc2c
37369	1	162499616	-	13	45	162498294	162568125	69832	ENSMUSG00000040225	Prrc2c
37374	1	162499625	-	12	19	162498294	162568125	69832	ENSMUSG00000040225	Prrc2c
37717	1	163908217	+	14	33	163889551	163911750	22200	ENSMUSG00000026581	Sell
37724	1	163908257	+	18	94	163889551	163911750	22200	ENSMUSG00000026581	Sell
37725	1	163908258	+	24	107	163889551	163911750	22200	ENSMUSG00000026581	Sell
37726	1	163908259	+	27	106	163889551	163911750	22200	ENSMUSG00000026581	Sell
37727	1	163908260	+	21	103	163889551	163911750	22200	ENSMUSG00000026581	Sell
37728	1	163908261	+	13	86	163889551	163911750	22200	ENSMUSG00000026581	Sell
37731	1	163908266	+	11	34	163889551	163911750	22200	ENSMUSG00000026581	Sell
37733	1	163908268	+	12	35	163889551	163911750	22200	ENSMUSG00000026581	Sell
37859	1	165015512	-	12	17	165001906	165022007	20102	ENSMUSG00000040848	Sft2d2
38027	1	165513227	-	11	11	165474085	165537326	63242	ENSMUSG00000040723	Rcsd1
38052	1	165519704	-	10	13	165474085	165537326	63242	ENSMUSG00000040723	Rcsd1
38082	1	165692758	-	16	26	165692723	165830247	137525	ENSMUSG00000026565	Pou2f1
38215	1	165734239	-	14	20	165692723	165830247	137525	ENSMUSG00000026565	Pou2f1
38295	1	165820765	-	24	121	165692723	165830247	137525	ENSMUSG00000026565	Pou2f1
38296	1	165820766	-	31	115	165692723	165830247	137525	ENSMUSG00000026565	Pou2f1
38297	1	165820767	-	36	111	165692723	165830247	137525	ENSMUSG00000026565	Pou2f1
38298	1	165820768	-	15	106	165692723	165830247	137525	ENSMUSG00000026565	Pou2f1
38484	1	169777904	-	10	29	169777104	169796810	19707	ENSMUSG00000026675	Hsd17b7
38501	1	169778940	-	11	37	169777104	169796810	19707	ENSMUSG00000026675	Hsd17b7
38502	1	169778941	-	15	38	169777104	169796810	19707	ENSMUSG00000026675	Hsd17b7
38560	1	170021686	-	14	23	170020989	170042966	21978	ENSMUSG00000026667	Uhmk1
38948	1	170670295	-	12	12	170532243	170695340	163098	ENSMUSG00000026663	Atf6
39006	1	170752831	-	11	27	170745145	170755152	10008	ENSMUSG00000038421	Fcrla
39051	1	170956826	-	15	20	170954734	170978172	23439	ENSMUSG00000058076	Sdhc
39108	1	171185654	+	10	38	171173238	171186822	13585	ENSMUSG00000006412	Pfdn2
39109	1	171185655	+	12	39	171173238	171186822	13585	ENSMUSG00000006412	Pfdn2
39113	1	171185661	+	15	25	171173238	171186822	13585	ENSMUSG00000006412	Pfdn2
39170	1	171237770	+	16	27	171216522	171237866	21345	ENSMUSG00000048865	Arhgap30
39185	1	171246299	+	12	58	171238881	171246710	7830	ENSMUSG00000026641	Usf1
39187	1	171246301	+	19	43	171238881	171246710	7830	ENSMUSG00000026641	Usf1
39215	1	171330688	-	22	75	171328136	171331679	3544	ENSMUSG00000091993	B930036N10Rik
39216	1	171330688	-	22	75	171330616	171330731	116	ENSMUSG00000119640	Gm24871
39217	1	171330688	-	22	75	171328136	171331679	3544	ENSMUSG00000091993	B930036N10Rik
39218	1	171330688	-	22	75	171330616	171330731	116	ENSMUSG00000119640	Gm24871
39219	1	171330689	-	10	79	171328136	171331679	3544	ENSMUSG00000091993	B930036N10Rik
39220	1	171330689	-	10	79	171330616	171330731	116	ENSMUSG00000119640	Gm24871
39221	1	171330689	-	10	79	171328136	171331679	3544	ENSMUSG00000091993	B930036N10Rik
39222	1	171330689	-	10	79	171330616	171330731	116	ENSMUSG00000119640	Gm24871
39223	1	171330690	-	15	76	171328136	171331679	3544	ENSMUSG00000091993	B930036N10Rik
39224	1	171330690	-	15	76	171330616	171330731	116	ENSMUSG00000119640	Gm24871
39225	1	171330690	-	15	76	171328136	171331679	3544	ENSMUSG00000091993	B930036N10Rik
39226	1	171330690	-	15	76	171330616	171330731	116	ENSMUSG00000119640	Gm24871
39227	1	171330691	-	20	76	171328136	171331679	3544	ENSMUSG00000091993	B930036N10Rik
39228	1	171330691	-	20	76	171330616	171330731	116	ENSMUSG00000119640	Gm24871
39229	1	171330691	-	20	76	171328136	171331679	3544	ENSMUSG00000091993	B930036N10Rik
39230	1	171330691	-	20	76	171330616	171330731	116	ENSMUSG00000119640	Gm24871
39243	1	171330697	-	40	73	171328136	171331679	3544	ENSMUSG00000091993	B930036N10Rik
39244	1	171330697	-	40	73	171330616	171330731	116	ENSMUSG00000119640	Gm24871
39245	1	171330697	-	40	73	171328136	171331679	3544	ENSMUSG00000091993	B930036N10Rik
39246	1	171330697	-	40	73	171330616	171330731	116	ENSMUSG00000119640	Gm24871
39247	1	171330698	-	12	73	171328136	171331679	3544	ENSMUSG00000091993	B930036N10Rik
39248	1	171330698	-	12	73	171330616	171330731	116	ENSMUSG00000119640	Gm24871
39249	1	171330698	-	12	73	171328136	171331679	3544	ENSMUSG00000091993	B930036N10Rik
39250	1	171330698	-	12	73	171330616	171330731	116	ENSMUSG00000119640	Gm24871
39251	1	171330699	-	10	72	171328136	171331679	3544	ENSMUSG00000091993	B930036N10Rik
39252	1	171330699	-	10	72	171330616	171330731	116	ENSMUSG00000119640	Gm24871
39253	1	171330699	-	10	72	171328136	171331679	3544	ENSMUSG00000091993	B930036N10Rik
39254	1	171330699	-	10	72	171330616	171330731	116	ENSMUSG00000119640	Gm24871
39267	1	171330706	-	55	79	171328136	171331679	3544	ENSMUSG00000091993	B930036N10Rik
39268	1	171330706	-	55	79	171330616	171330731	116	ENSMUSG00000119640	Gm24871
39269	1	171330706	-	55	79	171328136	171331679	3544	ENSMUSG00000091993	B930036N10Rik
39270	1	171330706	-	55	79	171330616	171330731	116	ENSMUSG00000119640	Gm24871
39283	1	171330710	-	15	40	171328136	171331679	3544	ENSMUSG00000091993	B930036N10Rik
39284	1	171330710	-	15	40	171330616	171330731	116	ENSMUSG00000119640	Gm24871
39293	1	171330714	-	12	91	171328136	171331679	3544	ENSMUSG00000091993	B930036N10Rik
39294	1	171330714	-	12	91	171330616	171330731	116	ENSMUSG00000119640	Gm24871
39295	1	171330714	-	12	91	171328136	171331679	3544	ENSMUSG00000091993	B930036N10Rik
39296	1	171330714	-	12	91	171330616	171330731	116	ENSMUSG00000119640	Gm24871
39297	1	171330715	-	60	87	171328136	171331679	3544	ENSMUSG00000091993	B930036N10Rik
39298	1	171330715	-	60	87	171330616	171330731	116	ENSMUSG00000119640	Gm24871
39299	1	171330715	-	60	87	171328136	171331679	3544	ENSMUSG00000091993	B930036N10Rik
39300	1	171330715	-	60	87	171330616	171330731	116	ENSMUSG00000119640	Gm24871
39315	1	171330731	-	17	28	171328136	171331679	3544	ENSMUSG00000091993	B930036N10Rik
39316	1	171330732	-	11	28	171328136	171331679	3544	ENSMUSG00000091993	B930036N10Rik
39317	1	171332000	+	11	80	171331046	171332318	1273	ENSMUSG00000060244	Alyref2
39318	1	171332001	+	14	82	171331046	171332318	1273	ENSMUSG00000060244	Alyref2
39319	1	171332002	+	27	85	171331046	171332318	1273	ENSMUSG00000060244	Alyref2
39320	1	171332003	+	28	89	171331046	171332318	1273	ENSMUSG00000060244	Alyref2
39325	1	171332008	+	34	149	171331046	171332318	1273	ENSMUSG00000060244	Alyref2
39326	1	171332009	+	36	146	171331046	171332318	1273	ENSMUSG00000060244	Alyref2
39327	1	171332010	+	30	143	171331046	171332318	1273	ENSMUSG00000060244	Alyref2
39328	1	171332011	+	41	143	171331046	171332318	1273	ENSMUSG00000060244	Alyref2
39397	1	171462116	-	11	25	171459971	171480603	20633	ENSMUSG00000038179	Slamf7
39479	1	171522326	+	10	10	171509577	171532826	23250	ENSMUSG00000015355	Cd48
39512	1	171532703	+	11	36	171509577	171532826	23250	ENSMUSG00000015355	Cd48
39513	1	171532704	+	14	34	171509577	171532826	23250	ENSMUSG00000015355	Cd48
39521	1	171532735	+	21	35	171509577	171532826	23250	ENSMUSG00000015355	Cd48
39543	1	171532797	+	20	57	171509577	171532826	23250	ENSMUSG00000015355	Cd48
39544	1	171532798	+	16	80	171509577	171532826	23250	ENSMUSG00000015355	Cd48
39547	1	171532801	+	24	57	171509577	171532826	23250	ENSMUSG00000015355	Cd48
39570	1	171679741	+	13	16	171667265	171718285	51021	ENSMUSG00000038147	Cd84
39653	1	171762017	+	10	12	171745082	171780737	35656	ENSMUSG00000015314	Slamf6
39704	1	171770853	+	10	21	171745082	171780737	35656	ENSMUSG00000015314	Slamf6
39717	1	171771356	+	10	14	171745082	171780737	35656	ENSMUSG00000015314	Slamf6
39804	1	171893632	-	18	97	171893580	171910362	16783	ENSMUSG00000003458	Ncstn
39805	1	171893633	-	25	102	171893580	171910362	16783	ENSMUSG00000003458	Ncstn
39806	1	171893634	-	20	105	171893580	171910362	16783	ENSMUSG00000003458	Ncstn
39807	1	171893635	-	15	106	171893580	171910362	16783	ENSMUSG00000003458	Ncstn
39809	1	171893637	-	10	85	171893580	171910362	16783	ENSMUSG00000003458	Ncstn
39812	1	171893640	-	13	50	171893580	171910362	16783	ENSMUSG00000003458	Ncstn
39855	1	171925134	+	11	11	171910096	171949897	39802	ENSMUSG00000026553	Copa
40014	1	172209298	+	10	10	172204113	172211666	7554	ENSMUSG00000050229	Pigm
40224	1	173352346	-	11	22	173347283	173363523	16241	ENSMUSG00000070501	Ifi214
40274	1	173470493	+	11	22	173458483	173475494	17012	ENSMUSG00000043263	Ifi209
40307	1	173473788	+	13	23	173458483	173475494	17012	ENSMUSG00000043263	Ifi209
40430	1	173684823	-	23	132	173676692	173708447	31756	ENSMUSG00000090272	Mndal
40431	1	173684824	-	15	133	173676692	173708447	31756	ENSMUSG00000090272	Mndal
40432	1	173684825	-	73	140	173676692	173708447	31756	ENSMUSG00000090272	Mndal
40433	1	173684826	-	12	200	173676692	173708447	31756	ENSMUSG00000090272	Mndal
40436	1	173684829	-	61	170	173676692	173708447	31756	ENSMUSG00000090272	Mndal
40437	1	173684830	-	47	169	173676692	173708447	31756	ENSMUSG00000090272	Mndal
40438	1	173684831	-	21	168	173676692	173708447	31756	ENSMUSG00000090272	Mndal
40439	1	173684832	-	13	176	173676692	173708447	31756	ENSMUSG00000090272	Mndal
40440	1	173684833	-	11	126	173676692	173708447	31756	ENSMUSG00000090272	Mndal
40442	1	173684835	-	16	66	173676692	173708447	31756	ENSMUSG00000090272	Mndal
40443	1	173684836	-	11	53	173676692	173708447	31756	ENSMUSG00000090272	Mndal
40449	1	173684860	-	10	31	173676692	173708447	31756	ENSMUSG00000090272	Mndal
40450	1	173684861	-	13	31	173676692	173708447	31756	ENSMUSG00000090272	Mndal
40459	1	173684884	-	11	15	173676692	173708447	31756	ENSMUSG00000090272	Mndal
40465	1	173684893	-	12	33	173676692	173708447	31756	ENSMUSG00000090272	Mndal
40573	1	173698927	-	20	29	173676692	173708447	31756	ENSMUSG00000090272	Mndal
40693	1	173723957	-	23	132	173723911	173740612	16702	ENSMUSG00000026536	Ifi211
40694	1	173723958	-	15	133	173723911	173740612	16702	ENSMUSG00000026536	Ifi211
40695	1	173723959	-	73	199	173723911	173740612	16702	ENSMUSG00000026536	Ifi211
40696	1	173723960	-	12	198	173723911	173740612	16702	ENSMUSG00000026536	Ifi211
40698	1	173723962	-	67	166	173723911	173740612	16702	ENSMUSG00000026536	Ifi211
40706	1	173723994	-	10	30	173723911	173740612	16702	ENSMUSG00000026536	Ifi211
40707	1	173723995	-	13	30	173723911	173740612	16702	ENSMUSG00000026536	Ifi211
40749	1	173749897	-	17	57	173747973	173770238	22266	ENSMUSG00000039997	Ifi203
40750	1	173749898	-	20	64	173747973	173770238	22266	ENSMUSG00000039997	Ifi203
40766	1	173749970	-	13	34	173747973	173770238	22266	ENSMUSG00000039997	Ifi203
40804	1	173758628	-	10	36	173747973	173770238	22266	ENSMUSG00000039997	Ifi203
40805	1	173758629	-	10	36	173747973	173770238	22266	ENSMUSG00000039997	Ifi203
40806	1	173758630	-	13	36	173747973	173770238	22266	ENSMUSG00000039997	Ifi203
40821	1	173761339	-	10	11	173747973	173770238	22266	ENSMUSG00000039997	Ifi203
40844	1	173762471	-	10	37	173747973	173770238	22266	ENSMUSG00000039997	Ifi203
40845	1	173762472	-	10	36	173747973	173770238	22266	ENSMUSG00000039997	Ifi203
40846	1	173762473	-	13	36	173747973	173770238	22266	ENSMUSG00000039997	Ifi203
40914	1	173839601	-	23	132	173839564	173859376	19813	ENSMUSG00000054203	Ifi205
40915	1	173839602	-	15	133	173839564	173859376	19813	ENSMUSG00000054203	Ifi205
40916	1	173839603	-	73	199	173839564	173859376	19813	ENSMUSG00000054203	Ifi205
40917	1	173839604	-	12	198	173839564	173859376	19813	ENSMUSG00000054203	Ifi205
40919	1	173839606	-	67	166	173839564	173859376	19813	ENSMUSG00000054203	Ifi205
40927	1	173839638	-	10	30	173839564	173859376	19813	ENSMUSG00000054203	Ifi205
40928	1	173839639	-	13	30	173839564	173859376	19813	ENSMUSG00000054203	Ifi205
40989	1	175428971	-	25	41	175427940	175453201	25262	ENSMUSG00000026526	Fh1
40995	1	175428977	-	11	33	175427940	175453201	25262	ENSMUSG00000026526	Fh1
41029	1	175459910	+	10	24	175447947	175489682	41736	ENSMUSG00000039783	Kmo
41040	1	175459966	+	11	12	175447947	175489682	41736	ENSMUSG00000039783	Kmo
41229	1	175805825	-	13	13	175789872	176102878	313007	ENSMUSG00000055214	Pld5
41230	1	175805825	-	13	13	175805343	175806680	1338	ENSMUSG00000078184	Rbm8a2
41231	1	175805825	-	13	13	175789872	176102878	313007	ENSMUSG00000055214	Pld5
41232	1	175805825	-	13	13	175805343	175806680	1338	ENSMUSG00000078184	Rbm8a2
41324	1	176561283	-	10	22	176561219	176641633	80415	ENSMUSG00000057335	Cep170
41328	1	176561290	-	12	17	176561219	176641633	80415	ENSMUSG00000057335	Cep170
41347	1	176561406	-	10	18	176561219	176641633	80415	ENSMUSG00000057335	Cep170
41420	1	176616867	-	12	12	176561219	176641633	80415	ENSMUSG00000057335	Cep170
41619	1	176868446	-	10	20	176847639	177085769	238131	ENSMUSG00000019699	Akt3
42002	1	177034487	-	15	21	176847639	177085769	238131	ENSMUSG00000019699	Akt3
42240	1	177075044	-	10	23	176847639	177085769	238131	ENSMUSG00000019699	Akt3
42275	1	177083476	-	10	13	176847639	177085769	238131	ENSMUSG00000019699	Akt3
42363	1	177855618	-	11	23	177855599	177855705	107	ENSMUSG00000119789	Gm25312
42474	1	178156630	-	11	35	178148673	178165362	16690	ENSMUSG00000039630	Hnrnpu
42475	1	178156631	-	13	37	178148673	178165362	16690	ENSMUSG00000039630	Hnrnpu
42495	1	178156742	-	25	102	178148673	178165362	16690	ENSMUSG00000039630	Hnrnpu
42496	1	178156743	-	27	102	178148673	178165362	16690	ENSMUSG00000039630	Hnrnpu
42497	1	178156744	-	20	97	178148673	178165362	16690	ENSMUSG00000039630	Hnrnpu
42498	1	178156745	-	13	95	178148673	178165362	16690	ENSMUSG00000039630	Hnrnpu
42503	1	178156751	-	10	31	178148673	178165362	16690	ENSMUSG00000039630	Hnrnpu
42508	1	178156756	-	39	168	178148673	178165362	16690	ENSMUSG00000039630	Hnrnpu
42509	1	178156757	-	48	234	178148673	178165362	16690	ENSMUSG00000039630	Hnrnpu
42510	1	178156758	-	39	264	178148673	178165362	16690	ENSMUSG00000039630	Hnrnpu
42511	1	178156759	-	23	289	178148673	178165362	16690	ENSMUSG00000039630	Hnrnpu
42512	1	178156760	-	72	256	178148673	178165362	16690	ENSMUSG00000039630	Hnrnpu
42513	1	178156761	-	34	213	178148673	178165362	16690	ENSMUSG00000039630	Hnrnpu
42514	1	178156762	-	34	184	178148673	178165362	16690	ENSMUSG00000039630	Hnrnpu
42517	1	178156765	-	10	90	178148673	178165362	16690	ENSMUSG00000039630	Hnrnpu
42518	1	178156766	-	15	69	178148673	178165362	16690	ENSMUSG00000039630	Hnrnpu
42519	1	178156767	-	12	87	178148673	178165362	16690	ENSMUSG00000039630	Hnrnpu
42521	1	178156769	-	13	103	178148673	178165362	16690	ENSMUSG00000039630	Hnrnpu
42522	1	178156770	-	24	102	178148673	178165362	16690	ENSMUSG00000039630	Hnrnpu
42523	1	178156771	-	16	103	178148673	178165362	16690	ENSMUSG00000039630	Hnrnpu
42524	1	178156772	-	15	101	178148673	178165362	16690	ENSMUSG00000039630	Hnrnpu
42525	1	178156773	-	14	93	178148673	178165362	16690	ENSMUSG00000039630	Hnrnpu
42526	1	178156774	-	13	69	178148673	178165362	16690	ENSMUSG00000039630	Hnrnpu
42531	1	178156851	-	12	140	178148673	178165362	16690	ENSMUSG00000039630	Hnrnpu
42532	1	178156852	-	65	149	178148673	178165362	16690	ENSMUSG00000039630	Hnrnpu
42533	1	178156853	-	40	178	178148673	178165362	16690	ENSMUSG00000039630	Hnrnpu
42534	1	178156854	-	17	197	178148673	178165362	16690	ENSMUSG00000039630	Hnrnpu
42536	1	178156856	-	31	126	178148673	178165362	16690	ENSMUSG00000039630	Hnrnpu
42537	1	178156857	-	23	86	178148673	178165362	16690	ENSMUSG00000039630	Hnrnpu
42570	1	178157410	-	13	49	178148673	178165362	16690	ENSMUSG00000039630	Hnrnpu
42571	1	178157411	-	24	48	178148673	178165362	16690	ENSMUSG00000039630	Hnrnpu
42575	1	178157419	-	12	29	178148673	178165362	16690	ENSMUSG00000039630	Hnrnpu
42748	1	179154804	-	10	10	178779525	179345606	566082	ENSMUSG00000055067	Smyd3
42873	1	179426460	+	13	13	179373935	179455043	81109	ENSMUSG00000038949	Cnst
43230	1	180190488	+	11	23	180158050	180252367	94318	ENSMUSG00000038855	Itpkb
43231	1	180190488	+	11	23	180185214	180192563	7350	ENSMUSG00000104388	Gm37033
43232	1	180190488	+	11	23	180158050	180252367	94318	ENSMUSG00000038855	Itpkb
43233	1	180190488	+	11	23	180185214	180192563	7350	ENSMUSG00000104388	Gm37033
43341	1	180428528	+	11	58	180396489	180428819	32331	ENSMUSG00000026496	Parp1
43344	1	180428531	+	34	100	180396489	180428819	32331	ENSMUSG00000026496	Parp1
43345	1	180428532	+	17	89	180396489	180428819	32331	ENSMUSG00000026496	Parp1
43346	1	180428533	+	13	80	180396489	180428819	32331	ENSMUSG00000026496	Parp1
43347	1	180428534	+	15	79	180396489	180428819	32331	ENSMUSG00000026496	Parp1
43348	1	180428539	+	14	14	180396489	180428819	32331	ENSMUSG00000026496	Parp1
43436	1	180630182	-	26	39	180628397	180641508	13112	ENSMUSG00000060743	H3f3a
43441	1	180630190	-	10	24	180628397	180641508	13112	ENSMUSG00000060743	H3f3a
43452	1	180630317	-	10	35	180628397	180641508	13112	ENSMUSG00000060743	H3f3a
43460	1	180630449	-	10	39	180628397	180641508	13112	ENSMUSG00000060743	H3f3a
43478	1	180630617	-	10	18	180628397	180641508	13112	ENSMUSG00000060743	H3f3a
43527	1	180694584	+	10	52	180678692	180695678	16987	ENSMUSG00000038806	Sde2
43529	1	180694586	+	27	68	180678692	180695678	16987	ENSMUSG00000038806	Sde2
43533	1	180694590	+	14	54	180678692	180695678	16987	ENSMUSG00000038806	Sde2
43535	1	180694592	+	13	48	180678692	180695678	16987	ENSMUSG00000038806	Sde2
43657	1	181000885	-	25	77	181000793	181039566	38774	ENSMUSG00000038733	Wdr26
43660	1	181000888	-	26	140	181000793	181039566	38774	ENSMUSG00000038733	Wdr26
43661	1	181000889	-	26	129	181000793	181039566	38774	ENSMUSG00000038733	Wdr26
43662	1	181000890	-	33	125	181000793	181039566	38774	ENSMUSG00000038733	Wdr26
43663	1	181000891	-	19	127	181000793	181039566	38774	ENSMUSG00000038733	Wdr26
43664	1	181000892	-	14	120	181000793	181039566	38774	ENSMUSG00000038733	Wdr26
43667	1	181000895	-	19	111	181000793	181039566	38774	ENSMUSG00000038733	Wdr26
43668	1	181000896	-	13	103	181000793	181039566	38774	ENSMUSG00000038733	Wdr26
43669	1	181000897	-	30	105	181000793	181039566	38774	ENSMUSG00000038733	Wdr26
43670	1	181000898	-	26	98	181000793	181039566	38774	ENSMUSG00000038733	Wdr26
43686	1	181000946	-	15	62	181000793	181039566	38774	ENSMUSG00000038733	Wdr26
43687	1	181000947	-	15	67	181000793	181039566	38774	ENSMUSG00000038733	Wdr26
43689	1	181000949	-	16	65	181000793	181039566	38774	ENSMUSG00000038733	Wdr26
43700	1	181001024	-	13	37	181000793	181039566	38774	ENSMUSG00000038733	Wdr26
43702	1	181001027	-	13	50	181000793	181039566	38774	ENSMUSG00000038733	Wdr26
43705	1	181001030	-	10	95	181000793	181039566	38774	ENSMUSG00000038733	Wdr26
43706	1	181001031	-	10	96	181000793	181039566	38774	ENSMUSG00000038733	Wdr26
43707	1	181001032	-	43	89	181000793	181039566	38774	ENSMUSG00000038733	Wdr26
43708	1	181001033	-	10	103	181000793	181039566	38774	ENSMUSG00000038733	Wdr26
43709	1	181001034	-	14	98	181000793	181039566	38774	ENSMUSG00000038733	Wdr26
43710	1	181001036	-	16	69	181000793	181039566	38774	ENSMUSG00000038733	Wdr26
43712	1	181001038	-	14	59	181000793	181039566	38774	ENSMUSG00000038733	Wdr26
43713	1	181001039	-	10	64	181000793	181039566	38774	ENSMUSG00000038733	Wdr26
43718	1	181001044	-	14	30	181000793	181039566	38774	ENSMUSG00000038733	Wdr26
43722	1	181001051	-	27	40	181000793	181039566	38774	ENSMUSG00000038733	Wdr26
43726	1	181001068	-	18	140	181000793	181039566	38774	ENSMUSG00000038733	Wdr26
43727	1	181001069	-	22	141	181000793	181039566	38774	ENSMUSG00000038733	Wdr26
43728	1	181001070	-	74	159	181000793	181039566	38774	ENSMUSG00000038733	Wdr26
43729	1	181001071	-	14	171	181000793	181039566	38774	ENSMUSG00000038733	Wdr26
43731	1	181001073	-	21	154	181000793	181039566	38774	ENSMUSG00000038733	Wdr26
43732	1	181001074	-	14	95	181000793	181039566	38774	ENSMUSG00000038733	Wdr26
43734	1	181001076	-	14	104	181000793	181039566	38774	ENSMUSG00000038733	Wdr26
43735	1	181001077	-	15	89	181000793	181039566	38774	ENSMUSG00000038733	Wdr26
43736	1	181001078	-	19	77	181000793	181039566	38774	ENSMUSG00000038733	Wdr26
43737	1	181001079	-	12	75	181000793	181039566	38774	ENSMUSG00000038733	Wdr26
43742	1	181001084	-	15	45	181000793	181039566	38774	ENSMUSG00000038733	Wdr26
43749	1	181001091	-	55	89	181000793	181039566	38774	ENSMUSG00000038733	Wdr26
43752	1	181001094	-	10	92	181000793	181039566	38774	ENSMUSG00000038733	Wdr26
43755	1	181001097	-	10	46	181000793	181039566	38774	ENSMUSG00000038733	Wdr26
43757	1	181001100	-	15	39	181000793	181039566	38774	ENSMUSG00000038733	Wdr26
43772	1	181001670	-	14	19	181000793	181039566	38774	ENSMUSG00000038733	Wdr26
43776	1	181002032	-	10	26	181000793	181039566	38774	ENSMUSG00000038733	Wdr26
43778	1	181002035	-	12	74	181000793	181039566	38774	ENSMUSG00000038733	Wdr26
43779	1	181002036	-	14	77	181000793	181039566	38774	ENSMUSG00000038733	Wdr26
43780	1	181002037	-	19	89	181000793	181039566	38774	ENSMUSG00000038733	Wdr26
43781	1	181002038	-	18	99	181000793	181039566	38774	ENSMUSG00000038733	Wdr26
43782	1	181002039	-	13	89	181000793	181039566	38774	ENSMUSG00000038733	Wdr26
43783	1	181002040	-	13	77	181000793	181039566	38774	ENSMUSG00000038733	Wdr26
43784	1	181002041	-	10	58	181000793	181039566	38774	ENSMUSG00000038733	Wdr26
43806	1	181003471	-	16	91	181000793	181039566	38774	ENSMUSG00000038733	Wdr26
43807	1	181003472	-	27	91	181000793	181039566	38774	ENSMUSG00000038733	Wdr26
43808	1	181003473	-	33	94	181000793	181039566	38774	ENSMUSG00000038733	Wdr26
43809	1	181003474	-	14	98	181000793	181039566	38774	ENSMUSG00000038733	Wdr26
43812	1	181003478	-	34	62	181000793	181039566	38774	ENSMUSG00000038733	Wdr26
43814	1	181003480	-	10	64	181000793	181039566	38774	ENSMUSG00000038733	Wdr26
43837	1	181003590	-	10	10	181000793	181039566	38774	ENSMUSG00000038733	Wdr26
43844	1	181004705	-	10	27	181000793	181039566	38774	ENSMUSG00000038733	Wdr26
43897	1	181008075	-	11	18	181000793	181039566	38774	ENSMUSG00000038733	Wdr26
43902	1	181009209	-	10	11	181000793	181039566	38774	ENSMUSG00000038733	Wdr26
43904	1	181009217	-	12	35	181000793	181039566	38774	ENSMUSG00000038733	Wdr26
43905	1	181009218	-	11	35	181000793	181039566	38774	ENSMUSG00000038733	Wdr26
43911	1	181009229	-	19	25	181000793	181039566	38774	ENSMUSG00000038733	Wdr26
43931	1	181010268	-	10	22	181000793	181039566	38774	ENSMUSG00000038733	Wdr26
43943	1	181011454	-	10	10	181000793	181039566	38774	ENSMUSG00000038733	Wdr26
43947	1	181011486	-	11	28	181000793	181039566	38774	ENSMUSG00000038733	Wdr26
43951	1	181012364	-	10	10	181000793	181039566	38774	ENSMUSG00000038733	Wdr26
43989	1	181025098	-	10	14	181000793	181039566	38774	ENSMUSG00000038733	Wdr26
43992	1	181025115	-	37	66	181000793	181039566	38774	ENSMUSG00000038733	Wdr26
43993	1	181025116	-	19	71	181000793	181039566	38774	ENSMUSG00000038733	Wdr26
43997	1	181025122	-	17	103	181000793	181039566	38774	ENSMUSG00000038733	Wdr26
43999	1	181025124	-	19	113	181000793	181039566	38774	ENSMUSG00000038733	Wdr26
44000	1	181025125	-	48	106	181000793	181039566	38774	ENSMUSG00000038733	Wdr26
44001	1	181025126	-	13	89	181000793	181039566	38774	ENSMUSG00000038733	Wdr26
44062	1	181029260	-	10	41	181000793	181039566	38774	ENSMUSG00000038733	Wdr26
44083	1	181032148	-	14	34	181000793	181039566	38774	ENSMUSG00000038733	Wdr26
44086	1	181032151	-	12	37	181000793	181039566	38774	ENSMUSG00000038733	Wdr26
44140	1	181036192	-	10	30	181000793	181039566	38774	ENSMUSG00000038733	Wdr26
44155	1	181036405	-	12	12	181000793	181039566	38774	ENSMUSG00000038733	Wdr26
44173	1	181036519	-	13	19	181000793	181039566	38774	ENSMUSG00000038733	Wdr26
44177	1	181036535	-	10	24	181000793	181039566	38774	ENSMUSG00000038733	Wdr26
44183	1	181036543	-	10	25	181000793	181039566	38774	ENSMUSG00000038733	Wdr26
44198	1	181201113	+	18	92	181180193	181288206	108014	ENSMUSG00000026514	Cnih3
44199	1	181201114	+	34	92	181180193	181288206	108014	ENSMUSG00000026514	Cnih3
44200	1	181201115	+	38	91	181180193	181288206	108014	ENSMUSG00000026514	Cnih3
44206	1	181201199	+	12	27	181180193	181288206	108014	ENSMUSG00000026514	Cnih3
44241	1	181643541	-	11	31	181642900	181670611	27712	ENSMUSG00000004880	Lbr
44250	1	181643568	-	10	23	181642900	181670611	27712	ENSMUSG00000004880	Lbr
44255	1	181643575	-	15	54	181642900	181670611	27712	ENSMUSG00000004880	Lbr
44256	1	181643576	-	18	53	181642900	181670611	27712	ENSMUSG00000004880	Lbr
44257	1	181643577	-	10	55	181642900	181670611	27712	ENSMUSG00000004880	Lbr
44284	1	181643820	-	10	17	181642900	181670611	27712	ENSMUSG00000004880	Lbr
44296	1	181643858	-	10	15	181642900	181670611	27712	ENSMUSG00000004880	Lbr
44322	1	181644083	-	10	34	181642900	181670611	27712	ENSMUSG00000004880	Lbr
44341	1	181644142	-	11	31	181642900	181670611	27712	ENSMUSG00000004880	Lbr
44345	1	181644146	-	19	69	181642900	181670611	27712	ENSMUSG00000004880	Lbr
44347	1	181644148	-	13	65	181642900	181670611	27712	ENSMUSG00000004880	Lbr
44348	1	181644149	-	15	59	181642900	181670611	27712	ENSMUSG00000004880	Lbr
44359	1	181644179	-	14	32	181642900	181670611	27712	ENSMUSG00000004880	Lbr
44444	1	182104013	-	10	30	182103337	182110369	7033	ENSMUSG00000038633	Degs1
44588	1	182986748	-	10	29	182867830	183003086	135257	ENSMUSG00000030768	Disp1
44589	1	182986748	-	10	29	182986635	182988121	1487	ENSMUSG00000102478	BC085271
44590	1	182986748	-	10	29	182867830	183003086	135257	ENSMUSG00000030768	Disp1
44591	1	182986748	-	10	29	182986635	182988121	1487	ENSMUSG00000102478	BC085271
44628	1	182986761	-	18	50	182867830	183003086	135257	ENSMUSG00000030768	Disp1
44629	1	182986761	-	18	50	182986635	182988121	1487	ENSMUSG00000102478	BC085271
44630	1	182986761	-	18	50	182867830	183003086	135257	ENSMUSG00000030768	Disp1
44631	1	182986761	-	18	50	182986635	182988121	1487	ENSMUSG00000102478	BC085271
44636	1	182986763	-	11	45	182867830	183003086	135257	ENSMUSG00000030768	Disp1
44637	1	182986763	-	11	45	182986635	182988121	1487	ENSMUSG00000102478	BC085271
44638	1	182986763	-	11	45	182867830	183003086	135257	ENSMUSG00000030768	Disp1
44639	1	182986763	-	11	45	182986635	182988121	1487	ENSMUSG00000102478	BC085271
44652	1	182986770	-	13	21	182867830	183003086	135257	ENSMUSG00000030768	Disp1
44653	1	182986770	-	13	21	182986635	182988121	1487	ENSMUSG00000102478	BC085271
44654	1	182986770	-	13	21	182867830	183003086	135257	ENSMUSG00000030768	Disp1
44655	1	182986770	-	13	21	182986635	182988121	1487	ENSMUSG00000102478	BC085271
44672	1	182986871	-	36	55	182867830	183003086	135257	ENSMUSG00000030768	Disp1
44673	1	182986871	-	36	55	182986635	182988121	1487	ENSMUSG00000102478	BC085271
44674	1	182986871	-	36	55	182867830	183003086	135257	ENSMUSG00000030768	Disp1
44675	1	182986871	-	36	55	182986635	182988121	1487	ENSMUSG00000102478	BC085271
44736	1	182987068	-	27	60	182867830	183003086	135257	ENSMUSG00000030768	Disp1
44737	1	182987068	-	27	60	182986635	182988121	1487	ENSMUSG00000102478	BC085271
44738	1	182987068	-	27	60	182867830	183003086	135257	ENSMUSG00000030768	Disp1
44739	1	182987068	-	27	60	182986635	182988121	1487	ENSMUSG00000102478	BC085271
44740	1	182987069	-	11	66	182867830	183003086	135257	ENSMUSG00000030768	Disp1
44741	1	182987069	-	11	66	182986635	182988121	1487	ENSMUSG00000102478	BC085271
44742	1	182987069	-	11	66	182867830	183003086	135257	ENSMUSG00000030768	Disp1
44743	1	182987069	-	11	66	182986635	182988121	1487	ENSMUSG00000102478	BC085271
44752	1	182987072	-	10	34	182867830	183003086	135257	ENSMUSG00000030768	Disp1
44753	1	182987072	-	10	34	182986635	182988121	1487	ENSMUSG00000102478	BC085271
44754	1	182987072	-	10	34	182867830	183003086	135257	ENSMUSG00000030768	Disp1
44755	1	182987072	-	10	34	182986635	182988121	1487	ENSMUSG00000102478	BC085271
44764	1	182987076	-	14	29	182867830	183003086	135257	ENSMUSG00000030768	Disp1
44765	1	182987076	-	14	29	182986635	182988121	1487	ENSMUSG00000102478	BC085271
44766	1	182987076	-	14	29	182867830	183003086	135257	ENSMUSG00000030768	Disp1
44767	1	182987076	-	14	29	182986635	182988121	1487	ENSMUSG00000102478	BC085271
44809	1	183057949	-	11	37	183057916	183078813	20898	ENSMUSG00000046836	Brox
44837	1	183066575	-	11	12	183057916	183078813	20898	ENSMUSG00000046836	Brox
44940	1	183806880	+	15	25	183745499	183807833	62335	ENSMUSG00000039384	Dusp10
45142	1	185193055	+	11	25	185187045	185200959	13915	ENSMUSG00000026614	Slc30a10
45356	1	187049664	+	11	11	186947705	187083901	136197	ENSMUSG00000039210	Gpatch2
45504	1	190738111	-	10	30	190738044	190758355	20312	ENSMUSG00000066595	Flvcr1
45505	1	190738112	-	16	29	190738044	190758355	20312	ENSMUSG00000066595	Flvcr1
45674	1	191302601	-	10	10	191269468	191307656	38189	ENSMUSG00000037474	Dtl
45892	1	192427909	+	10	72	192427879	192427994	116	ENSMUSG00000119403	Gm22265
45893	1	192427910	+	12	73	192427879	192427994	116	ENSMUSG00000119403	Gm22265
45894	1	192427911	+	40	73	192427879	192427994	116	ENSMUSG00000119403	Gm22265
45898	1	192427917	+	16	52	192427879	192427994	116	ENSMUSG00000119403	Gm22265
45901	1	192427920	+	16	51	192427879	192427994	116	ENSMUSG00000119403	Gm22265
46313	10	3982937	+	10	10	3923118	4117081	193964	ENSMUSG00000040675	Mthfd1l
46340	10	4106069	+	16	24	3923118	4117081	193964	ENSMUSG00000040675	Mthfd1l
46362	10	4318464	-	10	10	4317075	4338108	21034	ENSMUSG00000075327	Zbtb2
46452	10	5030353	-	12	12	4970917	5501482	530566	ENSMUSG00000096054	Syne1
46464	10	5256934	-	21	40	4970917	5501482	530566	ENSMUSG00000096054	Syne1
46465	10	5256935	-	11	40	4970917	5501482	530566	ENSMUSG00000096054	Syne1
46491	10	5749219	-	13	33	5749160	5755600	6441	ENSMUSG00000019773	Fbxo5
46531	10	6318189	+	10	11	6317676	6318484	809	ENSMUSG00000112179	Gm3213
46821	10	7697447	+	10	23	7668655	7698899	30245	ENSMUSG00000015757	Ppil4
47098	10	7782581	-	10	20	7781417	7831994	50578	ENSMUSG00000015755	Tab2
47735	10	12884874	+	11	34	12881087	12884927	3841	ENSMUSG00000078348	Sf3b5
47737	10	12884876	+	16	46	12881087	12884927	3841	ENSMUSG00000078348	Sf3b5
47739	10	12884878	+	11	36	12881087	12884927	3841	ENSMUSG00000078348	Sf3b5
48041	10	17776240	-	16	43	17744360	17823815	79456	ENSMUSG00000039879	Heca
48042	10	17776241	-	11	48	17744360	17823815	79456	ENSMUSG00000039879	Heca
48076	10	17777932	-	11	39	17744360	17823815	79456	ENSMUSG00000039879	Heca
48077	10	17777933	-	11	38	17744360	17823815	79456	ENSMUSG00000039879	Heca
48102	10	17787605	-	12	14	17744360	17823815	79456	ENSMUSG00000039879	Heca
48294	10	18876834	-	13	26	18876658	18891405	14748	ENSMUSG00000019850	Tnfaip3
48337	10	19485950	+	12	36	19467697	19485977	18281	ENSMUSG00000020009	Ifngr1
48338	10	19485951	+	10	36	19467697	19485977	18281	ENSMUSG00000020009	Ifngr1
48503	10	20156594	+	10	10	20024217	20157336	133120	ENSMUSG00000019996	Map7
48602	10	20209066	+	11	22	20188215	20220359	32145	ENSMUSG00000037608	Bclaf1
48642	10	20215939	+	13	19	20188215	20220359	32145	ENSMUSG00000037608	Bclaf1
48708	10	21001093	-	14	34	21000834	21036883	36050	ENSMUSG00000019982	Myb
48710	10	21001096	-	11	54	21000834	21036883	36050	ENSMUSG00000019982	Myb
48712	10	21001099	-	26	43	21000834	21036883	36050	ENSMUSG00000019982	Myb
48733	10	21001164	-	29	96	21000834	21036883	36050	ENSMUSG00000019982	Myb
48734	10	21001165	-	23	103	21000834	21036883	36050	ENSMUSG00000019982	Myb
48735	10	21001166	-	14	112	21000834	21036883	36050	ENSMUSG00000019982	Myb
48736	10	21001167	-	18	108	21000834	21036883	36050	ENSMUSG00000019982	Myb
48737	10	21001168	-	11	84	21000834	21036883	36050	ENSMUSG00000019982	Myb
48738	10	21001169	-	10	63	21000834	21036883	36050	ENSMUSG00000019982	Myb
49019	10	22095513	-	14	27	22062912	22178734	115823	ENSMUSG00000097705	Gm26740
49275	10	22185478	+	10	47	22034468	22250038	215571	ENSMUSG00000053219	Raet1e
49276	10	22185478	+	10	47	22182601	22197664	15064	ENSMUSG00000097352	C920009B18Rik
49277	10	22185478	+	10	47	22034468	22250038	215571	ENSMUSG00000053219	Raet1e
49278	10	22185478	+	10	47	22182601	22197664	15064	ENSMUSG00000097352	C920009B18Rik
49279	10	22185479	+	12	47	22034468	22250038	215571	ENSMUSG00000053219	Raet1e
49280	10	22185479	+	12	47	22182601	22197664	15064	ENSMUSG00000097352	C920009B18Rik
49281	10	22185479	+	12	47	22034468	22250038	215571	ENSMUSG00000053219	Raet1e
49282	10	22185479	+	12	47	22182601	22197664	15064	ENSMUSG00000097352	C920009B18Rik
49283	10	22185480	+	15	49	22034468	22250038	215571	ENSMUSG00000053219	Raet1e
49284	10	22185480	+	15	49	22182601	22197664	15064	ENSMUSG00000097352	C920009B18Rik
49285	10	22185480	+	15	49	22034468	22250038	215571	ENSMUSG00000053219	Raet1e
49286	10	22185480	+	15	49	22182601	22197664	15064	ENSMUSG00000097352	C920009B18Rik
49557	10	24064022	+	10	13	24025200	24066120	40921	ENSMUSG00000019998	Stx7
49585	10	24064529	+	26	39	24025200	24066120	40921	ENSMUSG00000019998	Stx7
49602	10	24064561	+	26	43	24025200	24066120	40921	ENSMUSG00000019998	Stx7
49607	10	24064569	+	10	43	24025200	24066120	40921	ENSMUSG00000019998	Stx7
49608	10	24064570	+	11	68	24025200	24066120	40921	ENSMUSG00000019998	Stx7
49610	10	24064572	+	15	64	24025200	24066120	40921	ENSMUSG00000019998	Stx7
49611	10	24064573	+	25	58	24025200	24066120	40921	ENSMUSG00000019998	Stx7
49618	10	24064583	+	17	45	24025200	24066120	40921	ENSMUSG00000019998	Stx7
49620	10	24064585	+	10	49	24025200	24066120	40921	ENSMUSG00000019998	Stx7
49880	10	25344066	+	10	13	25235696	25399417	163722	ENSMUSG00000019978	Epb41l2
49983	10	25398382	+	10	26	25235696	25399417	163722	ENSMUSG00000019978	Epb41l2
50074	10	25708608	-	10	59	25655212	25713335	58124	ENSMUSG00000112444	4930401C15Rik
50075	10	25708609	-	14	62	25655212	25713335	58124	ENSMUSG00000112444	4930401C15Rik
50076	10	25708610	-	12	69	25655212	25713335	58124	ENSMUSG00000112444	4930401C15Rik
50077	10	25708611	-	23	239	25655212	25713335	58124	ENSMUSG00000112444	4930401C15Rik
50080	10	25708614	-	170	610	25655212	25713335	58124	ENSMUSG00000112444	4930401C15Rik
50081	10	25708615	-	104	786	25655212	25713335	58124	ENSMUSG00000112444	4930401C15Rik
50082	10	25708616	-	138	784	25655212	25713335	58124	ENSMUSG00000112444	4930401C15Rik
50083	10	25708617	-	165	777	25655212	25713335	58124	ENSMUSG00000112444	4930401C15Rik
50084	10	25708618	-	199	607	25655212	25713335	58124	ENSMUSG00000112444	4930401C15Rik
50091	10	25708755	-	12	112	25655212	25713335	58124	ENSMUSG00000112444	4930401C15Rik
50092	10	25708756	-	55	112	25655212	25713335	58124	ENSMUSG00000112444	4930401C15Rik
50093	10	25708757	-	20	107	25655212	25713335	58124	ENSMUSG00000112444	4930401C15Rik
50094	10	25708758	-	14	101	25655212	25713335	58124	ENSMUSG00000112444	4930401C15Rik
50099	10	25708778	-	20	40	25655212	25713335	58124	ENSMUSG00000112444	4930401C15Rik
50101	10	25708780	-	12	40	25655212	25713335	58124	ENSMUSG00000112444	4930401C15Rik
50116	10	26151637	-	10	15	26150366	26251967	101602	ENSMUSG00000039089	L3mbtl3
50258	10	27660490	-	10	21	27620880	27685620	64741	ENSMUSG00000112206	Gm30228
50259	10	27660490	-	10	21	27660240	27660639	400	ENSMUSG00000112786	Gm47696
50260	10	27660490	-	10	21	27620880	27685620	64741	ENSMUSG00000112206	Gm30228
50261	10	27660490	-	10	21	27660240	27660639	400	ENSMUSG00000112786	Gm47696
50403	10	29574769	-	10	24	29574742	29575376	635	ENSMUSG00000069682	Gm10275
50404	10	29574770	-	11	24	29574742	29575376	635	ENSMUSG00000069682	Gm10275
50505	10	30522451	-	11	15	30504995	30679322	174328	ENSMUSG00000039697	Ncoa7
50722	10	30656435	-	10	10	30504995	30679322	174328	ENSMUSG00000039697	Ncoa7
50808	10	32312112	-	16	16	31565306	32766458	1201153	ENSMUSG00000069670	Nkain2
50819	10	32628590	-	12	12	31565306	32766458	1201153	ENSMUSG00000069670	Nkain2
50830	10	33042313	+	12	12	32956550	33352705	396156	ENSMUSG00000019787	Trdn
50908	10	33810900	-	10	11	33795138	33827265	32128	ENSMUSG00000039531	Zup1
51202	10	37009906	-	11	11	37009371	37014916	5546	ENSMUSG00000069662	Marcks
51204	10	37010099	-	15	46	37009371	37014916	5546	ENSMUSG00000069662	Marcks
51205	10	37010100	-	14	55	37009371	37014916	5546	ENSMUSG00000069662	Marcks
51207	10	37010102	-	13	68	37009371	37014916	5546	ENSMUSG00000069662	Marcks
51208	10	37010103	-	10	53	37009371	37014916	5546	ENSMUSG00000069662	Marcks
51216	10	37010122	-	13	18	37009371	37014916	5546	ENSMUSG00000069662	Marcks
51223	10	37010173	-	11	48	37009371	37014916	5546	ENSMUSG00000069662	Marcks
51226	10	37010176	-	21	73	37009371	37014916	5546	ENSMUSG00000069662	Marcks
51227	10	37010177	-	21	63	37009371	37014916	5546	ENSMUSG00000069662	Marcks
51232	10	37010184	-	15	33	37009371	37014916	5546	ENSMUSG00000069662	Marcks
51246	10	37010248	-	18	41	37009371	37014916	5546	ENSMUSG00000069662	Marcks
51265	10	37011294	-	10	17	37009371	37014916	5546	ENSMUSG00000069662	Marcks
51272	10	37011522	-	13	29	37009371	37014916	5546	ENSMUSG00000069662	Marcks
51275	10	37011533	-	52	172	37009371	37014916	5546	ENSMUSG00000069662	Marcks
51276	10	37011534	-	47	219	37009371	37014916	5546	ENSMUSG00000069662	Marcks
51277	10	37011535	-	35	238	37009371	37014916	5546	ENSMUSG00000069662	Marcks
51278	10	37011536	-	36	253	37009371	37014916	5546	ENSMUSG00000069662	Marcks
51279	10	37011537	-	47	224	37009371	37014916	5546	ENSMUSG00000069662	Marcks
51280	10	37011538	-	19	194	37009371	37014916	5546	ENSMUSG00000069662	Marcks
51281	10	37011539	-	17	171	37009371	37014916	5546	ENSMUSG00000069662	Marcks
51282	10	37011540	-	23	143	37009371	37014916	5546	ENSMUSG00000069662	Marcks
51283	10	37011541	-	17	102	37009371	37014916	5546	ENSMUSG00000069662	Marcks
51284	10	37011542	-	12	98	37009371	37014916	5546	ENSMUSG00000069662	Marcks
51287	10	37011545	-	15	64	37009371	37014916	5546	ENSMUSG00000069662	Marcks
51288	10	37011546	-	13	52	37009371	37014916	5546	ENSMUSG00000069662	Marcks
51303	10	37011769	-	11	45	37009371	37014916	5546	ENSMUSG00000069662	Marcks
51306	10	37011772	-	18	47	37009371	37014916	5546	ENSMUSG00000069662	Marcks
51314	10	37011790	-	17	68	37009371	37014916	5546	ENSMUSG00000069662	Marcks
51316	10	37011792	-	22	83	37009371	37014916	5546	ENSMUSG00000069662	Marcks
51317	10	37011793	-	14	78	37009371	37014916	5546	ENSMUSG00000069662	Marcks
51318	10	37011794	-	10	61	37009371	37014916	5546	ENSMUSG00000069662	Marcks
51343	10	37011933	-	10	40	37009371	37014916	5546	ENSMUSG00000069662	Marcks
51346	10	37011936	-	11	42	37009371	37014916	5546	ENSMUSG00000069662	Marcks
51360	10	37011982	-	19	82	37009371	37014916	5546	ENSMUSG00000069662	Marcks
51362	10	37011984	-	22	115	37009371	37014916	5546	ENSMUSG00000069662	Marcks
51363	10	37011985	-	31	127	37009371	37014916	5546	ENSMUSG00000069662	Marcks
51364	10	37011986	-	24	114	37009371	37014916	5546	ENSMUSG00000069662	Marcks
51365	10	37011987	-	13	113	37009371	37014916	5546	ENSMUSG00000069662	Marcks
51366	10	37011988	-	12	91	37009371	37014916	5546	ENSMUSG00000069662	Marcks
51370	10	37011996	-	21	54	37009371	37014916	5546	ENSMUSG00000069662	Marcks
51371	10	37011997	-	15	54	37009371	37014916	5546	ENSMUSG00000069662	Marcks
51372	10	37011998	-	11	54	37009371	37014916	5546	ENSMUSG00000069662	Marcks
51382	10	37014821	-	14	59	37009371	37014916	5546	ENSMUSG00000069662	Marcks
51385	10	37014824	-	25	118	37009371	37014916	5546	ENSMUSG00000069662	Marcks
51386	10	37014825	-	27	119	37009371	37014916	5546	ENSMUSG00000069662	Marcks
51387	10	37014826	-	27	121	37009371	37014916	5546	ENSMUSG00000069662	Marcks
51388	10	37014827	-	14	123	37009371	37014916	5546	ENSMUSG00000069662	Marcks
51389	10	37014828	-	15	99	37009371	37014916	5546	ENSMUSG00000069662	Marcks
51390	10	37014829	-	10	74	37009371	37014916	5546	ENSMUSG00000069662	Marcks
51844	10	39750947	+	10	14	39608114	39751207	143094	ENSMUSG00000019841	Rev3l
52113	10	40359776	+	11	16	40215560	40359814	144255	ENSMUSG00000038481	Cdk19
52218	10	41399499	+	11	13	41395410	41407044	11635	ENSMUSG00000019818	Cd164
52831	10	43459922	+	12	23	43454280	43460261	5982	ENSMUSG00000047139	Cd24a
52842	10	43459959	+	23	32	43454280	43460261	5982	ENSMUSG00000047139	Cd24a
53220	10	50624597	+	10	10	50468765	50727581	258817	ENSMUSG00000038774	Ascc3
53395	10	52217135	-	10	54	52211946	52258220	46275	ENSMUSG00000019861	Gopc
53396	10	52217136	-	10	65	52211946	52258220	46275	ENSMUSG00000019861	Gopc
53398	10	52217138	-	25	65	52211946	52258220	46275	ENSMUSG00000019861	Gopc
53399	10	52217139	-	11	55	52211946	52258220	46275	ENSMUSG00000019861	Gopc
53413	10	52217258	-	20	45	52211946	52258220	46275	ENSMUSG00000019861	Gopc
53418	10	52217263	-	13	63	52211946	52258220	46275	ENSMUSG00000019861	Gopc
53419	10	52217264	-	28	63	52211946	52258220	46275	ENSMUSG00000019861	Gopc
53802	10	53484184	+	13	15	53472853	53485321	12469	ENSMUSG00000019857	Asf1a
53833	10	53780910	-	11	35	53780881	53952705	171825	ENSMUSG00000003746	Man1a
53838	10	53780915	-	12	25	53780881	53952705	171825	ENSMUSG00000003746	Man1a
53844	10	53780929	-	10	15	53780881	53952705	171825	ENSMUSG00000003746	Man1a
53861	10	53781039	-	14	25	53780881	53952705	171825	ENSMUSG00000003746	Man1a
53874	10	53781135	-	11	13	53780881	53952705	171825	ENSMUSG00000003746	Man1a
53931	10	53782058	-	11	43	53780881	53952705	171825	ENSMUSG00000003746	Man1a
53932	10	53782059	-	14	49	53780881	53952705	171825	ENSMUSG00000003746	Man1a
53934	10	53782061	-	10	50	53780881	53952705	171825	ENSMUSG00000003746	Man1a
53979	10	53782832	-	12	18	53780881	53952705	171825	ENSMUSG00000003746	Man1a
54009	10	53783077	-	11	14	53780881	53952705	171825	ENSMUSG00000003746	Man1a
54021	10	53783095	-	12	21	53780881	53952705	171825	ENSMUSG00000003746	Man1a
54039	10	53783256	-	13	15	53780881	53952705	171825	ENSMUSG00000003746	Man1a
54044	10	53783278	-	13	20	53780881	53952705	171825	ENSMUSG00000003746	Man1a
54055	10	53783301	-	20	58	53780881	53952705	171825	ENSMUSG00000003746	Man1a
54057	10	53783303	-	18	91	53780881	53952705	171825	ENSMUSG00000003746	Man1a
54058	10	53783304	-	12	105	53780881	53952705	171825	ENSMUSG00000003746	Man1a
54059	10	53783305	-	17	91	53780881	53952705	171825	ENSMUSG00000003746	Man1a
54060	10	53783306	-	16	85	53780881	53952705	171825	ENSMUSG00000003746	Man1a
54061	10	53783307	-	14	67	53780881	53952705	171825	ENSMUSG00000003746	Man1a
54080	10	53783399	-	16	29	53780881	53952705	171825	ENSMUSG00000003746	Man1a
54102	10	53783482	-	11	30	53780881	53952705	171825	ENSMUSG00000003746	Man1a
54105	10	53783485	-	12	42	53780881	53952705	171825	ENSMUSG00000003746	Man1a
54106	10	53783486	-	10	31	53780881	53952705	171825	ENSMUSG00000003746	Man1a
54391	10	53848169	-	17	22	53780881	53952705	171825	ENSMUSG00000003746	Man1a
54421	10	53850661	-	18	18	53780881	53952705	171825	ENSMUSG00000003746	Man1a
54518	10	53860639	-	14	25	53780881	53952705	171825	ENSMUSG00000003746	Man1a
54608	10	53875956	-	15	23	53780881	53952705	171825	ENSMUSG00000003746	Man1a
54719	10	53886843	-	20	52	53780881	53952705	171825	ENSMUSG00000003746	Man1a
54720	10	53886844	-	13	53	53780881	53952705	171825	ENSMUSG00000003746	Man1a
54722	10	53886846	-	11	52	53780881	53952705	171825	ENSMUSG00000003746	Man1a
54799	10	53887451	-	11	14	53780881	53952705	171825	ENSMUSG00000003746	Man1a
54824	10	53888027	-	19	21	53780881	53952705	171825	ENSMUSG00000003746	Man1a
54880	10	53888819	-	10	21	53780881	53952705	171825	ENSMUSG00000003746	Man1a
54891	10	53888905	-	11	24	53780881	53952705	171825	ENSMUSG00000003746	Man1a
54939	10	53893982	-	12	15	53780881	53952705	171825	ENSMUSG00000003746	Man1a
54971	10	53896453	-	10	22	53780881	53952705	171825	ENSMUSG00000003746	Man1a
54994	10	53900486	-	10	10	53780881	53952705	171825	ENSMUSG00000003746	Man1a
55066	10	53920162	-	13	27	53780881	53952705	171825	ENSMUSG00000003746	Man1a
55394	10	57568379	+	11	23	57508077	57617208	109132	ENSMUSG00000019876	Pkib
55397	10	57568383	+	15	34	57508077	57617208	109132	ENSMUSG00000019876	Pkib
55496	10	58160994	+	11	11	58159288	58260513	101226	ENSMUSG00000019920	Lims1
55616	10	58257483	+	11	11	58159288	58260513	101226	ENSMUSG00000019920	Lims1
55630	10	58258145	+	12	31	58159288	58260513	101226	ENSMUSG00000019920	Lims1
55632	10	58258147	+	10	35	58159288	58260513	101226	ENSMUSG00000019920	Lims1
55928	10	59785515	-	14	49	59785491	59787656	2166	ENSMUSG00000020108	Ddit4
55930	10	59785517	-	16	42	59785491	59787656	2166	ENSMUSG00000020108	Ddit4
55937	10	59785525	-	13	36	59785491	59787656	2166	ENSMUSG00000020108	Ddit4
55948	10	59786050	-	22	75	59785491	59787656	2166	ENSMUSG00000020108	Ddit4
55949	10	59786051	-	17	69	59785491	59787656	2166	ENSMUSG00000020108	Ddit4
55950	10	59786052	-	11	64	59785491	59787656	2166	ENSMUSG00000020108	Ddit4
55968	10	60017380	-	10	36	60017354	60055082	37729	ENSMUSG00000057337	Chst3
55969	10	60017381	-	15	36	60017354	60055082	37729	ENSMUSG00000057337	Chst3
56017	10	60040503	-	14	27	60017354	60055082	37729	ENSMUSG00000057337	Chst3
56018	10	60040504	-	10	27	60017354	60055082	37729	ENSMUSG00000057337	Chst3
56034	10	60041909	-	10	10	60017354	60055082	37729	ENSMUSG00000057337	Chst3
56075	10	60548456	-	12	18	60547851	60588573	40723	ENSMUSG00000020100	Slc29a3
56089	10	60550585	-	12	18	60547851	60588573	40723	ENSMUSG00000020100	Slc29a3
56161	10	61267596	-	17	27	61264270	61288440	24171	ENSMUSG00000020091	Eif4ebp2
56210	10	61518060	+	10	10	61516078	61529076	12999	ENSMUSG00000020088	Sar1a
56215	10	61522281	+	13	22	61516078	61529076	12999	ENSMUSG00000020088	Sar1a
56224	10	61527581	+	13	37	61516078	61529076	12999	ENSMUSG00000020088	Sar1a
56426	10	62580172	-	10	14	62579707	62628065	48359	ENSMUSG00000020074	Ccar1
56458	10	62600554	-	10	24	62579707	62628065	48359	ENSMUSG00000020074	Ccar1
56472	10	62600655	-	10	13	62579707	62628065	48359	ENSMUSG00000020074	Ccar1
56648	10	63081914	+	12	48	63079589	63153657	74069	ENSMUSG00000020064	Herc4
56649	10	63081915	+	23	48	63079589	63153657	74069	ENSMUSG00000020064	Herc4
56959	10	63120913	+	13	24	63079589	63153657	74069	ENSMUSG00000020064	Herc4
57072	10	63126478	+	12	28	63079589	63153657	74069	ENSMUSG00000020064	Herc4
57109	10	63138529	+	11	11	63079589	63153657	74069	ENSMUSG00000020064	Herc4
57235	10	66845066	-	17	37	66844968	66932724	87757	ENSMUSG00000019873	Reep3
57254	10	66845106	-	12	52	66844968	66932724	87757	ENSMUSG00000019873	Reep3
57255	10	66845107	-	19	52	66844968	66932724	87757	ENSMUSG00000019873	Reep3
57256	10	66845108	-	12	57	66844968	66932724	87757	ENSMUSG00000019873	Reep3
57334	10	66847913	-	10	13	66844968	66932724	87757	ENSMUSG00000019873	Reep3
57588	10	67051175	+	10	26	66931904	67092105	160202	ENSMUSG00000037876	Jmjd1c
57656	10	67053668	+	20	29	66931904	67092105	160202	ENSMUSG00000037876	Jmjd1c
57776	10	67092066	+	10	33	66931904	67092105	160202	ENSMUSG00000037876	Jmjd1c
57778	10	67092068	+	11	32	66931904	67092105	160202	ENSMUSG00000037876	Jmjd1c
57781	10	67092073	+	19	27	66931904	67092105	160202	ENSMUSG00000037876	Jmjd1c
57815	10	67377472	+	10	12	67371305	67378018	6714	ENSMUSG00000037868	Egr2
57996	10	68021516	-	10	18	67928350	68114570	186221	ENSMUSG00000019947	Arid5b
58236	10	69174189	-	29	46	69170976	69188768	17793	ENSMUSG00000019942	Cdk1
58246	10	69174202	-	12	196	69170976	69188768	17793	ENSMUSG00000019942	Cdk1
58247	10	69174203	-	42	203	69170976	69188768	17793	ENSMUSG00000019942	Cdk1
58248	10	69174204	-	96	195	69170976	69188768	17793	ENSMUSG00000019942	Cdk1
58249	10	69174205	-	31	220	69170976	69188768	17793	ENSMUSG00000019942	Cdk1
58251	10	69174208	-	32	113	69170976	69188768	17793	ENSMUSG00000019942	Cdk1
58252	10	69174209	-	18	133	69170976	69188768	17793	ENSMUSG00000019942	Cdk1
58253	10	69174210	-	12	150	69170976	69188768	17793	ENSMUSG00000019942	Cdk1
58254	10	69174211	-	13	150	69170976	69188768	17793	ENSMUSG00000019942	Cdk1
58255	10	69174212	-	51	120	69170976	69188768	17793	ENSMUSG00000019942	Cdk1
58256	10	69174213	-	24	102	69170976	69188768	17793	ENSMUSG00000019942	Cdk1
58381	10	71090896	-	20	59	71090810	71121092	30283	ENSMUSG00000019927	Ube2d1
58533	10	73038911	+	11	30	72935174	74485569	1550396	ENSMUSG00000052613	Pcdh15
58536	10	73038914	+	10	41	72935174	74485569	1550396	ENSMUSG00000052613	Pcdh15
58543	10	73038974	+	16	51	72935174	74485569	1550396	ENSMUSG00000052613	Pcdh15
58544	10	73038975	+	12	53	72935174	74485569	1550396	ENSMUSG00000052613	Pcdh15
58725	10	75318733	-	12	83	75186945	75353806	166862	ENSMUSG00000033416	Gucd1
58726	10	75318734	-	28	105	75186945	75353806	166862	ENSMUSG00000033416	Gucd1
58727	10	75318735	-	20	122	75186945	75353806	166862	ENSMUSG00000033416	Gucd1
58728	10	75318736	-	19	122	75186945	75353806	166862	ENSMUSG00000033416	Gucd1
58729	10	75318737	-	23	110	75186945	75353806	166862	ENSMUSG00000033416	Gucd1
58730	10	75318738	-	20	87	75186945	75353806	166862	ENSMUSG00000033416	Gucd1
58743	10	75371208	+	10	33	75353385	75373215	19831	ENSMUSG00000020180	Snrpd3
58744	10	75371209	+	13	27	75353385	75373215	19831	ENSMUSG00000020180	Snrpd3
58760	10	75371254	+	13	43	75353385	75373215	19831	ENSMUSG00000020180	Snrpd3
58761	10	75371255	+	11	36	75353385	75373215	19831	ENSMUSG00000020180	Snrpd3
58879	10	75878743	+	15	25	75868484	75879068	10585	ENSMUSG00000049764	Zfp280b
58885	10	75878752	+	11	23	75868484	75879068	10585	ENSMUSG00000049764	Zfp280b
59200	10	79699692	+	13	33	79690261	79700605	10345	ENSMUSG00000006498	Ptbp1
59275	10	79867272	+	12	44	79852487	79867306	14820	ENSMUSG00000035697	Arhgap45
59276	10	79867273	+	28	44	79852487	79867306	14820	ENSMUSG00000035697	Arhgap45
59373	10	80123805	+	13	57	80097320	80124242	26923	ENSMUSG00000069565	Dazap1
59375	10	80123807	+	13	58	80097320	80124242	26923	ENSMUSG00000069565	Dazap1
59376	10	80123808	+	16	51	80097320	80124242	26923	ENSMUSG00000069565	Dazap1
59381	10	80123816	+	19	30	80097320	80124242	26923	ENSMUSG00000069565	Dazap1
59403	10	80123857	+	12	46	80097320	80124242	26923	ENSMUSG00000069565	Dazap1
59404	10	80123858	+	12	47	80097320	80124242	26923	ENSMUSG00000069565	Dazap1
59410	10	80123897	+	11	29	80097320	80124242	26923	ENSMUSG00000069565	Dazap1
59437	10	80245423	-	13	15	80245348	80269481	24134	ENSMUSG00000020167	Tcf3
59441	10	80245433	-	11	22	80245348	80269481	24134	ENSMUSG00000020167	Tcf3
59454	10	80245477	-	11	35	80245348	80269481	24134	ENSMUSG00000020167	Tcf3
59456	10	80245479	-	15	42	80245348	80269481	24134	ENSMUSG00000020167	Tcf3
59462	10	80245489	-	18	81	80245348	80269481	24134	ENSMUSG00000020167	Tcf3
59463	10	80245490	-	27	124	80245348	80269481	24134	ENSMUSG00000020167	Tcf3
59465	10	80245492	-	24	186	80245348	80269481	24134	ENSMUSG00000020167	Tcf3
59466	10	80245493	-	45	189	80245348	80269481	24134	ENSMUSG00000020167	Tcf3
59467	10	80245494	-	37	173	80245348	80269481	24134	ENSMUSG00000020167	Tcf3
59468	10	80245495	-	26	164	80245348	80269481	24134	ENSMUSG00000020167	Tcf3
59469	10	80245496	-	21	140	80245348	80269481	24134	ENSMUSG00000020167	Tcf3
59470	10	80245497	-	11	99	80245348	80269481	24134	ENSMUSG00000020167	Tcf3
59476	10	80245506	-	32	88	80245348	80269481	24134	ENSMUSG00000020167	Tcf3
59477	10	80245507	-	14	96	80245348	80269481	24134	ENSMUSG00000020167	Tcf3
59479	10	80245509	-	19	105	80245348	80269481	24134	ENSMUSG00000020167	Tcf3
59480	10	80245510	-	14	80	80245348	80269481	24134	ENSMUSG00000020167	Tcf3
59491	10	80245559	-	14	58	80245348	80269481	24134	ENSMUSG00000020167	Tcf3
59492	10	80245560	-	11	58	80245348	80269481	24134	ENSMUSG00000020167	Tcf3
59564	10	80501190	-	16	52	80501161	80513946	12786	ENSMUSG00000020190	Mknk2
59565	10	80501191	-	15	53	80501161	80513946	12786	ENSMUSG00000020190	Mknk2
59570	10	80501197	-	11	19	80501161	80513946	12786	ENSMUSG00000020190	Mknk2
59589	10	80502747	-	10	12	80501161	80513946	12786	ENSMUSG00000020190	Mknk2
59628	10	80632203	-	11	47	80631933	80634460	2528	ENSMUSG00000035278	Plekhj1
59629	10	80632204	-	15	54	80631933	80634460	2528	ENSMUSG00000035278	Plekhj1
59635	10	80632210	-	10	30	80631933	80634460	2528	ENSMUSG00000035278	Plekhj1
59640	10	80640712	+	12	20	80634032	80640758	6727	ENSMUSG00000020211	Sf3a2
59650	10	80664976	+	13	35	80662490	80665124	2635	ENSMUSG00000035242	Oaz1
59651	10	80664977	+	15	50	80662490	80665124	2635	ENSMUSG00000035242	Oaz1
59653	10	80664980	+	15	39	80662490	80665124	2635	ENSMUSG00000035242	Oaz1
59660	10	80664993	+	15	52	80662490	80665124	2635	ENSMUSG00000035242	Oaz1
59661	10	80664994	+	24	67	80662490	80665124	2635	ENSMUSG00000035242	Oaz1
59664	10	80664997	+	15	82	80662490	80665124	2635	ENSMUSG00000035242	Oaz1
59666	10	80664999	+	12	61	80662490	80665124	2635	ENSMUSG00000035242	Oaz1
59667	10	80665000	+	11	55	80662490	80665124	2635	ENSMUSG00000035242	Oaz1
59691	10	80737274	-	10	17	80737037	80754079	17043	ENSMUSG00000062075	Lmnb2
60079	10	82585924	-	16	30	82584535	82599978	15444	ENSMUSG00000020248	Nfyb
60200	10	83280621	+	13	14	83196085	83324369	128285	ENSMUSG00000020255	Nopchap1
60246	10	83394826	+	13	16	83379616	83432337	52722	ENSMUSG00000034560	Washc4
60286	10	83416322	+	12	14	83379616	83432337	52722	ENSMUSG00000034560	Washc4
60578	10	86526795	-	10	40	86526073	86541373	15301	ENSMUSG00000020048	Hsp90b1
60579	10	86526796	-	12	44	86526073	86541373	15301	ENSMUSG00000020048	Hsp90b1
60788	10	87975716	-	14	16	87927294	87982803	55510	ENSMUSG00000035365	Parpbp
60837	10	88014155	+	18	45	87982854	88014252	31399	ENSMUSG00000035351	Nup37
60838	10	88014156	+	12	45	87982854	88014252	31399	ENSMUSG00000035351	Nup37
60868	10	88081826	+	10	23	88036955	88082020	45066	ENSMUSG00000020056	Washc3
61308	10	90952688	-	40	51	90952436	90959921	7486	ENSMUSG00000061904	Slc25a3
61336	10	90957747	-	10	16	90952436	90959921	7486	ENSMUSG00000061904	Slc25a3
61362	10	90983484	-	10	17	90983433	91017177	33745	ENSMUSG00000019961	Tmpo
61376	10	90983962	-	11	13	90983433	91017177	33745	ENSMUSG00000019961	Tmpo
61930	10	93076838	+	11	16	92996737	93102933	106197	ENSMUSG00000020015	Cdk17
62010	10	93085423	-	11	23	93083276	93146997	63722	ENSMUSG00000008398	Elk3
62022	10	93085545	-	11	37	93083276	93146997	63722	ENSMUSG00000008398	Elk3
62123	10	93419303	-	11	49	93418891	93425568	6678	ENSMUSG00000020018	Snrpf
62125	10	93419305	-	10	123	93418891	93425568	6678	ENSMUSG00000020018	Snrpf
62127	10	93419307	-	22	172	93418891	93425568	6678	ENSMUSG00000020018	Snrpf
62128	10	93419308	-	64	192	93418891	93425568	6678	ENSMUSG00000020018	Snrpf
62129	10	93419309	-	39	188	93418891	93425568	6678	ENSMUSG00000020018	Snrpf
62130	10	93419310	-	24	196	93418891	93425568	6678	ENSMUSG00000020018	Snrpf
62131	10	93419311	-	27	193	93418891	93425568	6678	ENSMUSG00000020018	Snrpf
62133	10	93419313	-	14	93	93418891	93425568	6678	ENSMUSG00000020018	Snrpf
62134	10	93419314	-	19	70	93418891	93425568	6678	ENSMUSG00000020018	Snrpf
62451	10	94627876	-	12	17	94626728	94780697	153970	ENSMUSG00000074785	Plxnc1
62776	10	95377191	+	10	11	95351007	95381519	30513	ENSMUSG00000074781	Ube2n
62782	10	95378222	+	10	23	95351007	95381519	30513	ENSMUSG00000074781	Ube2n
62784	10	95378225	+	10	30	95351007	95381519	30513	ENSMUSG00000074781	Ube2n
62789	10	95378231	+	20	57	95351007	95381519	30513	ENSMUSG00000074781	Ube2n
62790	10	95378232	+	15	56	95351007	95381519	30513	ENSMUSG00000074781	Ube2n
62794	10	95378238	+	10	16	95351007	95381519	30513	ENSMUSG00000074781	Ube2n
63024	10	95913413	-	10	42	95883490	95931867	48378	ENSMUSG00000117008	Gm49817
63025	10	95913415	-	27	42	95883490	95931867	48378	ENSMUSG00000117008	Gm49817
63030	10	95913425	-	16	30	95883490	95931867	48378	ENSMUSG00000117008	Gm49817
63043	10	95913470	-	11	88	95883490	95931867	48378	ENSMUSG00000117008	Gm49817
63044	10	95913471	-	15	103	95883490	95931867	48378	ENSMUSG00000117008	Gm49817
63045	10	95913472	-	16	96	95883490	95931867	48378	ENSMUSG00000117008	Gm49817
63046	10	95913473	-	28	110	95883490	95931867	48378	ENSMUSG00000117008	Gm49817
63047	10	95913474	-	20	99	95883490	95931867	48378	ENSMUSG00000117008	Gm49817
63048	10	95913476	-	20	68	95883490	95931867	48378	ENSMUSG00000117008	Gm49817
63062	10	95913522	-	20	32	95883490	95931867	48378	ENSMUSG00000117008	Gm49817
63071	10	95913534	-	15	48	95883490	95931867	48378	ENSMUSG00000117008	Gm49817
63072	10	95913535	-	11	63	95883490	95931867	48378	ENSMUSG00000117008	Gm49817
63075	10	95913538	-	15	64	95883490	95931867	48378	ENSMUSG00000117008	Gm49817
63077	10	95913540	-	18	53	95883490	95931867	48378	ENSMUSG00000117008	Gm49817
63084	10	95913548	-	12	342	95883490	95931867	48378	ENSMUSG00000117008	Gm49817
63085	10	95913549	-	53	356	95883490	95931867	48378	ENSMUSG00000117008	Gm49817
63086	10	95913550	-	121	355	95883490	95931867	48378	ENSMUSG00000117008	Gm49817
63087	10	95913551	-	147	352	95883490	95931867	48378	ENSMUSG00000117008	Gm49817
63088	10	95913552	-	17	340	95883490	95931867	48378	ENSMUSG00000117008	Gm49817
63101	10	95913573	-	13	28	95883490	95931867	48378	ENSMUSG00000117008	Gm49817
63108	10	95913583	-	13	25	95883490	95931867	48378	ENSMUSG00000117008	Gm49817
63114	10	95913592	-	21	166	95883490	95931867	48378	ENSMUSG00000117008	Gm49817
63115	10	95913593	-	36	166	95883490	95931867	48378	ENSMUSG00000117008	Gm49817
63116	10	95913594	-	108	165	95883490	95931867	48378	ENSMUSG00000117008	Gm49817
63122	10	95913617	-	30	123	95883490	95931867	48378	ENSMUSG00000117008	Gm49817
63124	10	95913619	-	75	169	95883490	95931867	48378	ENSMUSG00000117008	Gm49817
63125	10	95913620	-	11	185	95883490	95931867	48378	ENSMUSG00000117008	Gm49817
63126	10	95913621	-	14	166	95883490	95931867	48378	ENSMUSG00000117008	Gm49817
63127	10	95913622	-	35	167	95883490	95931867	48378	ENSMUSG00000117008	Gm49817
63128	10	95913623	-	18	93	95883490	95931867	48378	ENSMUSG00000117008	Gm49817
63129	10	95913624	-	11	84	95883490	95931867	48378	ENSMUSG00000117008	Gm49817
63133	10	95913628	-	84	293	95883490	95931867	48378	ENSMUSG00000117008	Gm49817
63134	10	95913629	-	43	292	95883490	95931867	48378	ENSMUSG00000117008	Gm49817
63135	10	95913630	-	103	295	95883490	95931867	48378	ENSMUSG00000117008	Gm49817
63136	10	95913631	-	57	293	95883490	95931867	48378	ENSMUSG00000117008	Gm49817
63143	10	95913639	-	17	63	95883490	95931867	48378	ENSMUSG00000117008	Gm49817
63144	10	95913640	-	16	56	95883490	95931867	48378	ENSMUSG00000117008	Gm49817
63150	10	95913671	-	10	32	95883490	95931867	48378	ENSMUSG00000117008	Gm49817
63151	10	95913672	-	10	36	95883490	95931867	48378	ENSMUSG00000117008	Gm49817
63153	10	95913675	-	10	26	95883490	95931867	48378	ENSMUSG00000117008	Gm49817
63172	10	96172852	+	15	18	96145993	96198229	52237	ENSMUSG00000112290	Gm33782
63217	10	96454663	+	20	143	96452868	96458671	5804	ENSMUSG00000036478	Btg1
63219	10	96454665	+	43	245	96452868	96458671	5804	ENSMUSG00000036478	Btg1
63220	10	96454666	+	68	287	96452868	96458671	5804	ENSMUSG00000036478	Btg1
63221	10	96454667	+	59	343	96452868	96458671	5804	ENSMUSG00000036478	Btg1
63222	10	96454668	+	44	420	96452868	96458671	5804	ENSMUSG00000036478	Btg1
63223	10	96454669	+	45	383	96452868	96458671	5804	ENSMUSG00000036478	Btg1
63224	10	96454670	+	76	324	96452868	96458671	5804	ENSMUSG00000036478	Btg1
63225	10	96454671	+	85	273	96452868	96458671	5804	ENSMUSG00000036478	Btg1
63231	10	96454677	+	20	97	96452868	96458671	5804	ENSMUSG00000036478	Btg1
63232	10	96454678	+	15	94	96452868	96458671	5804	ENSMUSG00000036478	Btg1
63233	10	96454679	+	25	88	96452868	96458671	5804	ENSMUSG00000036478	Btg1
63234	10	96454680	+	13	86	96452868	96458671	5804	ENSMUSG00000036478	Btg1
63238	10	96454684	+	24	43	96452868	96458671	5804	ENSMUSG00000036478	Btg1
63257	10	96454894	+	12	15	96452868	96458671	5804	ENSMUSG00000036478	Btg1
63271	10	96454984	+	10	25	96452868	96458671	5804	ENSMUSG00000036478	Btg1
63279	10	96455001	+	25	42	96452868	96458671	5804	ENSMUSG00000036478	Btg1
63282	10	96455006	+	10	29	96452868	96458671	5804	ENSMUSG00000036478	Btg1
63284	10	96455008	+	10	39	96452868	96458671	5804	ENSMUSG00000036478	Btg1
63287	10	96455012	+	60	76	96452868	96458671	5804	ENSMUSG00000036478	Btg1
63294	10	96455213	+	10	44	96452868	96458671	5804	ENSMUSG00000036478	Btg1
63297	10	96455216	+	27	49	96452868	96458671	5804	ENSMUSG00000036478	Btg1
63302	10	96455247	+	13	32	96452868	96458671	5804	ENSMUSG00000036478	Btg1
63318	10	96455324	+	15	57	96452868	96458671	5804	ENSMUSG00000036478	Btg1
63320	10	96455326	+	18	47	96452868	96458671	5804	ENSMUSG00000036478	Btg1
63326	10	96455334	+	16	49	96452868	96458671	5804	ENSMUSG00000036478	Btg1
63329	10	96455337	+	12	58	96452868	96458671	5804	ENSMUSG00000036478	Btg1
63330	10	96455338	+	10	47	96452868	96458671	5804	ENSMUSG00000036478	Btg1
63338	10	96455346	+	10	69	96452868	96458671	5804	ENSMUSG00000036478	Btg1
63339	10	96455347	+	16	87	96452868	96458671	5804	ENSMUSG00000036478	Btg1
63341	10	96455349	+	27	97	96452868	96458671	5804	ENSMUSG00000036478	Btg1
63342	10	96455350	+	22	97	96452868	96458671	5804	ENSMUSG00000036478	Btg1
63345	10	96455353	+	10	47	96452868	96458671	5804	ENSMUSG00000036478	Btg1
63348	10	96455362	+	12	16	96452868	96458671	5804	ENSMUSG00000036478	Btg1
63361	10	96455393	+	12	44	96452868	96458671	5804	ENSMUSG00000036478	Btg1
63363	10	96455395	+	25	49	96452868	96458671	5804	ENSMUSG00000036478	Btg1
63369	10	96455402	+	13	35	96452868	96458671	5804	ENSMUSG00000036478	Btg1
63378	10	96455429	+	13	89	96452868	96458671	5804	ENSMUSG00000036478	Btg1
63379	10	96455430	+	37	90	96452868	96458671	5804	ENSMUSG00000036478	Btg1
63380	10	96455431	+	24	88	96452868	96458671	5804	ENSMUSG00000036478	Btg1
63387	10	96455444	+	37	189	96452868	96458671	5804	ENSMUSG00000036478	Btg1
63388	10	96455445	+	41	208	96452868	96458671	5804	ENSMUSG00000036478	Btg1
63389	10	96455446	+	68	207	96452868	96458671	5804	ENSMUSG00000036478	Btg1
63390	10	96455447	+	29	212	96452868	96458671	5804	ENSMUSG00000036478	Btg1
63391	10	96455448	+	20	181	96452868	96458671	5804	ENSMUSG00000036478	Btg1
63393	10	96455450	+	13	91	96452868	96458671	5804	ENSMUSG00000036478	Btg1
63396	10	96455453	+	11	70	96452868	96458671	5804	ENSMUSG00000036478	Btg1
63398	10	96455455	+	11	115	96452868	96458671	5804	ENSMUSG00000036478	Btg1
63399	10	96455456	+	19	119	96452868	96458671	5804	ENSMUSG00000036478	Btg1
63400	10	96455457	+	15	111	96452868	96458671	5804	ENSMUSG00000036478	Btg1
63401	10	96455458	+	49	164	96452868	96458671	5804	ENSMUSG00000036478	Btg1
63402	10	96455459	+	12	153	96452868	96458671	5804	ENSMUSG00000036478	Btg1
63404	10	96455461	+	55	129	96452868	96458671	5804	ENSMUSG00000036478	Btg1
63407	10	96455465	+	10	35	96452868	96458671	5804	ENSMUSG00000036478	Btg1
63411	10	96455469	+	71	97	96452868	96458671	5804	ENSMUSG00000036478	Btg1
63502	10	98835809	+	12	12	98750268	98862005	111738	ENSMUSG00000019943	Atp2b1
63810	10	106028301	-	25	28	106028239	106028631	393	ENSMUSG00000056877	Rps15a-ps1
63812	10	106028330	-	11	14	106028239	106028631	393	ENSMUSG00000056877	Rps15a-ps1
64101	10	108113608	+	21	26	107998054	108120336	122283	ENSMUSG00000019907	Ppp1r12a
64108	10	108113655	+	12	34	107998054	108120336	122283	ENSMUSG00000019907	Ppp1r12a
64133	10	108113839	+	11	19	107998054	108120336	122283	ENSMUSG00000019907	Ppp1r12a
64344	10	111069614	+	10	14	111000613	111133110	132498	ENSMUSG00000020189	Osbpl8
64364	10	111084543	+	14	15	111000613	111133110	132498	ENSMUSG00000020189	Osbpl8
64395	10	111123883	+	11	11	111000613	111133110	132498	ENSMUSG00000020189	Osbpl8
64417	10	111130597	+	12	26	111000613	111133110	132498	ENSMUSG00000020189	Osbpl8
64441	10	111130771	+	11	12	111000613	111133110	132498	ENSMUSG00000020189	Osbpl8
64543	10	111332686	+	10	26	111309084	111334011	24928	ENSMUSG00000058799	Nap1l1
64549	10	111332695	+	13	78	111309084	111334011	24928	ENSMUSG00000058799	Nap1l1
64551	10	111332697	+	21	125	111309084	111334011	24928	ENSMUSG00000058799	Nap1l1
64552	10	111332698	+	33	175	111309084	111334011	24928	ENSMUSG00000058799	Nap1l1
64553	10	111332699	+	19	214	111309084	111334011	24928	ENSMUSG00000058799	Nap1l1
64554	10	111332700	+	31	332	111309084	111334011	24928	ENSMUSG00000058799	Nap1l1
64555	10	111332701	+	50	362	111309084	111334011	24928	ENSMUSG00000058799	Nap1l1
64556	10	111332702	+	52	396	111309084	111334011	24928	ENSMUSG00000058799	Nap1l1
64557	10	111332703	+	126	383	111309084	111334011	24928	ENSMUSG00000058799	Nap1l1
64558	10	111332704	+	51	371	111309084	111334011	24928	ENSMUSG00000058799	Nap1l1
64559	10	111332705	+	67	322	111309084	111334011	24928	ENSMUSG00000058799	Nap1l1
64561	10	111332707	+	19	147	111309084	111334011	24928	ENSMUSG00000058799	Nap1l1
64743	10	115123411	-	10	12	115122989	115151499	28511	ENSMUSG00000020132	Rab21
64785	10	115123958	-	10	18	115122989	115151499	28511	ENSMUSG00000020132	Rab21
64807	10	115125371	-	16	23	115122989	115151499	28511	ENSMUSG00000020132	Rab21
64838	10	115125844	-	15	32	115122989	115151499	28511	ENSMUSG00000020132	Rab21
64864	10	115126182	-	10	27	115122989	115151499	28511	ENSMUSG00000020132	Rab21
64886	10	115126369	-	13	40	115122989	115151499	28511	ENSMUSG00000020132	Rab21
64887	10	115126370	-	14	42	115122989	115151499	28511	ENSMUSG00000020132	Rab21
65320	10	115267705	+	13	20	115220864	115268677	47814	ENSMUSG00000034163	Zfc3h1
65341	10	115268227	+	15	28	115220864	115268677	47814	ENSMUSG00000034163	Zfc3h1
65360	10	115268255	+	11	35	115220864	115268677	47814	ENSMUSG00000034163	Zfc3h1
65362	10	115268258	+	10	38	115220864	115268677	47814	ENSMUSG00000034163	Zfc3h1
65363	10	115268259	+	12	27	115220864	115268677	47814	ENSMUSG00000034163	Zfc3h1
65383	10	115268640	+	15	61	115220864	115268677	47814	ENSMUSG00000034163	Zfc3h1
65384	10	115268641	+	24	61	115220864	115268677	47814	ENSMUSG00000034163	Zfc3h1
65386	10	115268643	+	13	67	115220864	115268677	47814	ENSMUSG00000034163	Zfc3h1
65451	10	116328594	-	13	23	116321066	116417416	96351	ENSMUSG00000020166	Cnot2
65599	10	116353371	-	12	12	116321066	116417416	96351	ENSMUSG00000020166	Cnot2
65753	10	116397295	-	10	20	116321066	116417416	96351	ENSMUSG00000020166	Cnot2
65872	10	116886946	-	10	60	116886906	116899719	12814	ENSMUSG00000034024	Cct2
65873	10	116886947	-	13	53	116886906	116899719	12814	ENSMUSG00000034024	Cct2
65874	10	116886948	-	15	55	116886906	116899719	12814	ENSMUSG00000034024	Cct2
65878	10	116886952	-	12	32	116886906	116899719	12814	ENSMUSG00000034024	Cct2
65888	10	116886978	-	11	97	116886906	116899719	12814	ENSMUSG00000034024	Cct2
65889	10	116886979	-	45	105	116886906	116899719	12814	ENSMUSG00000034024	Cct2
65890	10	116886980	-	11	103	116886906	116899719	12814	ENSMUSG00000034024	Cct2
65891	10	116886981	-	16	98	116886906	116899719	12814	ENSMUSG00000034024	Cct2
65895	10	116886985	-	14	36	116886906	116899719	12814	ENSMUSG00000034024	Cct2
65900	10	116886992	-	18	66	116886906	116899719	12814	ENSMUSG00000034024	Cct2
65901	10	116886993	-	10	104	116886906	116899719	12814	ENSMUSG00000034024	Cct2
65903	10	116886995	-	22	95	116886906	116899719	12814	ENSMUSG00000034024	Cct2
65904	10	116886996	-	38	83	116886906	116899719	12814	ENSMUSG00000034024	Cct2
65944	10	116906339	-	12	18	116905332	116984439	79108	ENSMUSG00000020170	Frs2
66061	10	117183323	-	11	13	117180578	117215920	35343	ENSMUSG00000055531	Cpsf6
66081	10	117183594	-	24	43	117180578	117215920	35343	ENSMUSG00000055531	Cpsf6
66127	10	117185188	-	11	30	117180578	117215920	35343	ENSMUSG00000055531	Cpsf6
66245	10	117190594	-	14	25	117180578	117215920	35343	ENSMUSG00000055531	Cpsf6
66350	10	117191652	-	11	64	117180578	117215920	35343	ENSMUSG00000055531	Cpsf6
66351	10	117191653	-	14	64	117180578	117215920	35343	ENSMUSG00000055531	Cpsf6
66353	10	117191655	-	21	68	117180578	117215920	35343	ENSMUSG00000055531	Cpsf6
66359	10	117191662	-	31	74	117180578	117215920	35343	ENSMUSG00000055531	Cpsf6
66360	10	117191663	-	25	68	117180578	117215920	35343	ENSMUSG00000055531	Cpsf6
66363	10	117191797	-	11	24	117180578	117215920	35343	ENSMUSG00000055531	Cpsf6
66467	10	117498206	-	11	23	117498187	117498293	107	ENSMUSG00000118970	Gm25709
66653	10	117651037	-	10	20	117649776	117681940	32165	ENSMUSG00000052681	Rap1b
66662	10	117651135	-	11	21	117649776	117681940	32165	ENSMUSG00000052681	Rap1b
66682	10	117651238	-	17	28	117649776	117681940	32165	ENSMUSG00000052681	Rap1b
66686	10	117651244	-	16	57	117649776	117681940	32165	ENSMUSG00000052681	Rap1b
66687	10	117651245	-	15	55	117649776	117681940	32165	ENSMUSG00000052681	Rap1b
66691	10	117651250	-	10	26	117649776	117681940	32165	ENSMUSG00000052681	Rap1b
66935	10	120759557	-	13	38	120759318	120815237	55920	ENSMUSG00000048661	Lemd3
66937	10	120759560	-	16	46	120759318	120815237	55920	ENSMUSG00000048661	Lemd3
66938	10	120759561	-	10	33	120759318	120815237	55920	ENSMUSG00000048661	Lemd3
67374	10	121382393	-	11	31	121382360	121422692	40333	ENSMUSG00000020115	Tbk1
67376	10	121382395	-	13	32	121382360	121422692	40333	ENSMUSG00000020115	Tbk1
67380	10	121382403	-	11	16	121382360	121422692	40333	ENSMUSG00000020115	Tbk1
67699	10	123275555	+	12	12	123099901	123577109	477209	ENSMUSG00000044071	Tafa2
67700	10	123275555	+	12	12	123273405	123276505	3101	ENSMUSG00000112036	Gm47801
67701	10	123275555	+	12	12	123099901	123577109	477209	ENSMUSG00000044071	Tafa2
67702	10	123275555	+	12	12	123273405	123276505	3101	ENSMUSG00000112036	Gm47801
67808	10	126902986	+	18	33	126899403	126903789	4387	ENSMUSG00000006728	Cdk4
67818	10	126903122	+	10	17	126899403	126903789	4387	ENSMUSG00000006728	Cdk4
68107	10	127884448	+	22	38	127871444	127884506	13063	ENSMUSG00000061315	Naca
68109	10	127884453	+	13	31	127871444	127884506	13063	ENSMUSG00000061315	Naca
68110	10	127884454	+	11	31	127871444	127884506	13063	ENSMUSG00000061315	Naca
68180	10	127926112	+	12	28	127919142	127926260	7119	ENSMUSG00000025393	Atp5b
68185	10	127926118	+	15	42	127919142	127926260	7119	ENSMUSG00000025393	Atp5b
68186	10	127926119	+	13	40	127919142	127926260	7119	ENSMUSG00000025393	Atp5b
68237	10	127965006	+	12	45	127927446	127965172	37727	ENSMUSG00000040054	Baz2a
68238	10	127965007	+	13	60	127927446	127965172	37727	ENSMUSG00000040054	Baz2a
68241	10	127965010	+	15	45	127927446	127965172	37727	ENSMUSG00000040054	Baz2a
68318	10	128197599	+	14	17	128173603	128198348	24746	ENSMUSG00000005683	Cs
68356	10	128275106	+	10	10	128247526	128277310	29785	ENSMUSG00000025373	Rnf41
68396	10	128326009	+	10	42	128295117	128326351	31235	ENSMUSG00000025369	Smarcc2
68398	10	128326011	+	13	78	128295117	128326351	31235	ENSMUSG00000025369	Smarcc2
68400	10	128326013	+	30	95	128295117	128326351	31235	ENSMUSG00000025369	Smarcc2
68401	10	128326014	+	15	105	128295117	128326351	31235	ENSMUSG00000025369	Smarcc2
68402	10	128326015	+	21	92	128295117	128326351	31235	ENSMUSG00000025369	Smarcc2
68404	10	128326017	+	13	58	128295117	128326351	31235	ENSMUSG00000025369	Smarcc2
68410	10	128346142	-	19	64	128345834	128361740	15907	ENSMUSG00000025366	Esyt1
68411	10	128346143	-	16	68	128345834	128361740	15907	ENSMUSG00000025366	Esyt1
68412	10	128346144	-	15	68	128345834	128361740	15907	ENSMUSG00000025366	Esyt1
68413	10	128346145	-	11	68	128345834	128361740	15907	ENSMUSG00000025366	Esyt1
68488	10	128533856	-	11	43	128533808	128540900	7093	ENSMUSG00000025358	Cdk2
68507	10	128533933	-	11	13	128533808	128540900	7093	ENSMUSG00000025358	Cdk2
68687	10	128713280	+	12	66	128653202	128713498	60297	ENSMUSG00000078427	Sarnp
68688	10	128713281	+	29	72	128653202	128713498	60297	ENSMUSG00000078427	Sarnp
68690	10	128713283	+	12	80	128653202	128713498	60297	ENSMUSG00000078427	Sarnp
68691	10	128713284	+	10	68	128653202	128713498	60297	ENSMUSG00000078427	Sarnp
68694	10	128713288	+	21	91	128653202	128713498	60297	ENSMUSG00000078427	Sarnp
68695	10	128713289	+	19	103	128653202	128713498	60297	ENSMUSG00000078427	Sarnp
68696	10	128713290	+	30	109	128653202	128713498	60297	ENSMUSG00000078427	Sarnp
68697	10	128713291	+	11	122	128653202	128713498	60297	ENSMUSG00000078427	Sarnp
68698	10	128713292	+	19	101	128653202	128713498	60297	ENSMUSG00000078427	Sarnp
68700	10	128713294	+	13	53	128653202	128713498	60297	ENSMUSG00000078427	Sarnp
68703	10	128713299	+	16	54	128653202	128713498	60297	ENSMUSG00000078427	Sarnp
68705	10	128713301	+	23	62	128653202	128713498	60297	ENSMUSG00000078427	Sarnp
68726	10	128713337	+	10	35	128653202	128713498	60297	ENSMUSG00000078427	Sarnp
68727	10	128713338	+	10	33	128653202	128713498	60297	ENSMUSG00000078427	Sarnp
68738	10	128713449	+	14	53	128653202	128713498	60297	ENSMUSG00000078427	Sarnp
68739	10	128713450	+	11	56	128653202	128713498	60297	ENSMUSG00000078427	Sarnp
68745	10	128713456	+	25	60	128653202	128713498	60297	ENSMUSG00000078427	Sarnp
68746	10	128713457	+	10	53	128653202	128713498	60297	ENSMUSG00000078427	Sarnp
68893	11	3081921	-	12	13	3081850	3143463	61614	ENSMUSG00000023764	Sfi1
68897	11	3081927	-	12	43	3081850	3143463	61614	ENSMUSG00000023764	Sfi1
68898	11	3081928	-	16	42	3081850	3143463	61614	ENSMUSG00000023764	Sfi1
68900	11	3081930	-	10	41	3081850	3143463	61614	ENSMUSG00000023764	Sfi1
68932	11	3114312	-	10	10	3081850	3143463	61614	ENSMUSG00000023764	Sfi1
69029	11	3170573	+	10	10	3152392	3194588	42197	ENSMUSG00000020454	Eif4enif1
69085	11	3194456	+	12	19	3152392	3194588	42197	ENSMUSG00000020454	Eif4enif1
69101	11	3194530	+	13	18	3152392	3194588	42197	ENSMUSG00000020454	Eif4enif1
69105	11	3194540	+	21	102	3152392	3194588	42197	ENSMUSG00000020454	Eif4enif1
69106	11	3194541	+	24	172	3152392	3194588	42197	ENSMUSG00000020454	Eif4enif1
69107	11	3194542	+	22	188	3152392	3194588	42197	ENSMUSG00000020454	Eif4enif1
69108	11	3194543	+	23	191	3152392	3194588	42197	ENSMUSG00000020454	Eif4enif1
69109	11	3194544	+	72	171	3152392	3194588	42197	ENSMUSG00000020454	Eif4enif1
69110	11	3194545	+	21	147	3152392	3194588	42197	ENSMUSG00000020454	Eif4enif1
69114	11	3194551	+	17	28	3152392	3194588	42197	ENSMUSG00000020454	Eif4enif1
69129	11	3204351	-	11	13	3137360	3216415	79056	ENSMUSG00000020457	Drg1
69253	11	4274168	-	11	23	4274149	4274255	107	ENSMUSG00000119807	Gm24803
69458	11	5019718	-	15	28	5019689	5049266	29578	ENSMUSG00000009079	Ewsr1
69464	11	5019725	-	13	53	5019689	5049266	29578	ENSMUSG00000009079	Ewsr1
69465	11	5019726	-	12	53	5019689	5049266	29578	ENSMUSG00000009079	Ewsr1
69466	11	5019727	-	10	53	5019689	5049266	29578	ENSMUSG00000009079	Ewsr1
69467	11	5019728	-	11	49	5019689	5049266	29578	ENSMUSG00000009079	Ewsr1
69474	11	5019835	-	10	54	5019689	5049266	29578	ENSMUSG00000009079	Ewsr1
69475	11	5019836	-	10	65	5019689	5049266	29578	ENSMUSG00000009079	Ewsr1
69477	11	5019838	-	25	70	5019689	5049266	29578	ENSMUSG00000009079	Ewsr1
69478	11	5019839	-	11	68	5019689	5049266	29578	ENSMUSG00000009079	Ewsr1
69481	11	5019843	-	12	56	5019689	5049266	29578	ENSMUSG00000009079	Ewsr1
69482	11	5019844	-	14	58	5019689	5049266	29578	ENSMUSG00000009079	Ewsr1
69484	11	5019846	-	10	57	5019689	5049266	29578	ENSMUSG00000009079	Ewsr1
69504	11	5019953	-	20	45	5019689	5049266	29578	ENSMUSG00000009079	Ewsr1
69509	11	5019958	-	13	63	5019689	5049266	29578	ENSMUSG00000009079	Ewsr1
69510	11	5019959	-	28	63	5019689	5049266	29578	ENSMUSG00000009079	Ewsr1
69523	11	5020029	-	10	39	5019689	5049266	29578	ENSMUSG00000009079	Ewsr1
69541	11	5029401	-	20	27	5019689	5049266	29578	ENSMUSG00000009079	Ewsr1
69559	11	5030772	-	10	19	5019689	5049266	29578	ENSMUSG00000009079	Ewsr1
69585	11	5032235	-	11	32	5019689	5049266	29578	ENSMUSG00000009079	Ewsr1
69780	11	6122707	-	18	30	6055691	6150415	94725	ENSMUSG00000053838	Nudcd3
69781	11	6122707	-	18	30	6122644	6123036	393	ENSMUSG00000083022	Rps15a-ps6
69782	11	6122707	-	18	30	6055691	6150415	94725	ENSMUSG00000053838	Nudcd3
69783	11	6122707	-	18	30	6122644	6123036	393	ENSMUSG00000083022	Rps15a-ps6
69800	11	6122735	-	11	19	6055691	6150415	94725	ENSMUSG00000053838	Nudcd3
69801	11	6122735	-	11	19	6122644	6123036	393	ENSMUSG00000083022	Rps15a-ps6
69802	11	6122735	-	11	19	6055691	6150415	94725	ENSMUSG00000053838	Nudcd3
69803	11	6122735	-	11	19	6122644	6123036	393	ENSMUSG00000083022	Rps15a-ps6
69980	11	6369614	+	57	112	6365443	6369817	4375	ENSMUSG00000071866	Ppia
69981	11	6369615	+	12	109	6365443	6369817	4375	ENSMUSG00000071866	Ppia
69982	11	6369616	+	11	107	6365443	6369817	4375	ENSMUSG00000071866	Ppia
69983	11	6369617	+	17	102	6365443	6369817	4375	ENSMUSG00000071866	Ppia
69992	11	6369651	+	13	26	6365443	6369817	4375	ENSMUSG00000071866	Ppia
70065	11	6423129	-	12	33	6417599	6425917	8319	ENSMUSG00000094483	Purb
70084	11	6423176	-	10	13	6417599	6425917	8319	ENSMUSG00000094483	Purb
70300	11	11636477	+	11	12	11634980	11722926	87947	ENSMUSG00000018654	Ikzf1
70301	11	11637195	+	12	15	11634980	11722926	87947	ENSMUSG00000018654	Ikzf1
70354	11	11642202	+	11	11	11634980	11722926	87947	ENSMUSG00000018654	Ikzf1
70563	11	11704467	+	10	14	11634980	11722926	87947	ENSMUSG00000018654	Ikzf1
70580	11	11709840	+	13	21	11634980	11722926	87947	ENSMUSG00000018654	Ikzf1
70693	11	11720367	+	14	43	11634980	11722926	87947	ENSMUSG00000018654	Ikzf1
70694	11	11720368	+	11	38	11634980	11722926	87947	ENSMUSG00000018654	Ikzf1
70698	11	11720377	+	10	13	11634980	11722926	87947	ENSMUSG00000018654	Ikzf1
70731	11	11721906	+	12	32	11634980	11722926	87947	ENSMUSG00000018654	Ikzf1
70732	11	11721907	+	11	33	11634980	11722926	87947	ENSMUSG00000018654	Ikzf1
70738	11	11721940	+	12	45	11634980	11722926	87947	ENSMUSG00000018654	Ikzf1
70739	11	11721941	+	16	47	11634980	11722926	87947	ENSMUSG00000018654	Ikzf1
70760	11	11721989	+	16	28	11634980	11722926	87947	ENSMUSG00000018654	Ikzf1
70794	11	11722899	+	10	21	11634980	11722926	87947	ENSMUSG00000018654	Ikzf1
70885	11	16451665	-	44	66	16450530	16458484	7955	ENSMUSG00000078974	Sec61g
70886	11	16451666	-	15	68	16450530	16458484	7955	ENSMUSG00000078974	Sec61g
70900	11	16451685	-	19	80	16450530	16458484	7955	ENSMUSG00000078974	Sec61g
70903	11	16451688	-	35	100	16450530	16458484	7955	ENSMUSG00000078974	Sec61g
70904	11	16451689	-	21	81	16450530	16458484	7955	ENSMUSG00000078974	Sec61g
70930	11	16895329	-	10	10	16885154	16901282	16129	ENSMUSG00000087060	Eldr
71000	11	16924000	-	14	36	16921206	17002381	81176	ENSMUSG00000020120	Plek
71002	11	16924002	-	13	33	16921206	17002381	81176	ENSMUSG00000020120	Plek
71309	11	17148571	+	12	44	17109263	17150375	41113	ENSMUSG00000033953	Ppp3r1
71310	11	17148571	+	12	44	17132107	17183796	51690	ENSMUSG00000078970	Dnaaf10
71311	11	17148571	+	12	44	17109263	17150375	41113	ENSMUSG00000033953	Ppp3r1
71312	11	17148571	+	12	44	17132107	17183796	51690	ENSMUSG00000078970	Dnaaf10
71317	11	17148574	+	18	87	17109263	17150375	41113	ENSMUSG00000033953	Ppp3r1
71318	11	17148574	+	18	87	17132107	17183796	51690	ENSMUSG00000078970	Dnaaf10
71319	11	17148574	+	18	87	17109263	17150375	41113	ENSMUSG00000033953	Ppp3r1
71320	11	17148574	+	18	87	17132107	17183796	51690	ENSMUSG00000078970	Dnaaf10
71321	11	17148575	+	11	80	17109263	17150375	41113	ENSMUSG00000033953	Ppp3r1
71322	11	17148575	+	11	80	17132107	17183796	51690	ENSMUSG00000078970	Dnaaf10
71323	11	17148575	+	11	80	17109263	17150375	41113	ENSMUSG00000033953	Ppp3r1
71324	11	17148575	+	11	80	17132107	17183796	51690	ENSMUSG00000078970	Dnaaf10
71325	11	17148576	+	27	83	17109263	17150375	41113	ENSMUSG00000033953	Ppp3r1
71326	11	17148576	+	27	83	17132107	17183796	51690	ENSMUSG00000078970	Dnaaf10
71327	11	17148576	+	27	83	17109263	17150375	41113	ENSMUSG00000033953	Ppp3r1
71328	11	17148576	+	27	83	17132107	17183796	51690	ENSMUSG00000078970	Dnaaf10
71329	11	17148577	+	16	80	17109263	17150375	41113	ENSMUSG00000033953	Ppp3r1
71330	11	17148577	+	16	80	17132107	17183796	51690	ENSMUSG00000078970	Dnaaf10
71331	11	17148577	+	16	80	17109263	17150375	41113	ENSMUSG00000033953	Ppp3r1
71332	11	17148577	+	16	80	17132107	17183796	51690	ENSMUSG00000078970	Dnaaf10
71389	11	17148677	+	25	53	17109263	17150375	41113	ENSMUSG00000033953	Ppp3r1
71390	11	17148677	+	25	53	17132107	17183796	51690	ENSMUSG00000078970	Dnaaf10
71391	11	17148677	+	25	53	17109263	17150375	41113	ENSMUSG00000033953	Ppp3r1
71392	11	17148677	+	25	53	17132107	17183796	51690	ENSMUSG00000078970	Dnaaf10
71413	11	17148683	+	17	26	17109263	17150375	41113	ENSMUSG00000033953	Ppp3r1
71414	11	17148683	+	17	26	17132107	17183796	51690	ENSMUSG00000078970	Dnaaf10
71415	11	17148683	+	17	26	17109263	17150375	41113	ENSMUSG00000033953	Ppp3r1
71416	11	17148683	+	17	26	17132107	17183796	51690	ENSMUSG00000078970	Dnaaf10
71617	11	17150093	+	23	46	17109263	17150375	41113	ENSMUSG00000033953	Ppp3r1
71618	11	17150093	+	23	46	17132107	17183796	51690	ENSMUSG00000078970	Dnaaf10
71619	11	17150093	+	23	46	17109263	17150375	41113	ENSMUSG00000033953	Ppp3r1
71620	11	17150093	+	23	46	17132107	17183796	51690	ENSMUSG00000078970	Dnaaf10
71689	11	17150270	+	35	77	17109263	17150375	41113	ENSMUSG00000033953	Ppp3r1
71690	11	17150270	+	35	77	17132107	17183796	51690	ENSMUSG00000078970	Dnaaf10
71691	11	17150270	+	35	77	17109263	17150375	41113	ENSMUSG00000033953	Ppp3r1
71692	11	17150270	+	35	77	17132107	17183796	51690	ENSMUSG00000078970	Dnaaf10
71693	11	17150271	+	32	83	17109263	17150375	41113	ENSMUSG00000033953	Ppp3r1
71694	11	17150271	+	32	83	17132107	17183796	51690	ENSMUSG00000078970	Dnaaf10
71695	11	17150271	+	32	83	17109263	17150375	41113	ENSMUSG00000033953	Ppp3r1
71696	11	17150271	+	32	83	17132107	17183796	51690	ENSMUSG00000078970	Dnaaf10
71817	11	18559126	-	11	11	18545248	18660222	114975	ENSMUSG00000085806	Gm12023
71882	11	19973956	+	10	18	19874375	19974026	99652	ENSMUSG00000045671	Spred2
71888	11	20012333	-	14	39	20012304	20062913	50610	ENSMUSG00000020152	Actr2
71890	11	20012336	-	10	59	20012304	20062913	50610	ENSMUSG00000020152	Actr2
71891	11	20012337	-	11	49	20012304	20062913	50610	ENSMUSG00000020152	Actr2
71892	11	20012338	-	15	44	20012304	20062913	50610	ENSMUSG00000020152	Actr2
71934	11	20012740	-	13	18	20012304	20062913	50610	ENSMUSG00000020152	Actr2
71939	11	20012769	-	24	27	20012304	20062913	50610	ENSMUSG00000020152	Actr2
71957	11	20013219	-	16	30	20012304	20062913	50610	ENSMUSG00000020152	Actr2
71964	11	20013230	-	12	52	20012304	20062913	50610	ENSMUSG00000020152	Actr2
71965	11	20013231	-	11	58	20012304	20062913	50610	ENSMUSG00000020152	Actr2
71966	11	20013232	-	13	60	20012304	20062913	50610	ENSMUSG00000020152	Actr2
71970	11	20013241	-	14	23	20012304	20062913	50610	ENSMUSG00000020152	Actr2
71990	11	20013276	-	10	31	20012304	20062913	50610	ENSMUSG00000020152	Actr2
72027	11	20014325	-	18	122	20012304	20062913	50610	ENSMUSG00000020152	Actr2
72028	11	20014326	-	56	137	20012304	20062913	50610	ENSMUSG00000020152	Actr2
72029	11	20014327	-	33	144	20012304	20062913	50610	ENSMUSG00000020152	Actr2
72030	11	20014328	-	11	161	20012304	20062913	50610	ENSMUSG00000020152	Actr2
72031	11	20014329	-	15	146	20012304	20062913	50610	ENSMUSG00000020152	Actr2
72033	11	20014331	-	19	69	20012304	20062913	50610	ENSMUSG00000020152	Actr2
72036	11	20014334	-	10	43	20012304	20062913	50610	ENSMUSG00000020152	Actr2
72073	11	20014619	-	16	89	20012304	20062913	50610	ENSMUSG00000020152	Actr2
72074	11	20014620	-	23	97	20012304	20062913	50610	ENSMUSG00000020152	Actr2
72075	11	20014621	-	34	124	20012304	20062913	50610	ENSMUSG00000020152	Actr2
72076	11	20014622	-	10	141	20012304	20062913	50610	ENSMUSG00000020152	Actr2
72078	11	20014624	-	31	140	20012304	20062913	50610	ENSMUSG00000020152	Actr2
72079	11	20014625	-	19	110	20012304	20062913	50610	ENSMUSG00000020152	Actr2
72080	11	20014626	-	28	102	20012304	20062913	50610	ENSMUSG00000020152	Actr2
72081	11	20014627	-	10	94	20012304	20062913	50610	ENSMUSG00000020152	Actr2
72085	11	20014635	-	19	134	20012304	20062913	50610	ENSMUSG00000020152	Actr2
72086	11	20014636	-	30	173	20012304	20062913	50610	ENSMUSG00000020152	Actr2
72087	11	20014637	-	39	186	20012304	20062913	50610	ENSMUSG00000020152	Actr2
72088	11	20014638	-	44	186	20012304	20062913	50610	ENSMUSG00000020152	Actr2
72089	11	20014639	-	39	171	20012304	20062913	50610	ENSMUSG00000020152	Actr2
72090	11	20014640	-	15	168	20012304	20062913	50610	ENSMUSG00000020152	Actr2
72092	11	20014643	-	27	86	20012304	20062913	50610	ENSMUSG00000020152	Actr2
72093	11	20014644	-	24	73	20012304	20062913	50610	ENSMUSG00000020152	Actr2
72095	11	20014646	-	11	76	20012304	20062913	50610	ENSMUSG00000020152	Actr2
72098	11	20014650	-	11	30	20012304	20062913	50610	ENSMUSG00000020152	Actr2
72099	11	20014651	-	10	30	20012304	20062913	50610	ENSMUSG00000020152	Actr2
72111	11	20022443	-	10	16	20012304	20062913	50610	ENSMUSG00000020152	Actr2
72418	11	21097143	+	10	20	21041291	21100323	59033	ENSMUSG00000020134	Peli1
72426	11	21099118	+	11	17	21041291	21100323	59033	ENSMUSG00000020134	Peli1
72453	11	21100275	+	15	39	21041291	21100323	59033	ENSMUSG00000020134	Peli1
72556	11	21229351	+	12	12	21189281	21271136	81856	ENSMUSG00000020128	Vps54
72837	11	22784922	-	12	12	22709738	22810961	101224	ENSMUSG00000051650	B3gnt2
72838	11	22784922	-	12	12	22784744	22932090	147347	ENSMUSG00000098650	Commd1b
72839	11	22784922	-	12	12	22709738	22810961	101224	ENSMUSG00000051650	B3gnt2
72840	11	22784922	-	12	12	22784744	22932090	147347	ENSMUSG00000098650	Commd1b
72941	11	22785116	-	10	16	22709738	22810961	101224	ENSMUSG00000051650	B3gnt2
72942	11	22785116	-	10	16	22784744	22932090	147347	ENSMUSG00000098650	Commd1b
72943	11	22785116	-	10	16	22709738	22810961	101224	ENSMUSG00000051650	B3gnt2
72944	11	22785116	-	10	16	22784744	22932090	147347	ENSMUSG00000098650	Commd1b
72957	11	22785129	-	11	22	22709738	22810961	101224	ENSMUSG00000051650	B3gnt2
72958	11	22785129	-	11	22	22784744	22932090	147347	ENSMUSG00000098650	Commd1b
72959	11	22785129	-	11	22	22709738	22810961	101224	ENSMUSG00000051650	B3gnt2
72960	11	22785129	-	11	22	22784744	22932090	147347	ENSMUSG00000098650	Commd1b
73249	11	22804398	-	10	19	22709738	22810961	101224	ENSMUSG00000051650	B3gnt2
73250	11	22804398	-	10	19	22784744	22932090	147347	ENSMUSG00000098650	Commd1b
73251	11	22804398	-	10	19	22709738	22810961	101224	ENSMUSG00000051650	B3gnt2
73252	11	22804398	-	10	19	22784744	22932090	147347	ENSMUSG00000098650	Commd1b
73405	11	22807276	-	10	15	22709738	22810961	101224	ENSMUSG00000051650	B3gnt2
73406	11	22807276	-	10	15	22784744	22932090	147347	ENSMUSG00000098650	Commd1b
73407	11	22807276	-	10	15	22709738	22810961	101224	ENSMUSG00000051650	B3gnt2
73408	11	22807276	-	10	15	22784744	22932090	147347	ENSMUSG00000098650	Commd1b
73425	11	22865715	-	10	10	22784744	22932090	147347	ENSMUSG00000098650	Commd1b
73426	11	22865715	-	10	10	22846136	22932382	86247	ENSMUSG00000051355	Commd1
73427	11	22865715	-	10	10	22784744	22932090	147347	ENSMUSG00000098650	Commd1b
73428	11	22865715	-	10	10	22846136	22932382	86247	ENSMUSG00000051355	Commd1
73506	11	22951041	+	29	65	22940519	22953780	13262	ENSMUSG00000007739	Cct4
73507	11	22951042	+	36	65	22940519	22953780	13262	ENSMUSG00000007739	Cct4
73529	11	23211987	+	11	12	23206041	23248249	42209	ENSMUSG00000020290	Xpo1
73641	11	23246708	+	11	11	23206041	23248249	42209	ENSMUSG00000020290	Xpo1
73690	11	23295232	+	17	38	23256895	23440560	183666	ENSMUSG00000056342	Usp34
73694	11	23295236	+	13	35	23256895	23440560	183666	ENSMUSG00000056342	Usp34
73697	11	23295240	+	10	23	23256895	23440560	183666	ENSMUSG00000056342	Usp34
73788	11	23332675	+	20	20	23256895	23440560	183666	ENSMUSG00000056342	Usp34
74093	11	23508226	-	21	65	23508058	23508842	785	ENSMUSG00000085415	Selenok-ps1
74094	11	23508227	-	19	65	23508058	23508842	785	ENSMUSG00000085415	Selenok-ps1
74096	11	23508229	-	12	61	23508058	23508842	785	ENSMUSG00000085415	Selenok-ps1
74108	11	23559697	-	10	10	23514961	23583639	68679	ENSMUSG00000042208	Sanbr
74212	11	23686879	-	14	99	23686847	23720970	34124	ENSMUSG00000020275	Rel
74213	11	23686880	-	22	116	23686847	23720970	34124	ENSMUSG00000020275	Rel
74214	11	23686881	-	47	115	23686847	23720970	34124	ENSMUSG00000020275	Rel
74215	11	23686882	-	10	111	23686847	23720970	34124	ENSMUSG00000020275	Rel
74216	11	23686883	-	17	98	23686847	23720970	34124	ENSMUSG00000020275	Rel
74272	11	23687832	-	11	17	23686847	23720970	34124	ENSMUSG00000020275	Rel
74293	11	23689256	-	10	14	23686847	23720970	34124	ENSMUSG00000020275	Rel
74332	11	23690186	-	12	55	23686847	23720970	34124	ENSMUSG00000020275	Rel
74333	11	23690187	-	12	62	23686847	23720970	34124	ENSMUSG00000020275	Rel
74334	11	23690188	-	14	59	23686847	23720970	34124	ENSMUSG00000020275	Rel
74398	11	23691377	-	13	29	23686847	23720970	34124	ENSMUSG00000020275	Rel
74424	11	23691800	-	19	32	23686847	23720970	34124	ENSMUSG00000020275	Rel
74445	11	23691863	-	16	33	23686847	23720970	34124	ENSMUSG00000020275	Rel
74451	11	23691870	-	12	30	23686847	23720970	34124	ENSMUSG00000020275	Rel
74455	11	23691876	-	43	133	23686847	23720970	34124	ENSMUSG00000020275	Rel
74456	11	23691877	-	21	142	23686847	23720970	34124	ENSMUSG00000020275	Rel
74457	11	23691878	-	14	144	23686847	23720970	34124	ENSMUSG00000020275	Rel
[truncated: 14,651 more rows]

## Sheet: TIAL1_iCLIP_FDRInGenes_10
	Chr	Xlink_site	Strand	score	scored_extended	genes.start	genes.end	genes.width	ensembl_gene_id	external_gene_name
6	1	3675828	-	26	67	3276124	3741721	465598	ENSMUSG00000051951	Xkr4
7	1	3675829	-	41	67	3276124	3741721	465598	ENSMUSG00000051951	Xkr4
208	1	4967131	+	10	43	4928037	4968132	40096	ENSMUSG00000033813	Tcea1
210	1	4967133	+	10	64	4928037	4968132	40096	ENSMUSG00000033813	Tcea1
212	1	4967135	+	12	64	4928037	4968132	40096	ENSMUSG00000033813	Tcea1
213	1	4967136	+	13	64	4928037	4968132	40096	ENSMUSG00000033813	Tcea1
214	1	4967137	+	12	56	4928037	4968132	40096	ENSMUSG00000033813	Tcea1
298	1	5163738	+	11	21	5140241	5232752	92512	ENSMUSG00000033793	Atp6v1h
486	1	6315576	+	10	26	6276421	6346872	70452	ENSMUSG00000025907	Rb1cc1
489	1	6315579	+	10	29	6276421	6346872	70452	ENSMUSG00000025907	Rb1cc1
776	1	7224928	+	12	19	7159144	7243852	84709	ENSMUSG00000051285	Pcmtd1
795	1	7224961	+	12	26	7159144	7243852	84709	ENSMUSG00000051285	Pcmtd1
819	1	7226303	+	12	16	7159144	7243852	84709	ENSMUSG00000051285	Pcmtd1
886	1	7241222	+	10	14	7159144	7243852	84709	ENSMUSG00000051285	Pcmtd1
922	1	8861915	-	16	53	8431699	9370103	938405	ENSMUSG00000025909	Sntg1
924	1	8861917	-	13	105	8431699	9370103	938405	ENSMUSG00000025909	Sntg1
925	1	8861918	-	11	112	8431699	9370103	938405	ENSMUSG00000025909	Sntg1
926	1	8861919	-	12	102	8431699	9370103	938405	ENSMUSG00000025909	Sntg1
927	1	8861920	-	40	99	8431699	9370103	938405	ENSMUSG00000025909	Sntg1
928	1	8861921	-	12	88	8431699	9370103	938405	ENSMUSG00000025909	Sntg1
933	1	8861926	-	10	70	8431699	9370103	938405	ENSMUSG00000025909	Sntg1
934	1	8861927	-	32	79	8431699	9370103	938405	ENSMUSG00000025909	Sntg1
935	1	8861928	-	12	104	8431699	9370103	938405	ENSMUSG00000025909	Sntg1
937	1	8861930	-	14	119	8431699	9370103	938405	ENSMUSG00000025909	Sntg1
938	1	8861931	-	27	91	8431699	9370103	938405	ENSMUSG00000025909	Sntg1
939	1	8861932	-	17	83	8431699	9370103	938405	ENSMUSG00000025909	Sntg1
962	1	8861966	-	10	31	8431699	9370103	938405	ENSMUSG00000025909	Sntg1
963	1	8861967	-	10	30	8431699	9370103	938405	ENSMUSG00000025909	Sntg1
1060	1	9646246	+	17	53	9618173	9650898	32726	ENSMUSG00000025911	Adhfe1
1061	1	9646247	+	11	52	9618173	9650898	32726	ENSMUSG00000025911	Adhfe1
1062	1	9646248	+	17	52	9618173	9650898	32726	ENSMUSG00000025911	Adhfe1
1117	1	9794621	-	10	12	9788847	9818607	29761	ENSMUSG00000045210	Vcpip1
1218	1	10012281	-	53	89	10012184	10014343	2160	ENSMUSG00000098234	Snhg6
1219	1	10012282	-	15	100	10012184	10014343	2160	ENSMUSG00000098234	Snhg6
1222	1	10012285	-	11	106	10012184	10014343	2160	ENSMUSG00000098234	Snhg6
1224	1	10012287	-	43	113	10012184	10014343	2160	ENSMUSG00000098234	Snhg6
1225	1	10012288	-	22	105	10012184	10014343	2160	ENSMUSG00000098234	Snhg6
1226	1	10012289	-	22	109	10012184	10014343	2160	ENSMUSG00000098234	Snhg6
1229	1	10012292	-	15	47	10012184	10014343	2160	ENSMUSG00000098234	Snhg6
1302	1	10137056	+	23	32	10108212	10206993	98782	ENSMUSG00000056763	Cspp1
1307	1	10137063	+	15	22	10108212	10206993	98782	ENSMUSG00000056763	Cspp1
1583	1	10243036	-	13	22	10207796	10302895	95100	ENSMUSG00000067851	Arfgef1
1724	1	10286741	-	36	49	10207796	10302895	95100	ENSMUSG00000067851	Arfgef1
2303	1	13635958	-	10	16	13634922	13660134	25213	ENSMUSG00000025935	Tram1
2353	1	13636473	-	12	21	13634922	13660134	25213	ENSMUSG00000025935	Tram1
2361	1	13636482	-	26	53	13634922	13660134	25213	ENSMUSG00000025935	Tram1
2362	1	13636483	-	24	55	13634922	13660134	25213	ENSMUSG00000025935	Tram1
2368	1	13636490	-	14	25	13634922	13660134	25213	ENSMUSG00000025935	Tram1
2535	1	15877994	+	16	67	15875870	15914276	38407	ENSMUSG00000025925	Terf1
2536	1	15877995	+	25	71	15875870	15914276	38407	ENSMUSG00000025925	Terf1
2537	1	15877996	+	14	74	15875870	15914276	38407	ENSMUSG00000025925	Terf1
2538	1	15877997	+	10	73	15875870	15914276	38407	ENSMUSG00000025925	Terf1
2777	1	16510508	-	14	25	16298898	16590336	291439	ENSMUSG00000025920	Stau2
2940	1	16640453	-	19	77	16611014	16689713	78700	ENSMUSG00000025939	Ube2w
2941	1	16640454	-	17	83	16611014	16689713	78700	ENSMUSG00000025939	Ube2w
2942	1	16640455	-	14	84	16611014	16689713	78700	ENSMUSG00000025939	Ube2w
2943	1	16640456	-	11	83	16611014	16689713	78700	ENSMUSG00000025939	Ube2w
2956	1	16640509	-	10	24	16611014	16689713	78700	ENSMUSG00000025939	Ube2w
3054	1	16657082	-	18	34	16611014	16689713	78700	ENSMUSG00000025939	Ube2w
3055	1	16657083	-	10	34	16611014	16689713	78700	ENSMUSG00000025939	Ube2w
3174	1	16672431	-	10	22	16611014	16689713	78700	ENSMUSG00000025939	Ube2w
3236	1	16713478	-	12	16	16711949	16727266	15318	ENSMUSG00000079658	Eloc
3731	1	21804044	-	10	18	21468627	22032166	563540	ENSMUSG00000028033	Kcnq5
3890	1	21824369	-	10	25	21468627	22032166	563540	ENSMUSG00000028033	Kcnq5
4242	1	21874682	-	12	33	21468627	22032166	563540	ENSMUSG00000028033	Kcnq5
4463	1	21901925	-	13	43	21468627	22032166	563540	ENSMUSG00000028033	Kcnq5
4465	1	21901927	-	17	57	21468627	22032166	563540	ENSMUSG00000028033	Kcnq5
4471	1	21901933	-	10	31	21468627	22032166	563540	ENSMUSG00000028033	Kcnq5
4671	1	21924899	-	19	44	21468627	22032166	563540	ENSMUSG00000028033	Kcnq5
4673	1	21924901	-	10	41	21468627	22032166	563540	ENSMUSG00000028033	Kcnq5
4930	1	21946374	-	35	47	21468627	22032166	563540	ENSMUSG00000028033	Kcnq5
4935	1	21946379	-	11	26	21468627	22032166	563540	ENSMUSG00000028033	Kcnq5
5290	1	21986474	-	15	37	21468627	22032166	563540	ENSMUSG00000028033	Kcnq5
5295	1	21986479	-	20	28	21468627	22032166	563540	ENSMUSG00000028033	Kcnq5
5322	1	21988509	-	10	17	21468627	22032166	563540	ENSMUSG00000028033	Kcnq5
5338	1	21988585	-	10	17	21468627	22032166	563540	ENSMUSG00000028033	Kcnq5
5529	1	22002075	-	13	38	21468627	22032166	563540	ENSMUSG00000028033	Kcnq5
5531	1	22002078	-	10	33	21468627	22032166	563540	ENSMUSG00000028033	Kcnq5
5544	1	22002200	-	21	38	21468627	22032166	563540	ENSMUSG00000028033	Kcnq5
5545	1	22002201	-	13	39	21468627	22032166	563540	ENSMUSG00000028033	Kcnq5
5743	1	22007652	-	11	30	21468627	22032166	563540	ENSMUSG00000028033	Kcnq5
5744	1	22007653	-	11	30	21468627	22032166	563540	ENSMUSG00000028033	Kcnq5
5868	1	22013355	-	16	85	21468627	22032166	563540	ENSMUSG00000028033	Kcnq5
5869	1	22013356	-	43	89	21468627	22032166	563540	ENSMUSG00000028033	Kcnq5
5870	1	22013357	-	16	93	21468627	22032166	563540	ENSMUSG00000028033	Kcnq5
5874	1	22013361	-	10	30	21468627	22032166	563540	ENSMUSG00000028033	Kcnq5
5957	1	22025590	-	11	12	21468627	22032166	563540	ENSMUSG00000028033	Kcnq5
6168	1	24035075	-	11	15	24035020	24044737	9718	ENSMUSG00000026154	Sdhaf4
6237	1	24651668	-	10	21	24651488	24651781	294	ENSMUSG00000067736	Gm10222
6277	1	24653154	-	14	60	24653055	24653732	678	ENSMUSG00000100862	Gm10925
6278	1	24653155	-	18	61	24653055	24653732	678	ENSMUSG00000100862	Gm10925
6280	1	24653157	-	16	98	24653055	24653732	678	ENSMUSG00000100862	Gm10925
6282	1	24653159	-	35	90	24653055	24653732	678	ENSMUSG00000100862	Gm10925
6285	1	24653162	-	16	78	24653055	24653732	678	ENSMUSG00000100862	Gm10925
6288	1	24653165	-	11	32	24653055	24653732	678	ENSMUSG00000100862	Gm10925
6292	1	24653301	-	12	65	24653055	24653732	678	ENSMUSG00000100862	Gm10925
6294	1	24653303	-	26	82	24653055	24653732	678	ENSMUSG00000100862	Gm10925
6295	1	24653304	-	12	83	24653055	24653732	678	ENSMUSG00000100862	Gm10925
6297	1	24653306	-	18	81	24653055	24653732	678	ENSMUSG00000100862	Gm10925
6303	1	24653318	-	11	33	24653055	24653732	678	ENSMUSG00000100862	Gm10925
6304	1	24653319	-	10	44	24653055	24653732	678	ENSMUSG00000100862	Gm10925
6307	1	24653322	-	11	36	24653055	24653732	678	ENSMUSG00000100862	Gm10925
6308	1	24653325	-	10	29	24653055	24653732	678	ENSMUSG00000100862	Gm10925
6318	1	24653599	-	16	42	24653055	24653732	678	ENSMUSG00000100862	Gm10925
6354	1	24654598	-	18	35	24653966	24654646	681	ENSMUSG00000102070	Gm28661
6508	1	24773684	+	10	30	24717711	24805382	87672	ENSMUSG00000073725	Lmbrd1
6642	1	24784063	+	11	19	24717711	24805382	87672	ENSMUSG00000073725	Lmbrd1
6795	1	30842229	-	11	34	30841420	30913002	71583	ENSMUSG00000048874	Phf3
6797	1	30842231	-	11	34	30841420	30913002	71583	ENSMUSG00000048874	Phf3
6866	1	30902030	-	34	35	30841420	30913002	71583	ENSMUSG00000048874	Phf3
7016	1	32350134	+	19	22	32211795	32697649	485855	ENSMUSG00000026058	Khdrbs2
7218	1	33667463	-	12	40	33492891	33708876	215986	ENSMUSG00000026134	Prim2
7220	1	33667465	-	18	40	33492891	33708876	215986	ENSMUSG00000026134	Prim2
7330	1	34475823	-	10	30	34475751	34478753	3003	ENSMUSG00000042111	Ccdc115
7595	1	36732406	+	14	22	36730530	36732762	2233	ENSMUSG00000061518	Cox5b
7616	1	36847901	-	26	26	36831272	36982747	151476	ENSMUSG00000026116	Tmem131
7630	1	36877371	-	14	15	36831272	36982747	151476	ENSMUSG00000026116	Tmem131
7878	1	37449727	+	12	17	37338946	37449817	110872	ENSMUSG00000026113	Inpp4a
7941	1	37517947	-	11	14	37478421	37580097	101677	ENSMUSG00000026110	Mgat4a
8024	1	37918013	-	15	48	37913882	37929492	15611	ENSMUSG00000026088	Mitd1
8026	1	37918015	-	10	46	37913882	37929492	15611	ENSMUSG00000026088	Mitd1
8223	1	38217221	-	10	22	38216407	38704036	487630	ENSMUSG00000037138	Aff3
8305	1	38291703	-	10	55	38216407	38704036	487630	ENSMUSG00000037138	Aff3
8306	1	38291704	-	18	60	38216407	38704036	487630	ENSMUSG00000037138	Aff3
8307	1	38291705	-	14	57	38216407	38704036	487630	ENSMUSG00000037138	Aff3
8730	1	38543926	-	12	36	38216407	38704036	487630	ENSMUSG00000037138	Aff3
9023	1	38619816	-	10	10	38216407	38704036	487630	ENSMUSG00000037138	Aff3
9092	1	38630704	-	10	18	38216407	38704036	487630	ENSMUSG00000037138	Aff3
10041	1	45428469	-	22	22	45413481	45542442	128962	ENSMUSG00000026042	Col5a2
10186	1	51064099	+	18	21	50939806	51226429	286624	ENSMUSG00000026109	Tmeff2
10235	1	52053104	+	15	35	52026307	52146348	120042	ENSMUSG00000062939	Stat4
10745	1	52224487	-	20	43	52202607	52272391	69785	ENSMUSG00000026103	Gls
10751	1	52224505	-	16	34	52202607	52272391	69785	ENSMUSG00000026103	Gls
10755	1	52224509	-	10	35	52202607	52272391	69785	ENSMUSG00000026103	Gls
10760	1	52224514	-	12	30	52202607	52272391	69785	ENSMUSG00000026103	Gls
10769	1	52224524	-	14	38	52202607	52272391	69785	ENSMUSG00000026103	Gls
10776	1	52224567	-	12	35	52202607	52272391	69785	ENSMUSG00000026103	Gls
10820	1	52224659	-	11	82	52202607	52272391	69785	ENSMUSG00000026103	Gls
10821	1	52224660	-	32	94	52202607	52272391	69785	ENSMUSG00000026103	Gls
10822	1	52224661	-	15	103	52202607	52272391	69785	ENSMUSG00000026103	Gls
10823	1	52224662	-	18	104	52202607	52272391	69785	ENSMUSG00000026103	Gls
10824	1	52224663	-	17	93	52202607	52272391	69785	ENSMUSG00000026103	Gls
10860	1	52225125	-	14	42	52202607	52272391	69785	ENSMUSG00000026103	Gls
10952	1	52226628	-	47	103	52202607	52272391	69785	ENSMUSG00000026103	Gls
10954	1	52226630	-	20	124	52202607	52272391	69785	ENSMUSG00000026103	Gls
10955	1	52226631	-	22	122	52202607	52272391	69785	ENSMUSG00000026103	Gls
10956	1	52226632	-	15	77	52202607	52272391	69785	ENSMUSG00000026103	Gls
10957	1	52226633	-	11	71	52202607	52272391	69785	ENSMUSG00000026103	Gls
10978	1	52226730	-	12	24	52202607	52272391	69785	ENSMUSG00000026103	Gls
11009	1	52235874	-	17	25	52202607	52272391	69785	ENSMUSG00000026103	Gls
11012	1	52235881	-	14	57	52202607	52272391	69785	ENSMUSG00000026103	Gls
11013	1	52235882	-	34	58	52202607	52272391	69785	ENSMUSG00000026103	Gls
11018	1	52235888	-	11	36	52202607	52272391	69785	ENSMUSG00000026103	Gls
11047	1	52239364	-	12	18	52202607	52272391	69785	ENSMUSG00000026103	Gls
11079	1	52240283	-	12	16	52202607	52272391	69785	ENSMUSG00000026103	Gls
11083	1	52240304	-	28	57	52202607	52272391	69785	ENSMUSG00000026103	Gls
11086	1	52240307	-	12	58	52202607	52272391	69785	ENSMUSG00000026103	Gls
11095	1	52240318	-	11	30	52202607	52272391	69785	ENSMUSG00000026103	Gls
11205	1	52245968	-	30	51	52202607	52272391	69785	ENSMUSG00000026103	Gls
11231	1	52246128	-	18	59	52202607	52272391	69785	ENSMUSG00000026103	Gls
11234	1	52246131	-	15	57	52202607	52272391	69785	ENSMUSG00000026103	Gls
11249	1	52246424	-	15	28	52202607	52272391	69785	ENSMUSG00000026103	Gls
11287	1	52254701	-	10	16	52202607	52272391	69785	ENSMUSG00000026103	Gls
11293	1	52254710	-	47	65	52202607	52272391	69785	ENSMUSG00000026103	Gls
11294	1	52254711	-	11	64	52202607	52272391	69785	ENSMUSG00000026103	Gls
11322	1	52258366	-	10	14	52202607	52272391	69785	ENSMUSG00000026103	Gls
11437	1	52680415	+	19	47	52669862	52691078	21217	ENSMUSG00000043015	Nemp2
11438	1	52680416	+	10	49	52669862	52691078	21217	ENSMUSG00000043015	Nemp2
11452	1	52681320	+	13	17	52669862	52691078	21217	ENSMUSG00000043015	Nemp2
11549	1	52836182	-	33	53	52824586	52856847	32262	ENSMUSG00000026102	Inpp1
11682	1	53385728	-	18	18	53364666	53391826	27161	ENSMUSG00000099913	Gm28551
11683	1	53385728	-	18	18	53383776	53391911	8136	ENSMUSG00000026095	Asnsd1
11684	1	53385728	-	18	18	53364666	53391826	27161	ENSMUSG00000099913	Gm28551
11685	1	53385728	-	18	18	53383776	53391911	8136	ENSMUSG00000026095	Asnsd1
11753	1	53796574	-	16	34	53794665	53824383	29719	ENSMUSG00000026094	Stk17b
11758	1	53796582	-	14	21	53794665	53824383	29719	ENSMUSG00000026094	Stk17b
11769	1	53800108	-	13	15	53794665	53824383	29719	ENSMUSG00000026094	Stk17b
11771	1	53800113	-	21	86	53794665	53824383	29719	ENSMUSG00000026094	Stk17b
11772	1	53800114	-	10	95	53794665	53824383	29719	ENSMUSG00000026094	Stk17b
11773	1	53800115	-	12	96	53794665	53824383	29719	ENSMUSG00000026094	Stk17b
11774	1	53800116	-	40	93	53794665	53824383	29719	ENSMUSG00000026094	Stk17b
11777	1	53800121	-	15	31	53794665	53824383	29719	ENSMUSG00000026094	Stk17b
11778	1	53800122	-	12	39	53794665	53824383	29719	ENSMUSG00000026094	Stk17b
11817	1	53803167	-	11	49	53794665	53824383	29719	ENSMUSG00000026094	Stk17b
11818	1	53803168	-	14	59	53794665	53824383	29719	ENSMUSG00000026094	Stk17b
11820	1	53803170	-	14	65	53794665	53824383	29719	ENSMUSG00000026094	Stk17b
11821	1	53803171	-	10	61	53794665	53824383	29719	ENSMUSG00000026094	Stk17b
11869	1	53810755	-	11	18	53794665	53824383	29719	ENSMUSG00000026094	Stk17b
11974	1	53820970	-	11	13	53794665	53824383	29719	ENSMUSG00000026094	Stk17b
12024	1	53991994	-	13	17	53846035	54234327	388293	ENSMUSG00000042807	Hecw2
12362	1	54917400	-	11	20	54684499	54965546	281048	ENSMUSG00000052331	Ankrd44
12625	1	55026216	-	11	18	55024328	55066640	42313	ENSMUSG00000025982	Sf3b1
12634	1	55026269	-	19	53	55024328	55066640	42313	ENSMUSG00000025982	Sf3b1
12636	1	55026271	-	13	58	55024328	55066640	42313	ENSMUSG00000025982	Sf3b1
12637	1	55026272	-	10	58	55024328	55066640	42313	ENSMUSG00000025982	Sf3b1
12705	1	55038777	-	13	23	55024328	55066640	42313	ENSMUSG00000025982	Sf3b1
12756	1	55051251	-	15	37	55024328	55066640	42313	ENSMUSG00000025982	Sf3b1
12769	1	55053845	-	11	43	55024328	55066640	42313	ENSMUSG00000025982	Sf3b1
12770	1	55053846	-	19	39	55024328	55066640	42313	ENSMUSG00000025982	Sf3b1
12775	1	55053853	-	10	34	55024328	55066640	42313	ENSMUSG00000025982	Sf3b1
12776	1	55053854	-	15	35	55024328	55066640	42313	ENSMUSG00000025982	Sf3b1
12781	1	55053860	-	17	35	55024328	55066640	42313	ENSMUSG00000025982	Sf3b1
12826	1	55054853	-	10	38	55024328	55066640	42313	ENSMUSG00000025982	Sf3b1
12828	1	55054856	-	12	30	55024328	55066640	42313	ENSMUSG00000025982	Sf3b1
12853	1	55055230	-	21	69	55024328	55066640	42313	ENSMUSG00000025982	Sf3b1
12855	1	55055232	-	13	72	55024328	55066640	42313	ENSMUSG00000025982	Sf3b1
12856	1	55055233	-	18	68	55024328	55066640	42313	ENSMUSG00000025982	Sf3b1
12877	1	55055268	-	10	24	55024328	55066640	42313	ENSMUSG00000025982	Sf3b1
12892	1	55055415	-	14	16	55024328	55066640	42313	ENSMUSG00000025982	Sf3b1
12920	1	55055516	-	27	63	55024328	55066640	42313	ENSMUSG00000025982	Sf3b1
12921	1	55055517	-	15	61	55024328	55066640	42313	ENSMUSG00000025982	Sf3b1
12927	1	55055524	-	42	90	55024328	55066640	42313	ENSMUSG00000025982	Sf3b1
12928	1	55055525	-	26	92	55024328	55066640	42313	ENSMUSG00000025982	Sf3b1
13683	1	58456155	-	10	22	58449348	58463225	13878	ENSMUSG00000026034	Clk1
13704	1	58458791	-	14	29	58449348	58463225	13878	ENSMUSG00000026034	Clk1
13738	1	58459118	-	13	62	58449348	58463225	13878	ENSMUSG00000026034	Clk1
13739	1	58459119	-	25	86	58449348	58463225	13878	ENSMUSG00000026034	Clk1
13740	1	58459120	-	13	90	58449348	58463225	13878	ENSMUSG00000026034	Clk1
13742	1	58459122	-	24	81	58449348	58463225	13878	ENSMUSG00000026034	Clk1
13759	1	58459264	-	14	114	58449348	58463225	13878	ENSMUSG00000026034	Clk1
13760	1	58459265	-	36	125	58449348	58463225	13878	ENSMUSG00000026034	Clk1
13761	1	58459266	-	32	132	58449348	58463225	13878	ENSMUSG00000026034	Clk1
13762	1	58459267	-	24	127	58449348	58463225	13878	ENSMUSG00000026034	Clk1
13763	1	58459268	-	11	113	58449348	58463225	13878	ENSMUSG00000026034	Clk1
13797	1	58459901	-	37	57	58449348	58463225	13878	ENSMUSG00000026034	Clk1
13798	1	58459902	-	11	57	58449348	58463225	13878	ENSMUSG00000026034	Clk1
13825	1	58460117	-	10	38	58449348	58463225	13878	ENSMUSG00000026034	Clk1
13831	1	58460123	-	11	30	58449348	58463225	13878	ENSMUSG00000026034	Clk1
13925	1	58754495	+	10	28	58750667	58798043	47377	ENSMUSG00000026031	Cflar
14277	1	58885979	+	12	79	58834533	58886662	52130	ENSMUSG00000026029	Casp8
14278	1	58885980	+	14	87	58834533	58886662	52130	ENSMUSG00000026029	Casp8
14279	1	58885981	+	16	87	58834533	58886662	52130	ENSMUSG00000026029	Casp8
14280	1	58885982	+	30	85	58834533	58886662	52130	ENSMUSG00000026029	Casp8
14281	1	58885983	+	11	80	58834533	58886662	52130	ENSMUSG00000026029	Casp8
14284	1	58885987	+	16	80	58834533	58886662	52130	ENSMUSG00000026029	Casp8
14285	1	58885988	+	29	90	58834533	58886662	52130	ENSMUSG00000026029	Casp8
14286	1	58885989	+	11	108	58834533	58886662	52130	ENSMUSG00000026029	Casp8
14287	1	58885990	+	15	117	58834533	58886662	52130	ENSMUSG00000026029	Casp8
14288	1	58885991	+	12	120	58834533	58886662	52130	ENSMUSG00000026029	Casp8
14289	1	58885992	+	18	93	58834533	58886662	52130	ENSMUSG00000026029	Casp8
14290	1	58885993	+	16	82	58834533	58886662	52130	ENSMUSG00000026029	Casp8
14291	1	58885994	+	19	68	58834533	58886662	52130	ENSMUSG00000026029	Casp8
14310	1	58886037	+	11	52	58834533	58886662	52130	ENSMUSG00000026029	Casp8
14311	1	58886038	+	11	53	58834533	58886662	52130	ENSMUSG00000026029	Casp8
14312	1	58886039	+	21	51	58834533	58886662	52130	ENSMUSG00000026029	Casp8
14316	1	58886046	+	24	50	58834533	58886662	52130	ENSMUSG00000026029	Casp8
14318	1	58886048	+	10	57	58834533	58886662	52130	ENSMUSG00000026029	Casp8
14331	1	58886141	+	10	42	58834533	58886662	52130	ENSMUSG00000026029	Casp8
14401	1	58975686	-	10	26	58939608	59012589	72982	ENSMUSG00000026028	Trak2
14407	1	58975693	-	11	18	58939608	59012589	72982	ENSMUSG00000026028	Trak2
14529	1	59679306	-	20	74	59625717	59709993	84277	ENSMUSG00000026021	Sumo1
14531	1	59679308	-	21	98	59625717	59709993	84277	ENSMUSG00000026021	Sumo1
14532	1	59679309	-	25	111	59625717	59709993	84277	ENSMUSG00000026021	Sumo1
14533	1	59679310	-	18	107	59625717	59709993	84277	ENSMUSG00000026021	Sumo1
14535	1	59679312	-	13	125	59625717	59709993	84277	ENSMUSG00000026021	Sumo1
14536	1	59679313	-	16	112	59625717	59709993	84277	ENSMUSG00000026021	Sumo1
14537	1	59679314	-	38	105	59625717	59709993	84277	ENSMUSG00000026021	Sumo1
14539	1	59679316	-	12	86	59625717	59709993	84277	ENSMUSG00000026021	Sumo1
14540	1	59679317	-	11	73	59625717	59709993	84277	ENSMUSG00000026021	Sumo1
14548	1	59679329	-	13	33	59625717	59709993	84277	ENSMUSG00000026021	Sumo1
14551	1	59679334	-	14	26	59625717	59709993	84277	ENSMUSG00000026021	Sumo1
14556	1	59679344	-	10	16	59625717	59709993	84277	ENSMUSG00000026021	Sumo1
14742	1	60156874	+	14	28	60137406	60193112	55707	ENSMUSG00000026017	Carf
14758	1	60175579	+	13	22	60137406	60193112	55707	ENSMUSG00000026017	Carf
14914	1	60561838	-	22	47	60521451	60606263	84813	ENSMUSG00000026014	Raph1
14915	1	60561839	-	10	52	60521451	60606263	84813	ENSMUSG00000026014	Raph1
14926	1	60561853	-	10	48	60521451	60606263	84813	ENSMUSG00000026014	Raph1
14928	1	60561855	-	16	68	60521451	60606263	84813	ENSMUSG00000026014	Raph1
14930	1	60561858	-	24	183	60521451	60606263	84813	ENSMUSG00000026014	Raph1
14931	1	60561859	-	24	210	60521451	60606263	84813	ENSMUSG00000026014	Raph1
14932	1	60561860	-	15	231	60521451	60606263	84813	ENSMUSG00000026014	Raph1
14933	1	60561861	-	103	236	60521451	60606263	84813	ENSMUSG00000026014	Raph1
14934	1	60561862	-	43	212	60521451	60606263	84813	ENSMUSG00000026014	Raph1
14935	1	60561863	-	21	188	60521451	60606263	84813	ENSMUSG00000026014	Raph1
15107	1	61853317	+	11	20	61677983	62681443	1003461	ENSMUSG00000052062	Pard3b
15354	1	62857811	+	10	48	62742444	62857854	115411	ENSMUSG00000025969	Nrp2
15356	1	62857813	+	25	48	62742444	62857854	115411	ENSMUSG00000025969	Nrp2
15531	1	63144789	-	11	20	62997577	63153849	156273	ENSMUSG00000040865	Ino80d
15534	1	63144793	-	10	29	62997577	63153849	156273	ENSMUSG00000040865	Ino80d
15656	1	63218758	+	16	25	63215984	63219645	3662	ENSMUSG00000025967	Eef1b2
15784	1	64597824	+	18	48	64571804	64643707	71904	ENSMUSG00000025958	Creb1
15785	1	64597825	+	23	51	64571804	64643707	71904	ENSMUSG00000025958	Creb1
15801	1	64598205	+	18	48	64571804	64643707	71904	ENSMUSG00000025958	Creb1
15802	1	64598206	+	23	51	64571804	64643707	71904	ENSMUSG00000025958	Creb1
16013	1	64870139	-	10	18	64825142	64995983	170842	ENSMUSG00000051344	Plekhm3
16291	1	65460385	-	11	53	65460283	65460962	680	ENSMUSG00000100504	Gm28926
16292	1	65460387	-	30	55	65460283	65460962	680	ENSMUSG00000100504	Gm28926
16363	1	66758628	+	12	36	66739990	66758964	18975	ENSMUSG00000026005	Rpe
16364	1	66758629	+	11	39	66739990	66758964	18975	ENSMUSG00000026005	Rpe
16367	1	66758633	+	10	38	66739990	66758964	18975	ENSMUSG00000026005	Rpe
16368	1	66758634	+	11	39	66739990	66758964	18975	ENSMUSG00000026005	Rpe
16617	1	71069072	-	10	33	71066657	71142305	75649	ENSMUSG00000026196	Bard1
16618	1	71069073	-	11	27	71066657	71142305	75649	ENSMUSG00000026196	Bard1
16811	1	72276178	+	10	15	72276105	72276295	191	ENSMUSG00000119668	Gm23472
16814	1	72276195	+	13	14	72276105	72276295	191	ENSMUSG00000119668	Gm23472
16825	1	72283445	+	10	15	72283372	72283562	191	ENSMUSG00000119873	Gm24497
16828	1	72283462	+	13	14	72283372	72283562	191	ENSMUSG00000119873	Gm24497
16834	1	72294257	+	13	14	72294167	72294357	191	ENSMUSG00000118790	Gm25939
16877	1	72752783	+	14	102	72750449	72752972	2524	ENSMUSG00000046330	Rpl37a
16878	1	72752784	+	18	141	72750449	72752972	2524	ENSMUSG00000046330	Rpl37a
16879	1	72752785	+	34	157	72750449	72752972	2524	ENSMUSG00000046330	Rpl37a
16880	1	72752786	+	29	169	72750449	72752972	2524	ENSMUSG00000046330	Rpl37a
16881	1	72752787	+	43	163	72750449	72752972	2524	ENSMUSG00000046330	Rpl37a
16882	1	72752788	+	17	148	72750449	72752972	2524	ENSMUSG00000046330	Rpl37a
16883	1	72752789	+	14	114	72750449	72752972	2524	ENSMUSG00000046330	Rpl37a
16886	1	72752793	+	10	25	72750449	72752972	2524	ENSMUSG00000046330	Rpl37a
16959	1	74307178	+	10	18	74275243	74307368	32126	ENSMUSG00000006304	Arpc2
16964	1	74307190	+	11	31	74275243	74307368	32126	ENSMUSG00000006304	Arpc2
16973	1	74307218	+	11	28	74275243	74307368	32126	ENSMUSG00000006304	Arpc2
16986	1	74307275	+	16	37	74275243	74307368	32126	ENSMUSG00000006304	Arpc2
16987	1	74307276	+	16	36	74275243	74307368	32126	ENSMUSG00000006304	Arpc2
16991	1	74307282	+	10	64	74275243	74307368	32126	ENSMUSG00000006304	Arpc2
16992	1	74307283	+	21	64	74275243	74307368	32126	ENSMUSG00000006304	Arpc2
16993	1	74307284	+	19	62	74275243	74307368	32126	ENSMUSG00000006304	Arpc2
17352	1	79586416	-	11	14	79584593	79649689	65097	ENSMUSG00000054702	Ap1s3
17434	1	79680038	-	10	41	79679979	79753860	73882	ENSMUSG00000073643	Wdfy1
17435	1	79680039	-	11	48	79679979	79753860	73882	ENSMUSG00000073643	Wdfy1
17639	1	80258539	-	13	22	80242640	80318197	75558	ENSMUSG00000004364	Cul3
17760	1	80281770	-	10	28	80242640	80318197	75558	ENSMUSG00000004364	Cul3
18018	1	80446854	+	10	19	80423649	80457584	33936	ENSMUSG00000101483	1700016L21Rik
18057	1	80478829	-	11	19	80478790	80736244	257455	ENSMUSG00000038608	Dock10
18135	1	80479338	-	17	49	80478790	80736244	257455	ENSMUSG00000038608	Dock10
18136	1	80479339	-	17	48	80478790	80736244	257455	ENSMUSG00000038608	Dock10
18154	1	80479837	-	10	17	80478790	80736244	257455	ENSMUSG00000038608	Dock10
18356	1	80510019	-	10	95	80478790	80736244	257455	ENSMUSG00000038608	Dock10
18357	1	80510020	-	18	102	80478790	80736244	257455	ENSMUSG00000038608	Dock10
18358	1	80510021	-	40	105	80478790	80736244	257455	ENSMUSG00000038608	Dock10
18359	1	80510022	-	23	105	80478790	80736244	257455	ENSMUSG00000038608	Dock10
18360	1	80510023	-	10	96	80478790	80736244	257455	ENSMUSG00000038608	Dock10
18363	1	80510029	-	19	31	80478790	80736244	257455	ENSMUSG00000038608	Dock10
18364	1	80510030	-	11	30	80478790	80736244	257455	ENSMUSG00000038608	Dock10
18400	1	80516717	-	23	30	80478790	80736244	257455	ENSMUSG00000038608	Dock10
18408	1	80516730	-	14	27	80478790	80736244	257455	ENSMUSG00000038608	Dock10
18433	1	80517510	-	11	32	80478790	80736244	257455	ENSMUSG00000038608	Dock10
18448	1	80517647	-	16	29	80478790	80736244	257455	ENSMUSG00000038608	Dock10
18480	1	80518535	-	11	19	80478790	80736244	257455	ENSMUSG00000038608	Dock10
18525	1	80518688	-	14	36	80478790	80736244	257455	ENSMUSG00000038608	Dock10
18530	1	80518700	-	12	24	80478790	80736244	257455	ENSMUSG00000038608	Dock10
18535	1	80518705	-	13	33	80478790	80736244	257455	ENSMUSG00000038608	Dock10
18556	1	80518875	-	10	16	80478790	80736244	257455	ENSMUSG00000038608	Dock10
18598	1	80521045	-	13	33	80478790	80736244	257455	ENSMUSG00000038608	Dock10
18599	1	80521046	-	10	32	80478790	80736244	257455	ENSMUSG00000038608	Dock10
18719	1	80528965	-	11	26	80478790	80736244	257455	ENSMUSG00000038608	Dock10
18882	1	80543357	-	12	38	80478790	80736244	257455	ENSMUSG00000038608	Dock10
18902	1	80543488	-	11	37	80478790	80736244	257455	ENSMUSG00000038608	Dock10
18992	1	80551372	-	17	47	80478790	80736244	257455	ENSMUSG00000038608	Dock10
18993	1	80551373	-	18	49	80478790	80736244	257455	ENSMUSG00000038608	Dock10
18994	1	80551375	-	10	49	80478790	80736244	257455	ENSMUSG00000038608	Dock10
19010	1	80551782	-	16	25	80478790	80736244	257455	ENSMUSG00000038608	Dock10
19093	1	80564033	-	17	43	80478790	80736244	257455	ENSMUSG00000038608	Dock10
19110	1	80564309	-	19	55	80478790	80736244	257455	ENSMUSG00000038608	Dock10
19111	1	80564310	-	10	56	80478790	80736244	257455	ENSMUSG00000038608	Dock10
19112	1	80564311	-	17	64	80478790	80736244	257455	ENSMUSG00000038608	Dock10
19117	1	80564318	-	29	116	80478790	80736244	257455	ENSMUSG00000038608	Dock10
19118	1	80564319	-	33	138	80478790	80736244	257455	ENSMUSG00000038608	Dock10
19119	1	80564320	-	24	138	80478790	80736244	257455	ENSMUSG00000038608	Dock10
19120	1	80564321	-	28	138	80478790	80736244	257455	ENSMUSG00000038608	Dock10
19121	1	80564322	-	24	114	80478790	80736244	257455	ENSMUSG00000038608	Dock10
19123	1	80564326	-	12	28	80478790	80736244	257455	ENSMUSG00000038608	Dock10
19124	1	80564327	-	11	28	80478790	80736244	257455	ENSMUSG00000038608	Dock10
19188	1	80576683	-	11	22	80478790	80736244	257455	ENSMUSG00000038608	Dock10
19238	1	80592995	-	10	16	80478790	80736244	257455	ENSMUSG00000038608	Dock10
19243	1	80594972	-	12	14	80478790	80736244	257455	ENSMUSG00000038608	Dock10
19249	1	80594981	-	10	45	80478790	80736244	257455	ENSMUSG00000038608	Dock10
19250	1	80594982	-	15	39	80478790	80736244	257455	ENSMUSG00000038608	Dock10
19293	1	80611900	-	13	34	80478790	80736244	257455	ENSMUSG00000038608	Dock10
19351	1	80630919	-	14	91	80478790	80736244	257455	ENSMUSG00000038608	Dock10
19352	1	80630920	-	26	102	80478790	80736244	257455	ENSMUSG00000038608	Dock10
19353	1	80630921	-	24	99	80478790	80736244	257455	ENSMUSG00000038608	Dock10
19354	1	80630922	-	10	93	80478790	80736244	257455	ENSMUSG00000038608	Dock10
19355	1	80630923	-	17	79	80478790	80736244	257455	ENSMUSG00000038608	Dock10
19495	1	80638683	-	15	30	80478790	80736244	257455	ENSMUSG00000038608	Dock10
19720	1	80703576	-	14	55	80478790	80736244	257455	ENSMUSG00000038608	Dock10
19721	1	80703577	-	15	56	80478790	80736244	257455	ENSMUSG00000038608	Dock10
20053	1	82730013	+	13	20	82702611	82730115	27505	ENSMUSG00000026150	Mff
20112	1	82858568	+	11	25	82817204	82878903	61700	ENSMUSG00000026159	Agfg1
20276	1	83262565	-	11	18	83231860	83385921	154062	ENSMUSG00000026163	Sphkap
20297	1	84016788	-	43	44	84014017	84341901	327885	ENSMUSG00000045658	Pid1
20653	1	84787424	-	11	22	84698910	84818237	119328	ENSMUSG00000026219	Trip12
20831	1	85019398	-	11	16	84970411	85248287	277877	ENSMUSG00000052477	C130026I21Rik
20832	1	85019398	-	11	16	85016786	85019679	2894	ENSMUSG00000061852	Gm53056
20833	1	85019398	-	11	16	84970411	85248287	277877	ENSMUSG00000052477	C130026I21Rik
20834	1	85019398	-	11	16	85016786	85019679	2894	ENSMUSG00000061852	Gm53056
21240	1	85067226	-	19	35	84970411	85248287	277877	ENSMUSG00000052477	C130026I21Rik
21241	1	85067226	-	19	35	85060790	85087574	26785	ENSMUSG00000089844	A530032D15Rik
21242	1	85067226	-	19	35	84970411	85248287	277877	ENSMUSG00000052477	C130026I21Rik
21243	1	85067226	-	19	35	85060790	85087574	26785	ENSMUSG00000089844	A530032D15Rik
21244	1	85067227	-	14	35	84970411	85248287	277877	ENSMUSG00000052477	C130026I21Rik
21245	1	85067227	-	14	35	85060790	85087574	26785	ENSMUSG00000089844	A530032D15Rik
21246	1	85067227	-	14	35	84970411	85248287	277877	ENSMUSG00000052477	C130026I21Rik
21247	1	85067227	-	14	35	85060790	85087574	26785	ENSMUSG00000089844	A530032D15Rik
21357	1	85079351	-	10	19	84970411	85248287	277877	ENSMUSG00000052477	C130026I21Rik
21358	1	85079351	-	10	19	85060790	85087574	26785	ENSMUSG00000089844	A530032D15Rik
21359	1	85079351	-	10	19	84970411	85248287	277877	ENSMUSG00000052477	C130026I21Rik
21360	1	85079351	-	10	19	85060790	85087574	26785	ENSMUSG00000089844	A530032D15Rik
21716	1	85239546	-	10	19	84970411	85248287	277877	ENSMUSG00000052477	C130026I21Rik
21789	1	85294726	-	11	16	85286380	85305006	18627	ENSMUSG00000091199	Gm2619
21945	1	85464268	+	11	16	85454323	85479899	25577	ENSMUSG00000118607	Gm7592
21946	1	85464268	+	11	16	85454411	85466919	12509	ENSMUSG00000118632
21947	1	85464268	+	11	16	85454323	85479899	25577	ENSMUSG00000118607	Gm7592
21948	1	85464268	+	11	16	85454411	85466919	12509	ENSMUSG00000118632
22042	1	85536479	+	10	19	85528099	85572758	44660	ENSMUSG00000070031	Sp140
22075	1	85549447	+	14	35	85528099	85572758	44660	ENSMUSG00000070031	Sp140
22076	1	85549448	+	19	35	85528099	85572758	44660	ENSMUSG00000070031	Sp140
22193	1	85587701	+	11	16	85577709	85637719	60011	ENSMUSG00000026222	Sp100
22269	1	85619805	+	12	23	85577709	85637719	60011	ENSMUSG00000026222	Sp100
22276	1	85619818	+	19	47	85577709	85637719	60011	ENSMUSG00000026222	Sp100
22277	1	85619819	+	16	52	85577709	85637719	60011	ENSMUSG00000026222	Sp100
22284	1	85619826	+	12	61	85577709	85637719	60011	ENSMUSG00000026222	Sp100
22285	1	85619827	+	14	55	85577709	85637719	60011	ENSMUSG00000026222	Sp100
22286	1	85619828	+	20	51	85577709	85637719	60011	ENSMUSG00000026222	Sp100
22325	1	85637662	+	12	77	85577709	85637719	60011	ENSMUSG00000026222	Sp100
22326	1	85637663	+	16	76	85577709	85637719	60011	ENSMUSG00000026222	Sp100
22327	1	85637664	+	37	79	85577709	85637719	60011	ENSMUSG00000026222	Sp100
22330	1	85637668	+	18	148	85577709	85637719	60011	ENSMUSG00000026222	Sp100
22331	1	85637669	+	17	275	85577709	85637719	60011	ENSMUSG00000026222	Sp100
22332	1	85637670	+	36	285	85577709	85637719	60011	ENSMUSG00000026222	Sp100
22333	1	85637671	+	71	303	85577709	85637719	60011	ENSMUSG00000026222	Sp100
22334	1	85637672	+	127	343	85577709	85637719	60011	ENSMUSG00000026222	Sp100
22335	1	85637673	+	12	384	85577709	85637719	60011	ENSMUSG00000026222	Sp100
22336	1	85637674	+	22	354	85577709	85637719	60011	ENSMUSG00000026222	Sp100
22337	1	85637675	+	58	286	85577709	85637719	60011	ENSMUSG00000026222	Sp100
22338	1	85637676	+	58	171	85577709	85637719	60011	ENSMUSG00000026222	Sp100
22341	1	85637679	+	12	171	85577709	85637719	60011	ENSMUSG00000026222	Sp100
22342	1	85637680	+	36	151	85577709	85637719	60011	ENSMUSG00000026222	Sp100
22343	1	85637681	+	36	148	85577709	85637719	60011	ENSMUSG00000026222	Sp100
22344	1	85637682	+	20	147	85577709	85637719	60011	ENSMUSG00000026222	Sp100
22345	1	85637683	+	38	136	85577709	85637719	60011	ENSMUSG00000026222	Sp100
22398	1	85652778	-	20	41	85644804	85706364	61561	ENSMUSG00000052760	A630001G21Rik
22401	1	85652781	-	12	65	85644804	85706364	61561	ENSMUSG00000052760	A630001G21Rik
22402	1	85652782	-	13	55	85644804	85706364	61561	ENSMUSG00000052760	A630001G21Rik
22404	1	85652784	-	11	77	85644804	85706364	61561	ENSMUSG00000052760	A630001G21Rik
22405	1	85652785	-	10	71	85644804	85706364	61561	ENSMUSG00000052760	A630001G21Rik
22406	1	85652786	-	22	75	85644804	85706364	61561	ENSMUSG00000052760	A630001G21Rik
22409	1	85652789	-	17	139	85644804	85706364	61561	ENSMUSG00000052760	A630001G21Rik
22410	1	85652790	-	21	157	85644804	85706364	61561	ENSMUSG00000052760	A630001G21Rik
22411	1	85652791	-	35	177	85644804	85706364	61561	ENSMUSG00000052760	A630001G21Rik
22412	1	85652792	-	31	198	85644804	85706364	61561	ENSMUSG00000052760	A630001G21Rik
22413	1	85652793	-	40	195	85644804	85706364	61561	ENSMUSG00000052760	A630001G21Rik
22414	1	85652794	-	27	242	85644804	85706364	61561	ENSMUSG00000052760	A630001G21Rik
22415	1	85652795	-	27	241	85644804	85706364	61561	ENSMUSG00000052760	A630001G21Rik
22416	1	85652796	-	14	221	85644804	85706364	61561	ENSMUSG00000052760	A630001G21Rik
22417	1	85652797	-	68	185	85644804	85706364	61561	ENSMUSG00000052760	A630001G21Rik
22418	1	85652798	-	34	162	85644804	85706364	61561	ENSMUSG00000052760	A630001G21Rik
22419	1	85652799	-	11	160	85644804	85706364	61561	ENSMUSG00000052760	A630001G21Rik
22422	1	85652802	-	25	125	85644804	85706364	61561	ENSMUSG00000052760	A630001G21Rik
22424	1	85652804	-	22	113	85644804	85706364	61561	ENSMUSG00000052760	A630001G21Rik
22425	1	85652805	-	51	109	85644804	85706364	61561	ENSMUSG00000052760	A630001G21Rik
22528	1	85656794	-	14	72	85644804	85706364	61561	ENSMUSG00000052760	A630001G21Rik
22529	1	85656795	-	10	78	85644804	85706364	61561	ENSMUSG00000052760	A630001G21Rik
22530	1	85656796	-	23	80	85644804	85706364	61561	ENSMUSG00000052760	A630001G21Rik
22531	1	85656797	-	15	83	85644804	85706364	61561	ENSMUSG00000052760	A630001G21Rik
22532	1	85656798	-	11	76	85644804	85706364	61561	ENSMUSG00000052760	A630001G21Rik
22539	1	85656806	-	15	39	85644804	85706364	61561	ENSMUSG00000052760	A630001G21Rik
22591	1	85657616	-	11	32	85644804	85706364	61561	ENSMUSG00000052760	A630001G21Rik
22593	1	85657619	-	20	48	85644804	85706364	61561	ENSMUSG00000052760	A630001G21Rik
22597	1	85657623	-	10	40	85644804	85706364	61561	ENSMUSG00000052760	A630001G21Rik
22605	1	85658815	-	11	11	85644804	85706364	61561	ENSMUSG00000052760	A630001G21Rik
22632	1	85663295	-	22	60	85644804	85706364	61561	ENSMUSG00000052760	A630001G21Rik
22633	1	85663296	-	10	62	85644804	85706364	61561	ENSMUSG00000052760	A630001G21Rik
22634	1	85663297	-	16	63	85644804	85706364	61561	ENSMUSG00000052760	A630001G21Rik
22659	1	85723216	+	10	20	85721162	85779297	58136	ENSMUSG00000036707	Cab39
22662	1	85723221	+	12	14	85721162	85779297	58136	ENSMUSG00000036707	Cab39
22687	1	85723485	+	10	29	85721162	85779297	58136	ENSMUSG00000036707	Cab39
22770	1	85777580	+	10	21	85721162	85779297	58136	ENSMUSG00000036707	Cab39
22792	1	85777686	+	24	87	85721162	85779297	58136	ENSMUSG00000036707	Cab39
22793	1	85777687	+	10	86	85721162	85779297	58136	ENSMUSG00000036707	Cab39
22794	1	85777688	+	11	86	85721162	85779297	58136	ENSMUSG00000036707	Cab39
22795	1	85777689	+	29	82	85721162	85779297	58136	ENSMUSG00000036707	Cab39
22927	1	86229039	-	33	54	86203231	86229097	25867	ENSMUSG00000087538	Gm16341
22928	1	86229040	-	20	54	86203231	86229097	25867	ENSMUSG00000087538	Gm16341
22980	1	86457959	+	11	31	86454448	86458434	3987	ENSMUSG00000026238	Ptma
22986	1	86457966	+	10	24	86454448	86458434	3987	ENSMUSG00000026238	Ptma
22995	1	86457975	+	13	120	86454448	86458434	3987	ENSMUSG00000026238	Ptma
22996	1	86457976	+	11	119	86454448	86458434	3987	ENSMUSG00000026238	Ptma
22997	1	86457977	+	36	110	86454448	86458434	3987	ENSMUSG00000026238	Ptma
22998	1	86457978	+	48	108	86454448	86458434	3987	ENSMUSG00000026238	Ptma
23002	1	86457988	+	19	71	86454448	86458434	3987	ENSMUSG00000026238	Ptma
23003	1	86457989	+	29	77	86454448	86458434	3987	ENSMUSG00000026238	Ptma
23004	1	86457990	+	11	80	86454448	86458434	3987	ENSMUSG00000026238	Ptma
23008	1	86457994	+	12	103	86454448	86458434	3987	ENSMUSG00000026238	Ptma
23010	1	86457996	+	14	197	86454448	86458434	3987	ENSMUSG00000026238	Ptma
23011	1	86457997	+	53	347	86454448	86458434	3987	ENSMUSG00000026238	Ptma
23012	1	86457998	+	40	489	86454448	86458434	3987	ENSMUSG00000026238	Ptma
23013	1	86457999	+	68	626	86454448	86458434	3987	ENSMUSG00000026238	Ptma
23014	1	86458000	+	155	805	86454448	86458434	3987	ENSMUSG00000026238	Ptma
23015	1	86458001	+	154	809	86454448	86458434	3987	ENSMUSG00000026238	Ptma
23016	1	86458002	+	142	784	86454448	86458434	3987	ENSMUSG00000026238	Ptma
23017	1	86458003	+	193	744	86454448	86458434	3987	ENSMUSG00000026238	Ptma
23018	1	86458004	+	57	645	86454448	86458434	3987	ENSMUSG00000026238	Ptma
23019	1	86458005	+	15	589	86454448	86458434	3987	ENSMUSG00000026238	Ptma
23020	1	86458006	+	28	448	86454448	86458434	3987	ENSMUSG00000026238	Ptma
23021	1	86458007	+	56	257	86454448	86458434	3987	ENSMUSG00000026238	Ptma
23022	1	86458008	+	98	212	86454448	86458434	3987	ENSMUSG00000026238	Ptma
23025	1	86458011	+	12	116	86454448	86458434	3987	ENSMUSG00000026238	Ptma
23039	1	86458035	+	11	28	86454448	86458434	3987	ENSMUSG00000026238	Ptma
23041	1	86458047	+	12	76	86454448	86458434	3987	ENSMUSG00000026238	Ptma
23042	1	86458048	+	18	104	86454448	86458434	3987	ENSMUSG00000026238	Ptma
23043	1	86458049	+	16	132	86454448	86458434	3987	ENSMUSG00000026238	Ptma
23044	1	86458050	+	30	137	86454448	86458434	3987	ENSMUSG00000026238	Ptma
23045	1	86458051	+	28	125	86454448	86458434	3987	ENSMUSG00000026238	Ptma
23046	1	86458052	+	28	107	86454448	86458434	3987	ENSMUSG00000026238	Ptma
23049	1	86458079	+	18	30	86454448	86458434	3987	ENSMUSG00000026238	Ptma
23058	1	86458162	+	13	16	86454448	86458434	3987	ENSMUSG00000026238	Ptma
23065	1	86458222	+	12	21	86454448	86458434	3987	ENSMUSG00000026238	Ptma
23078	1	86458301	+	11	74	86454448	86458434	3987	ENSMUSG00000026238	Ptma
23080	1	86458303	+	14	81	86454448	86458434	3987	ENSMUSG00000026238	Ptma
23081	1	86458304	+	20	76	86454448	86458434	3987	ENSMUSG00000026238	Ptma
23082	1	86458305	+	18	78	86454448	86458434	3987	ENSMUSG00000026238	Ptma
23085	1	86458308	+	13	102	86454448	86458434	3987	ENSMUSG00000026238	Ptma
23087	1	86458310	+	20	94	86454448	86458434	3987	ENSMUSG00000026238	Ptma
23088	1	86458311	+	37	102	86454448	86458434	3987	ENSMUSG00000026238	Ptma
23091	1	86458314	+	11	98	86454448	86458434	3987	ENSMUSG00000026238	Ptma
23092	1	86458315	+	24	61	86454448	86458434	3987	ENSMUSG00000026238	Ptma
23093	1	86458316	+	14	54	86454448	86458434	3987	ENSMUSG00000026238	Ptma
23096	1	86458335	+	10	51	86454448	86458434	3987	ENSMUSG00000026238	Ptma
23097	1	86458336	+	11	60	86454448	86458434	3987	ENSMUSG00000026238	Ptma
23098	1	86458337	+	20	72	86454448	86458434	3987	ENSMUSG00000026238	Ptma
23101	1	86458340	+	13	106	86454448	86458434	3987	ENSMUSG00000026238	Ptma
23102	1	86458341	+	22	99	86454448	86458434	3987	ENSMUSG00000026238	Ptma
23103	1	86458342	+	13	97	86454448	86458434	3987	ENSMUSG00000026238	Ptma
23104	1	86458343	+	24	89	86454448	86458434	3987	ENSMUSG00000026238	Ptma
23105	1	86458344	+	13	76	86454448	86458434	3987	ENSMUSG00000026238	Ptma
23171	1	86533939	+	12	43	86510626	86537097	26472	ENSMUSG00000026240	Cops7b
23257	1	86836516	-	26	102	86836515	86837405	891	ENSMUSG00000084106	Gm6136
23258	1	86836517	-	28	119	86836515	86837405	891	ENSMUSG00000084106	Gm6136
23260	1	86836519	-	41	128	86836515	86837405	891	ENSMUSG00000084106	Gm6136
23261	1	86836520	-	17	104	86836515	86837405	891	ENSMUSG00000084106	Gm6136
23544	1	87316540	+	14	15	87254720	87378518	123799	ENSMUSG00000048000	Gigyf2
23644	1	87470965	-	12	26	87404556	87501592	97037	ENSMUSG00000026259	Ngef
23653	1	87470980	-	20	54	87404556	87501592	97037	ENSMUSG00000026259	Ngef
23655	1	87470982	-	22	55	87404556	87501592	97037	ENSMUSG00000026259	Ngef
23707	1	87576410	+	10	35	87548034	87648229	100196	ENSMUSG00000026288	Inpp5d
23786	1	87638510	+	11	13	87548034	87648229	100196	ENSMUSG00000026288	Inpp5d
23797	1	87648102	+	13	31	87548034	87648229	100196	ENSMUSG00000026288	Inpp5d
23959	1	87813622	+	17	19	87781009	87872902	91894	ENSMUSG00000070738	Dgkd
24044	1	87820154	+	10	13	87781009	87872902	91894	ENSMUSG00000070738	Dgkd
24115	1	87825285	+	12	24	87781009	87872902	91894	ENSMUSG00000070738	Dgkd
24116	1	87825285	+	12	24	87825262	87828254	2993	ENSMUSG00000103591	Gm38365
24117	1	87825285	+	12	24	87781009	87872902	91894	ENSMUSG00000070738	Dgkd
24118	1	87825285	+	12	24	87825262	87828254	2993	ENSMUSG00000103591	Gm38365
24224	1	87841550	+	12	16	87781009	87872902	91894	ENSMUSG00000070738	Dgkd
24247	1	87843391	+	18	99	87781009	87872902	91894	ENSMUSG00000070738	Dgkd
24248	1	87843392	+	38	104	87781009	87872902	91894	ENSMUSG00000070738	Dgkd
24249	1	87843393	+	30	100	87781009	87872902	91894	ENSMUSG00000070738	Dgkd
24255	1	87843407	+	10	31	87781009	87872902	91894	ENSMUSG00000070738	Dgkd
24256	1	87843408	+	14	31	87781009	87872902	91894	ENSMUSG00000070738	Dgkd
24261	1	87843414	+	19	34	87781009	87872902	91894	ENSMUSG00000070738	Dgkd
24281	1	87846478	+	10	20	87781009	87872902	91894	ENSMUSG00000070738	Dgkd
24851	1	93425242	+	12	25	93406686	93437982	31297	ENSMUSG00000026276	Septin2
24852	1	93425242	+	12	25	93406715	93437455	30741	ENSMUSG00000116048	Septin2
24853	1	93425242	+	12	25	93406686	93437982	31297	ENSMUSG00000026276	Septin2
24854	1	93425242	+	12	25	93406715	93437455	30741	ENSMUSG00000116048	Septin2
24983	1	93435697	+	11	23	93406686	93437982	31297	ENSMUSG00000026276	Septin2
24984	1	93435697	+	11	23	93406715	93437455	30741	ENSMUSG00000116048	Septin2
24985	1	93435697	+	11	23	93406686	93437982	31297	ENSMUSG00000026276	Septin2
24986	1	93435697	+	11	23	93406715	93437455	30741	ENSMUSG00000116048	Septin2
25708	1	97384617	+	15	17	97274200	97500740	226541	ENSMUSG00000101348	Gm7135
25751	1	97582311	-	11	32	97534043	97589799	55757	ENSMUSG00000044768	Macir
25752	1	97582312	-	14	30	97534043	97589799	55757	ENSMUSG00000044768	Macir
25863	1	97876466	-	21	43	97722839	98023371	300533	ENSMUSG00000026335	Pam
25879	1	97876532	-	13	17	97722839	98023371	300533	ENSMUSG00000026335	Pam
25885	1	97876542	-	12	40	97722839	98023371	300533	ENSMUSG00000026335	Pam
25887	1	97876544	-	12	41	97722839	98023371	300533	ENSMUSG00000026335	Pam
25968	1	102436049	+	13	16	102377078	102465381	88304	ENSMUSG00000101890	Gm53054
25992	1	105384756	+	11	41	105383696	105386554	2859	ENSMUSG00000067017	Capza1-ps1
25993	1	105384757	+	10	42	105383696	105386554	2859	ENSMUSG00000067017	Capza1-ps1
26004	1	105384769	+	13	32	105383696	105386554	2859	ENSMUSG00000067017	Capza1-ps1
26050	1	105386506	+	11	41	105383696	105386554	2859	ENSMUSG00000067017	Capza1-ps1
26051	1	105386507	+	12	42	105383696	105386554	2859	ENSMUSG00000067017	Capza1-ps1
26060	1	105386516	+	21	49	105383696	105386554	2859	ENSMUSG00000067017	Capza1-ps1
26347	1	105512698	-	13	22	105446147	105591402	145256	ENSMUSG00000056536	Pign
26553	1	105640644	+	20	23	105591586	105682916	91331	ENSMUSG00000026319	Relch
26554	1	105640644	+	20	23	105636298	105640652	4355	ENSMUSG00000104044	Gm37566
26555	1	105640644	+	20	23	105591586	105682916	91331	ENSMUSG00000026319	Relch
26556	1	105640644	+	20	23	105636298	105640652	4355	ENSMUSG00000104044	Gm37566
26801	1	106103884	+	12	16	106099482	106321980	222499	ENSMUSG00000044340	Phlpp1
26917	1	106108344	+	12	17	106099482	106321980	222499	ENSMUSG00000044340	Phlpp1
26921	1	106108353	+	12	16	106099482	106321980	222499	ENSMUSG00000044340	Phlpp1
27069	1	106114760	+	12	19	106099482	106321980	222499	ENSMUSG00000044340	Phlpp1
27161	1	106120123	+	16	22	106099482	106321980	222499	ENSMUSG00000044340	Phlpp1
27863	1	106161554	+	10	15	106099482	106321980	222499	ENSMUSG00000044340	Phlpp1
28019	1	106191551	+	10	14	106099482	106321980	222499	ENSMUSG00000044340	Phlpp1
28223	1	106271475	+	11	28	106099482	106321980	222499	ENSMUSG00000044340	Phlpp1
28307	1	106321275	+	10	19	106099482	106321980	222499	ENSMUSG00000044340	Phlpp1
28317	1	106321942	+	12	107	106099482	106321980	222499	ENSMUSG00000044340	Phlpp1
28318	1	106321943	+	38	117	106099482	106321980	222499	ENSMUSG00000044340	Phlpp1
28319	1	106321944	+	34	128	106099482	106321980	222499	ENSMUSG00000044340	Phlpp1
28320	1	106321945	+	13	136	106099482	106321980	222499	ENSMUSG00000044340	Phlpp1
28321	1	106321946	+	13	124	106099482	106321980	222499	ENSMUSG00000044340	Phlpp1
28322	1	106321947	+	11	86	106099482	106321980	222499	ENSMUSG00000044340	Phlpp1
28323	1	106321948	+	15	56	106099482	106321980	222499	ENSMUSG00000044340	Phlpp1
28700	1	106617282	-	10	19	106465908	106642004	176097	ENSMUSG00000057329	Bcl2
28800	1	106679019	-	10	10	106648189	106687457	39269	ENSMUSG00000009905	Kdsr
28842	1	106714419	-	11	14	106691801	106724458	32658	ENSMUSG00000009907	Vps4b
29079	1	118395720	+	11	17	118316788	118540408	223621	ENSMUSG00000064302	Clasp1
29342	1	119633873	-	16	26	119580197	119765343	185147	ENSMUSG00000026384	Ptpn4
29387	1	119669073	-	10	15	119580197	119765343	185147	ENSMUSG00000026384	Ptpn4
29585	1	121481600	-	11	28	121481564	121495718	14155	ENSMUSG00000001674	Ddx18
29587	1	121481602	-	10	41	121481564	121495718	14155	ENSMUSG00000001674	Ddx18
29589	1	121481604	-	12	70	121481564	121495718	14155	ENSMUSG00000001674	Ddx18
29591	1	121481606	-	22	67	121481564	121495718	14155	ENSMUSG00000001674	Ddx18
29592	1	121481607	-	18	66	121481564	121495718	14155	ENSMUSG00000001674	Ddx18
29605	1	121481625	-	12	29	121481564	121495718	14155	ENSMUSG00000001674	Ddx18
29720	1	125320950	-	10	26	125320642	125363464	42823	ENSMUSG00000026341	Actr3
29730	1	125320960	-	11	36	125320642	125363464	42823	ENSMUSG00000026341	Actr3
29731	1	125320961	-	10	34	125320642	125363464	42823	ENSMUSG00000026341	Actr3
29742	1	125321056	-	17	41	125320642	125363464	42823	ENSMUSG00000026341	Actr3
29745	1	125321059	-	16	66	125320642	125363464	42823	ENSMUSG00000026341	Actr3
29746	1	125321060	-	13	68	125320642	125363464	42823	ENSMUSG00000026341	Actr3
29749	1	125321063	-	19	54	125320642	125363464	42823	ENSMUSG00000026341	Actr3
29781	1	125321556	-	10	24	125320642	125363464	42823	ENSMUSG00000026341	Actr3
29837	1	125325152	-	12	33	125320642	125363464	42823	ENSMUSG00000026341	Actr3
29899	1	125336245	-	15	20	125320642	125363464	42823	ENSMUSG00000026341	Actr3
30075	1	125361752	-	12	20	125320642	125363464	42823	ENSMUSG00000026341	Actr3
30426	1	127725963	+	21	44	127701901	127735798	33898	ENSMUSG00000026349	Ccnt2
30431	1	127725969	+	13	17	127701901	127735798	33898	ENSMUSG00000026349	Ccnt2
30456	1	127726875	+	12	24	127701901	127735798	33898	ENSMUSG00000026349	Ccnt2
30722	1	128069840	+	19	19	128031038	128165473	134436	ENSMUSG00000056211	R3hdm1
30781	1	128095764	+	16	25	128031038	128165473	134436	ENSMUSG00000056211	R3hdm1
30847	1	128116156	+	15	19	128031038	128165473	134436	ENSMUSG00000056211	R3hdm1
31103	1	128516422	-	16	27	128515936	128520030	4095	ENSMUSG00000045382	Cxcr4
31107	1	128516429	-	11	30	128515936	128520030	4095	ENSMUSG00000045382	Cxcr4
31119	1	128516508	-	19	37	128515936	128520030	4095	ENSMUSG00000045382	Cxcr4
31124	1	128516521	-	10	50	128515936	128520030	4095	ENSMUSG00000045382	Cxcr4
31125	1	128516522	-	22	54	128515936	128520030	4095	ENSMUSG00000045382	Cxcr4
31129	1	128516526	-	12	43	128515936	128520030	4095	ENSMUSG00000045382	Cxcr4
31134	1	128516534	-	12	20	128515936	128520030	4095	ENSMUSG00000045382	Cxcr4
31206	1	130360146	-	11	20	130357518	130364928	7411	ENSMUSG00000086825	Gm15675
31213	1	130363832	-	10	20	130357518	130364928	7411	ENSMUSG00000086825	Gm15675
31361	1	130748122	-	11	11	130737714	130751821	14108	ENSMUSG00000086706	Gm15848
31505	1	131104179	-	22	36	131104147	131172995	68849	ENSMUSG00000026430	Rassf5
31531	1	131106224	-	11	24	131104147	131172995	68849	ENSMUSG00000026430	Rassf5
31945	1	131859889	+	19	31	131838272	131864059	25788	ENSMUSG00000026434	Nucks1
31950	1	131859895	+	12	31	131838272	131864059	25788	ENSMUSG00000026434	Nucks1
32131	1	131863993	+	13	37	131838272	131864059	25788	ENSMUSG00000026434	Nucks1
32134	1	131863996	+	15	55	131838272	131864059	25788	ENSMUSG00000026434	Nucks1
32200	1	131951614	+	10	51	131935345	131960350	25006	ENSMUSG00000026436	Elk4
32201	1	131951615	+	22	46	131935345	131960350	25006	ENSMUSG00000026436	Elk4
32300	1	131958674	+	11	45	131935345	131960350	25006	ENSMUSG00000026436	Elk4
32301	1	131958675	+	12	38	131935345	131960350	25006	ENSMUSG00000026436	Elk4
32347	1	131960321	+	10	79	131935345	131960350	25006	ENSMUSG00000026436	Elk4
32348	1	131960322	+	14	82	131935345	131960350	25006	ENSMUSG00000026436	Elk4
32349	1	131960323	+	14	78	131935345	131960350	25006	ENSMUSG00000026436	Elk4
32350	1	131960324	+	27	74	131935345	131960350	25006	ENSMUSG00000026436	Elk4
32420	1	132913985	-	10	17	132887222	132958299	71078	ENSMUSG00000054387	Mdm4
32425	1	132913993	-	10	40	132887222	132958299	71078	ENSMUSG00000054387	Mdm4
32690	1	133067474	+	14	33	133058881	133067521	8641	ENSMUSG00000046062	Ppp1r15b
32731	1	133531670	-	11	27	133531609	133538029	6421	ENSMUSG00000090553	Snrpe
33532	1	133582091	-	15	30	133547600	133589118	41519	ENSMUSG00000102976	Zc3h11a
33533	1	133582091	-	15	30	133547609	133589118	41510	ENSMUSG00000116275	Zc3h11a
33534	1	133582091	-	15	30	133547678	133589056	41379	ENSMUSG00000094410	Zbed6
33535	1	133582091	-	15	30	133547600	133589118	41519	ENSMUSG00000102976	Zc3h11a
33536	1	133582091	-	15	30	133547609	133589118	41510	ENSMUSG00000116275	Zc3h11a
33537	1	133582091	-	15	30	133547678	133589056	41379	ENSMUSG00000094410	Zbed6
33538	1	133582091	-	15	30	133547600	133589118	41519	ENSMUSG00000102976	Zc3h11a
33539	1	133582091	-	15	30	133547609	133589118	41510	ENSMUSG00000116275	Zc3h11a
33540	1	133582091	-	15	30	133547678	133589056	41379	ENSMUSG00000094410	Zbed6
33586	1	133582098	-	18	40	133547600	133589118	41519	ENSMUSG00000102976	Zc3h11a
33587	1	133582098	-	18	40	133547609	133589118	41510	ENSMUSG00000116275	Zc3h11a
33588	1	133582098	-	18	40	133547678	133589056	41379	ENSMUSG00000094410	Zbed6
33589	1	133582098	-	18	40	133547600	133589118	41519	ENSMUSG00000102976	Zc3h11a
33590	1	133582098	-	18	40	133547609	133589118	41510	ENSMUSG00000116275	Zc3h11a
33591	1	133582098	-	18	40	133547678	133589056	41379	ENSMUSG00000094410	Zbed6
33592	1	133582098	-	18	40	133547600	133589118	41519	ENSMUSG00000102976	Zc3h11a
33593	1	133582098	-	18	40	133547609	133589118	41510	ENSMUSG00000116275	Zc3h11a
33594	1	133582098	-	18	40	133547678	133589056	41379	ENSMUSG00000094410	Zbed6
33676	1	133582244	-	18	53	133547600	133589118	41519	ENSMUSG00000102976	Zc3h11a
33677	1	133582244	-	18	53	133547609	133589118	41510	ENSMUSG00000116275	Zc3h11a
33678	1	133582244	-	18	53	133547678	133589056	41379	ENSMUSG00000094410	Zbed6
33679	1	133582244	-	18	53	133547600	133589118	41519	ENSMUSG00000102976	Zc3h11a
33680	1	133582244	-	18	53	133547609	133589118	41510	ENSMUSG00000116275	Zc3h11a
33681	1	133582244	-	18	53	133547678	133589056	41379	ENSMUSG00000094410	Zbed6
33682	1	133582244	-	18	53	133547600	133589118	41519	ENSMUSG00000102976	Zc3h11a
33683	1	133582244	-	18	53	133547609	133589118	41510	ENSMUSG00000116275	Zc3h11a
33684	1	133582244	-	18	53	133547678	133589056	41379	ENSMUSG00000094410	Zbed6
33685	1	133582245	-	17	59	133547600	133589118	41519	ENSMUSG00000102976	Zc3h11a
33686	1	133582245	-	17	59	133547609	133589118	41510	ENSMUSG00000116275	Zc3h11a
33687	1	133582245	-	17	59	133547678	133589056	41379	ENSMUSG00000094410	Zbed6
33688	1	133582245	-	17	59	133547600	133589118	41519	ENSMUSG00000102976	Zc3h11a
33689	1	133582245	-	17	59	133547609	133589118	41510	ENSMUSG00000116275	Zc3h11a
33690	1	133582245	-	17	59	133547678	133589056	41379	ENSMUSG00000094410	Zbed6
33691	1	133582245	-	17	59	133547600	133589118	41519	ENSMUSG00000102976	Zc3h11a
33692	1	133582245	-	17	59	133547609	133589118	41510	ENSMUSG00000116275	Zc3h11a
33693	1	133582245	-	17	59	133547678	133589056	41379	ENSMUSG00000094410	Zbed6
33703	1	133582247	-	10	68	133547600	133589118	41519	ENSMUSG00000102976	Zc3h11a
33704	1	133582247	-	10	68	133547609	133589118	41510	ENSMUSG00000116275	Zc3h11a
33705	1	133582247	-	10	68	133547678	133589056	41379	ENSMUSG00000094410	Zbed6
33706	1	133582247	-	10	68	133547600	133589118	41519	ENSMUSG00000102976	Zc3h11a
33707	1	133582247	-	10	68	133547609	133589118	41510	ENSMUSG00000116275	Zc3h11a
33708	1	133582247	-	10	68	133547678	133589056	41379	ENSMUSG00000094410	Zbed6
33709	1	133582247	-	10	68	133547600	133589118	41519	ENSMUSG00000102976	Zc3h11a
33710	1	133582247	-	10	68	133547609	133589118	41510	ENSMUSG00000116275	Zc3h11a
33711	1	133582247	-	10	68	133547678	133589056	41379	ENSMUSG00000094410	Zbed6
33712	1	133582248	-	10	54	133547600	133589118	41519	ENSMUSG00000102976	Zc3h11a
33713	1	133582248	-	10	54	133547609	133589118	41510	ENSMUSG00000116275	Zc3h11a
33714	1	133582248	-	10	54	133547678	133589056	41379	ENSMUSG00000094410	Zbed6
33715	1	133582248	-	10	54	133547600	133589118	41519	ENSMUSG00000102976	Zc3h11a
33716	1	133582248	-	10	54	133547609	133589118	41510	ENSMUSG00000116275	Zc3h11a
33717	1	133582248	-	10	54	133547678	133589056	41379	ENSMUSG00000094410	Zbed6
33718	1	133582248	-	10	54	133547600	133589118	41519	ENSMUSG00000102976	Zc3h11a
33719	1	133582248	-	10	54	133547609	133589118	41510	ENSMUSG00000116275	Zc3h11a
33720	1	133582248	-	10	54	133547678	133589056	41379	ENSMUSG00000094410	Zbed6
34544	1	133606960	-	10	30	133606829	133617846	11018	ENSMUSG00000051998	Lax1
34545	1	133606961	-	13	30	133606829	133617846	11018	ENSMUSG00000051998	Lax1
34547	1	133606966	-	10	33	133606829	133617846	11018	ENSMUSG00000051998	Lax1
34548	1	133606967	-	13	37	133606829	133617846	11018	ENSMUSG00000051998	Lax1
34633	1	134003097	-	14	102	134002908	134006858	3951	ENSMUSG00000020423	Btg2
34634	1	134003098	-	42	108	134002908	134006858	3951	ENSMUSG00000020423	Btg2
34635	1	134003099	-	28	112	134002908	134006858	3951	ENSMUSG00000020423	Btg2
34636	1	134003100	-	12	123	134002908	134006858	3951	ENSMUSG00000020423	Btg2
34639	1	134003103	-	17	44	134002908	134006858	3951	ENSMUSG00000020423	Btg2
34812	1	135083958	+	14	23	135074562	135084007	9446	ENSMUSG00000026426	Arl8a
34828	1	135190484	-	16	41	135190450	135211822	21373	ENSMUSG00000041926	Rnpep
34966	1	136555868	+	12	37	136552639	136557791	5153	ENSMUSG00000041483	Zfp281
35078	1	137991186	-	11	44	137990599	138103446	112848	ENSMUSG00000026395	Ptprc
35083	1	137991191	-	10	41	137990599	138103446	112848	ENSMUSG00000026395	Ptprc
35091	1	137991201	-	37	75	137990599	138103446	112848	ENSMUSG00000026395	Ptprc
35092	1	137991202	-	19	76	137990599	138103446	112848	ENSMUSG00000026395	Ptprc
35093	1	137991203	-	11	75	137990599	138103446	112848	ENSMUSG00000026395	Ptprc
35097	1	137991207	-	24	97	137990599	138103446	112848	ENSMUSG00000026395	Ptprc
35098	1	137991208	-	41	93	137990599	138103446	112848	ENSMUSG00000026395	Ptprc
35099	1	137991209	-	15	99	137990599	138103446	112848	ENSMUSG00000026395	Ptprc
35103	1	137991214	-	11	29	137990599	138103446	112848	ENSMUSG00000026395	Ptprc
35116	1	137991607	-	11	26	137990599	138103446	112848	ENSMUSG00000026395	Ptprc
35137	1	137992074	-	29	68	137990599	138103446	112848	ENSMUSG00000026395	Ptprc
35138	1	137992075	-	15	69	137990599	138103446	112848	ENSMUSG00000026395	Ptprc
35143	1	137992083	-	14	54	137990599	138103446	112848	ENSMUSG00000026395	Ptprc
35144	1	137992084	-	14	55	137990599	138103446	112848	ENSMUSG00000026395	Ptprc
35145	1	137992085	-	16	55	137990599	138103446	112848	ENSMUSG00000026395	Ptprc
35146	1	137992086	-	10	56	137990599	138103446	112848	ENSMUSG00000026395	Ptprc
35151	1	137992112	-	11	26	137990599	138103446	112848	ENSMUSG00000026395	Ptprc
35158	1	137992122	-	19	23	137990599	138103446	112848	ENSMUSG00000026395	Ptprc
35290	1	138021956	-	12	28	137990599	138103446	112848	ENSMUSG00000026395	Ptprc
35349	1	138022735	-	20	42	137990599	138103446	112848	ENSMUSG00000026395	Ptprc
35353	1	138022739	-	20	48	137990599	138103446	112848	ENSMUSG00000026395	Ptprc
35354	1	138022740	-	10	56	137990599	138103446	112848	ENSMUSG00000026395	Ptprc
35357	1	138022743	-	11	29	137990599	138103446	112848	ENSMUSG00000026395	Ptprc
35399	1	138026629	-	12	23	137990599	138103446	112848	ENSMUSG00000026395	Ptprc
35427	1	138026762	-	11	23	137990599	138103446	112848	ENSMUSG00000026395	Ptprc
35499	1	138031159	-	11	19	137990599	138103446	112848	ENSMUSG00000026395	Ptprc
35528	1	138034751	-	11	38	137990599	138103446	112848	ENSMUSG00000026395	Ptprc
35529	1	138034752	-	16	41	137990599	138103446	112848	ENSMUSG00000026395	Ptprc
35574	1	138045408	-	13	14	137990599	138103446	112848	ENSMUSG00000026395	Ptprc
35620	1	138050719	-	24	69	137990599	138103446	112848	ENSMUSG00000026395	Ptprc
35621	1	138050720	-	16	68	137990599	138103446	112848	ENSMUSG00000026395	Ptprc
35622	1	138050721	-	11	65	137990599	138103446	112848	ENSMUSG00000026395	Ptprc
35649	1	138052194	-	11	14	137990599	138103446	112848	ENSMUSG00000026395	Ptprc
35660	1	138053129	-	11	23	137990599	138103446	112848	ENSMUSG00000026395	Ptprc
35732	1	138053832	-	19	44	137990599	138103446	112848	ENSMUSG00000026395	Ptprc
35771	1	138054012	-	11	27	137990599	138103446	112848	ENSMUSG00000026395	Ptprc
35776	1	138054017	-	28	215	137990599	138103446	112848	ENSMUSG00000026395	Ptprc
35777	1	138054018	-	48	224	137990599	138103446	112848	ENSMUSG00000026395	Ptprc
35778	1	138054019	-	71	222	137990599	138103446	112848	ENSMUSG00000026395	Ptprc
35779	1	138054020	-	53	219	137990599	138103446	112848	ENSMUSG00000026395	Ptprc
35780	1	138054021	-	17	195	137990599	138103446	112848	ENSMUSG00000026395	Ptprc
35783	1	138054025	-	28	94	137990599	138103446	112848	ENSMUSG00000026395	Ptprc
35784	1	138054026	-	29	98	137990599	138103446	112848	ENSMUSG00000026395	Ptprc
35785	1	138054027	-	14	96	137990599	138103446	112848	ENSMUSG00000026395	Ptprc
35786	1	138054028	-	17	93	137990599	138103446	112848	ENSMUSG00000026395	Ptprc
35827	1	138061608	-	10	21	137990599	138103446	112848	ENSMUSG00000026395	Ptprc
35998	1	138088540	-	13	34	137990599	138103446	112848	ENSMUSG00000026395	Ptprc
36001	1	138088543	-	11	35	137990599	138103446	112848	ENSMUSG00000026395	Ptprc
36157	1	138090393	-	15	26	137990599	138103446	112848	ENSMUSG00000026395	Ptprc
36158	1	138090393	-	15	26	138089558	138095421	5864	ENSMUSG00000104291	A130071D04Rik
36159	1	138090393	-	15	26	137990599	138103446	112848	ENSMUSG00000026395	Ptprc
36160	1	138090393	-	15	26	138089558	138095421	5864	ENSMUSG00000104291	A130071D04Rik
36506	1	138097359	-	20	29	137990599	138103446	112848	ENSMUSG00000026395	Ptprc
36513	1	138098765	-	11	21	137990599	138103446	112848	ENSMUSG00000026395	Ptprc
36516	1	138098769	-	10	41	137990599	138103446	112848	ENSMUSG00000026395	Ptprc
36518	1	138098771	-	15	54	137990599	138103446	112848	ENSMUSG00000026395	Ptprc
36530	1	138098806	-	13	25	137990599	138103446	112848	ENSMUSG00000026395	Ptprc
36562	1	138100246	-	13	19	137990599	138103446	112848	ENSMUSG00000026395	Ptprc
36565	1	138100250	-	10	24	137990599	138103446	112848	ENSMUSG00000026395	Ptprc
36696	1	138102738	-	25	43	137990599	138103446	112848	ENSMUSG00000026395	Ptprc
36714	1	138411953	-	32	89	138410613	138547879	137267	ENSMUSG00000026393	Nek7
36715	1	138411954	-	14	95	138410613	138547879	137267	ENSMUSG00000026393	Nek7
36716	1	138411955	-	31	125	138410613	138547879	137267	ENSMUSG00000026393	Nek7
36719	1	138411958	-	33	87	138410613	138547879	137267	ENSMUSG00000026393	Nek7
36752	1	138412424	-	10	10	138410613	138547879	137267	ENSMUSG00000026393	Nek7
36763	1	138413156	-	20	34	138410613	138547879	137267	ENSMUSG00000026393	Nek7
36790	1	138413816	-	13	20	138410613	138547879	137267	ENSMUSG00000026393	Nek7
36794	1	138413820	-	10	21	138410613	138547879	137267	ENSMUSG00000026393	Nek7
36824	1	138413937	-	11	25	138410613	138547879	137267	ENSMUSG00000026393	Nek7
37110	1	138505003	-	11	15	138410613	138547879	137267	ENSMUSG00000026393	Nek7
37976	1	139102413	+	13	34	138891173	139106698	215526	ENSMUSG00000056268	Dennd1b
38382	1	143659778	+	10	32	143653010	143683204	30195	ENSMUSG00000018189	Uchl5
38383	1	143659779	+	12	33	143653010	143683204	30195	ENSMUSG00000018189	Uchl5
38384	1	143659780	+	10	33	143653010	143683204	30195	ENSMUSG00000018189	Uchl5
38415	1	143678826	+	13	40	143653010	143683204	30195	ENSMUSG00000018189	Uchl5
38416	1	143678827	+	13	40	143653010	143683204	30195	ENSMUSG00000018189	Uchl5
38437	1	143876760	-	25	105	143875076	143879899	4824	ENSMUSG00000026360	Rgs2
38438	1	143876761	-	28	106	143875076	143879899	4824	ENSMUSG00000026360	Rgs2
38439	1	143876762	-	31	104	143875076	143879899	4824	ENSMUSG00000026360	Rgs2
38440	1	143876763	-	13	100	143875076	143879899	4824	ENSMUSG00000026360	Rgs2
38445	1	143876773	-	10	18	143875076	143879899	4824	ENSMUSG00000026360	Rgs2
38472	1	146559254	+	10	10	146370498	146778210	407713	ENSMUSG00000035131	Brinp3
38559	1	150325640	+	10	48	150268589	150325686	57098	ENSMUSG00000006005	Tpr
38560	1	150325641	+	18	49	150268589	150325686	57098	ENSMUSG00000006005	Tpr
38565	1	150325648	+	15	50	150268589	150325686	57098	ENSMUSG00000006005	Tpr
38567	1	150325650	+	10	71	150268589	150325686	57098	ENSMUSG00000006005	Tpr
38568	1	150325651	+	15	70	150268589	150325686	57098	ENSMUSG00000006005	Tpr
38569	1	150325652	+	12	59	150268589	150325686	57098	ENSMUSG00000006005	Tpr
38624	1	151231433	+	17	41	151220228	151240173	19946	ENSMUSG00000023150	Ivns1abp
38628	1	151231438	+	12	27	151220228	151240173	19946	ENSMUSG00000023150	Ivns1abp
38648	1	151231689	+	10	16	151220228	151240173	19946	ENSMUSG00000023150	Ivns1abp
38660	1	151231706	+	15	22	151220228	151240173	19946	ENSMUSG00000023150	Ivns1abp
38664	1	151231713	+	15	24	151220228	151240173	19946	ENSMUSG00000023150	Ivns1abp
38792	1	151333871	+	13	74	151304293	151333912	29620	ENSMUSG00000053286	Trmt1l
38794	1	151333873	+	19	93	151304293	151333912	29620	ENSMUSG00000053286	Trmt1l
38795	1	151333874	+	26	91	151304293	151333912	29620	ENSMUSG00000053286	Trmt1l
38796	1	151333875	+	10	78	151304293	151333912	29620	ENSMUSG00000053286	Trmt1l
38797	1	151333876	+	13	70	151304293	151333912	29620	ENSMUSG00000053286	Trmt1l
38953	1	151630193	-	101	249	151624700	151630769	6070	ENSMUSG00000100594	2810414N06Rik
38954	1	151630194	-	92	249	151624700	151630769	6070	ENSMUSG00000100594	2810414N06Rik
38955	1	151630195	-	54	249	151624700	151630769	6070	ENSMUSG00000100594	2810414N06Rik
38958	1	151647213	+	10	15	151631122	151697802	66681	ENSMUSG00000043019	Edem3
39069	1	152650199	+	36	62	152642293	152651348	9056	ENSMUSG00000008475	Arpc5
39070	1	152650200	+	11	70	152642293	152651348	9056	ENSMUSG00000008475	Arpc5
39073	1	152650203	+	10	27	152642293	152651348	9056	ENSMUSG00000008475	Arpc5
39113	1	152651264	+	16	79	152642293	152651348	9056	ENSMUSG00000008475	Arpc5
39114	1	152651265	+	33	95	152642293	152651348	9056	ENSMUSG00000008475	Arpc5
39115	1	152651266	+	15	103	152642293	152651348	9056	ENSMUSG00000008475	Arpc5
39117	1	152651268	+	17	120	152642293	152651348	9056	ENSMUSG00000008475	Arpc5
39119	1	152651270	+	19	107	152642293	152651348	9056	ENSMUSG00000008475	Arpc5
39120	1	152651271	+	18	122	152642293	152651348	9056	ENSMUSG00000008475	Arpc5
39121	1	152651272	+	11	150	152642293	152651348	9056	ENSMUSG00000008475	Arpc5
39122	1	152651273	+	24	160	152642293	152651348	9056	ENSMUSG00000008475	Arpc5
39123	1	152651274	+	24	146	152642293	152651348	9056	ENSMUSG00000008475	Arpc5
39124	1	152651275	+	45	142	152642293	152651348	9056	ENSMUSG00000008475	Arpc5
39125	1	152651276	+	19	171	152642293	152651348	9056	ENSMUSG00000008475	Arpc5
39127	1	152651278	+	14	196	152642293	152651348	9056	ENSMUSG00000008475	Arpc5
39128	1	152651279	+	40	210	152642293	152651348	9056	ENSMUSG00000008475	Arpc5
39129	1	152651280	+	41	201	152642293	152651348	9056	ENSMUSG00000008475	Arpc5
39130	1	152651281	+	32	197	152642293	152651348	9056	ENSMUSG00000008475	Arpc5
39131	1	152651282	+	59	195	152642293	152651348	9056	ENSMUSG00000008475	Arpc5
39132	1	152651283	+	10	155	152642293	152651348	9056	ENSMUSG00000008475	Arpc5
39134	1	152651285	+	12	85	152642293	152651348	9056	ENSMUSG00000008475	Arpc5
39137	1	152651290	+	15	34	152642293	152651348	9056	ENSMUSG00000008475	Arpc5
39138	1	152651291	+	14	37	152642293	152651348	9056	ENSMUSG00000008475	Arpc5
39487	1	153289652	-	11	26	153280573	153289979	9407	ENSMUSG00000073538	E330020D12Rik
39491	1	153289656	-	25	58	153280573	153289979	9407	ENSMUSG00000073538	E330020D12Rik
39493	1	153289658	-	10	52	153280573	153289979	9407	ENSMUSG00000073538	E330020D12Rik
39515	1	153289703	-	11	26	153280573	153289979	9407	ENSMUSG00000073538	E330020D12Rik
39519	1	153289707	-	25	58	153280573	153289979	9407	ENSMUSG00000073538	E330020D12Rik
39521	1	153289709	-	10	52	153280573	153289979	9407	ENSMUSG00000073538	E330020D12Rik
39543	1	153289754	-	11	26	153280573	153289979	9407	ENSMUSG00000073538	E330020D12Rik
39547	1	153289758	-	25	58	153280573	153289979	9407	ENSMUSG00000073538	E330020D12Rik
39549	1	153289760	-	10	52	153280573	153289979	9407	ENSMUSG00000073538	E330020D12Rik
39554	1	153289777	-	10	14	153280573	153289979	9407	ENSMUSG00000073538	E330020D12Rik
39573	1	153331534	-	17	57	153331504	153363406	31903	ENSMUSG00000042699	Dhx9
39576	1	153331537	-	12	154	153331504	153363406	31903	ENSMUSG00000042699	Dhx9
39577	1	153331538	-	16	153	153331504	153363406	31903	ENSMUSG00000042699	Dhx9
39578	1	153331539	-	55	148	153331504	153363406	31903	ENSMUSG00000042699	Dhx9
39579	1	153331540	-	39	146	153331504	153363406	31903	ENSMUSG00000042699	Dhx9
39580	1	153331541	-	16	134	153331504	153363406	31903	ENSMUSG00000042699	Dhx9
39584	1	153331546	-	12	68	153331504	153363406	31903	ENSMUSG00000042699	Dhx9
39585	1	153331547	-	14	71	153331504	153363406	31903	ENSMUSG00000042699	Dhx9
39586	1	153331548	-	22	74	153331504	153363406	31903	ENSMUSG00000042699	Dhx9
39587	1	153331549	-	13	71	153331504	153363406	31903	ENSMUSG00000042699	Dhx9
39594	1	153331560	-	15	26	153331504	153363406	31903	ENSMUSG00000042699	Dhx9
39602	1	153331574	-	11	31	153331504	153363406	31903	ENSMUSG00000042699	Dhx9
39603	1	153331575	-	12	31	153331504	153363406	31903	ENSMUSG00000042699	Dhx9
39607	1	153331642	-	11	14	153331504	153363406	31903	ENSMUSG00000042699	Dhx9
39621	1	153331658	-	11	47	153331504	153363406	31903	ENSMUSG00000042699	Dhx9
39622	1	153331659	-	12	61	153331504	153363406	31903	ENSMUSG00000042699	Dhx9
39625	1	153331662	-	14	62	153331504	153363406	31903	ENSMUSG00000042699	Dhx9
39627	1	153331664	-	12	43	153331504	153363406	31903	ENSMUSG00000042699	Dhx9
39689	1	153341398	-	12	15	153331504	153363406	31903	ENSMUSG00000042699	Dhx9
39696	1	153345324	-	10	43	153331504	153363406	31903	ENSMUSG00000042699	Dhx9
39698	1	153345326	-	17	52	153331504	153363406	31903	ENSMUSG00000042699	Dhx9
39756	1	153353735	-	15	31	153331504	153363406	31903	ENSMUSG00000042699	Dhx9
39807	1	153784536	+	15	19	153775690	153785469	9780	ENSMUSG00000026473	Glul
40124	1	154973338	-	10	42	154972107	154975382	3276	ENSMUSG00000056708	Ier5
40126	1	154973340	-	14	41	154972107	154975382	3276	ENSMUSG00000056708	Ier5
40464	1	155880533	-	18	62	155880345	155912226	31882	ENSMUSG00000026466	Tor1aip1
40465	1	155880534	-	18	66	155880345	155912226	31882	ENSMUSG00000026466	Tor1aip1
40466	1	155880535	-	14	64	155880345	155912226	31882	ENSMUSG00000026466	Tor1aip1
41230	1	157211356	-	28	63	156962752	157240165	277414	ENSMUSG00000070565	Rasal2
41234	1	157211360	-	15	72	156962752	157240165	277414	ENSMUSG00000070565	Rasal2
41235	1	157211361	-	21	67	156962752	157240165	277414	ENSMUSG00000070565	Rasal2
41236	1	157211362	-	16	60	156962752	157240165	277414	ENSMUSG00000070565	Rasal2
41764	1	160078808	-	17	33	160046744	160620781	574038	ENSMUSG00000026721	Rabgap1l
41855	1	160117374	-	11	30	160046744	160620781	574038	ENSMUSG00000026721	Rabgap1l
41979	1	160219739	-	21	38	160046744	160620781	574038	ENSMUSG00000026721	Rabgap1l
41980	1	160219740	-	11	38	160046744	160620781	574038	ENSMUSG00000026721	Rabgap1l
42952	1	160454772	-	12	32	160046744	160620781	574038	ENSMUSG00000026721	Rabgap1l
43383	1	160797530	+	10	27	160733988	160802548	68561	ENSMUSG00000040423	Rc3h1
43427	1	160801568	+	10	44	160733988	160802548	68561	ENSMUSG00000040423	Rc3h1
43434	1	160801575	+	16	36	160733988	160802548	68561	ENSMUSG00000040423	Rc3h1
43560	1	160866074	+	33	47	160861992	160866109	4118	ENSMUSG00000053332	Gas5
43563	1	160866078	+	23	138	160861992	160866109	4118	ENSMUSG00000053332	Gas5
43564	1	160866079	+	25	164	160861992	160866109	4118	ENSMUSG00000053332	Gas5
43565	1	160866080	+	52	165	160861992	160866109	4118	ENSMUSG00000053332	Gas5
43566	1	160866081	+	36	164	160861992	160866109	4118	ENSMUSG00000053332	Gas5
43567	1	160866082	+	27	141	160861992	160866109	4118	ENSMUSG00000053332	Gas5
43759	1	161673115	-	21	89	161643683	161704251	60569	ENSMUSG00000040297	Suco
43760	1	161673116	-	17	84	161643683	161704251	60569	ENSMUSG00000040297	Suco
43761	1	161673117	-	29	78	161643683	161704251	60569	ENSMUSG00000040297	Suco
43785	1	161679825	-	16	34	161643683	161704251	60569	ENSMUSG00000040297	Suco
43786	1	161679826	-	10	34	161643683	161704251	60569	ENSMUSG00000040297	Suco
43892	1	162499392	-	10	26	162498294	162568125	69832	ENSMUSG00000040225	Prrc2c
43906	1	162499615	-	22	63	162498294	162568125	69832	ENSMUSG00000040225	Prrc2c
43907	1	162499616	-	10	64	162498294	162568125	69832	ENSMUSG00000040225	Prrc2c
43908	1	162499617	-	21	64	162498294	162568125	69832	ENSMUSG00000040225	Prrc2c
44239	1	163908216	+	10	24	163889551	163911750	22200	ENSMUSG00000026581	Sell
44248	1	163908257	+	13	53	163889551	163911750	22200	ENSMUSG00000026581	Sell
44251	1	163908260	+	17	70	163889551	163911750	22200	ENSMUSG00000026581	Sell
44252	1	163908261	+	20	61	163889551	163911750	22200	ENSMUSG00000026581	Sell
44258	1	163908267	+	14	25	163889551	163911750	22200	ENSMUSG00000026581	Sell
44850	1	165753330	-	10	26	165692723	165830247	137525	ENSMUSG00000026565	Pou2f1
44935	1	165820765	-	26	118	165692723	165830247	137525	ENSMUSG00000026565	Pou2f1
44936	1	165820766	-	42	116	165692723	165830247	137525	ENSMUSG00000026565	Pou2f1
44937	1	165820767	-	40	116	165692723	165830247	137525	ENSMUSG00000026565	Pou2f1
45160	1	169778940	-	18	33	169777104	169796810	19707	ENSMUSG00000026675	Hsd17b7
45246	1	170026867	-	12	23	170020989	170042966	21978	ENSMUSG00000026667	Uhmk1
45638	1	170752831	-	12	22	170745145	170755152	10008	ENSMUSG00000038421	Fcrla
45712	1	171122109	-	11	12	171116136	171122597	6462	ENSMUSG00000062963	Ufc1
45742	1	171185666	+	11	27	171173238	171186822	13585	ENSMUSG00000006412	Pfdn2
45800	1	171237770	+	11	21	171216522	171237866	21345	ENSMUSG00000048865	Arhgap30
45810	1	171246293	+	11	35	171238881	171246710	7830	ENSMUSG00000026641	Usf1
45811	1	171246294	+	10	41	171238881	171246710	7830	ENSMUSG00000026641	Usf1
45815	1	171246298	+	10	41	171238881	171246710	7830	ENSMUSG00000026641	Usf1
45859	1	171330688	-	17	53	171328136	171331679	3544	ENSMUSG00000091993	B930036N10Rik
45860	1	171330688	-	17	53	171330616	171330731	116	ENSMUSG00000119640	Gm24871
45861	1	171330688	-	17	53	171328136	171331679	3544	ENSMUSG00000091993	B930036N10Rik
45862	1	171330688	-	17	53	171330616	171330731	116	ENSMUSG00000119640	Gm24871
45867	1	171330690	-	13	49	171328136	171331679	3544	ENSMUSG00000091993	B930036N10Rik
45868	1	171330690	-	13	49	171330616	171330731	116	ENSMUSG00000119640	Gm24871
45869	1	171330690	-	13	49	171328136	171331679	3544	ENSMUSG00000091993	B930036N10Rik
45870	1	171330690	-	13	49	171330616	171330731	116	ENSMUSG00000119640	Gm24871
45871	1	171330691	-	10	48	171328136	171331679	3544	ENSMUSG00000091993	B930036N10Rik
45872	1	171330691	-	10	48	171330616	171330731	116	ENSMUSG00000119640	Gm24871
45873	1	171330691	-	10	48	171328136	171331679	3544	ENSMUSG00000091993	B930036N10Rik
45874	1	171330691	-	10	48	171330616	171330731	116	ENSMUSG00000119640	Gm24871
45883	1	171330697	-	12	22	171328136	171331679	3544	ENSMUSG00000091993	B930036N10Rik
45884	1	171330697	-	12	22	171330616	171330731	116	ENSMUSG00000119640	Gm24871
45905	1	171330706	-	22	37	171328136	171331679	3544	ENSMUSG00000091993	B930036N10Rik
45906	1	171330706	-	22	37	171330616	171330731	116	ENSMUSG00000119640	Gm24871
45907	1	171330706	-	22	37	171328136	171331679	3544	ENSMUSG00000091993	B930036N10Rik
45908	1	171330706	-	22	37	171330616	171330731	116	ENSMUSG00000119640	Gm24871
45921	1	171330711	-	15	41	171328136	171331679	3544	ENSMUSG00000091993	B930036N10Rik
45922	1	171330711	-	15	41	171330616	171330731	116	ENSMUSG00000119640	Gm24871
45923	1	171330711	-	15	41	171328136	171331679	3544	ENSMUSG00000091993	B930036N10Rik
45924	1	171330711	-	15	41	171330616	171330731	116	ENSMUSG00000119640	Gm24871
45933	1	171330715	-	20	38	171328136	171331679	3544	ENSMUSG00000091993	B930036N10Rik
45934	1	171330715	-	20	38	171330616	171330731	116	ENSMUSG00000119640	Gm24871
45935	1	171330715	-	20	38	171328136	171331679	3544	ENSMUSG00000091993	B930036N10Rik
45936	1	171330715	-	20	38	171330616	171330731	116	ENSMUSG00000119640	Gm24871
45949	1	171330731	-	15	25	171328136	171331679	3544	ENSMUSG00000091993	B930036N10Rik
45950	1	171330732	-	10	25	171328136	171331679	3544	ENSMUSG00000091993	B930036N10Rik
45953	1	171332002	+	27	54	171331046	171332318	1273	ENSMUSG00000060244	Alyref2
45957	1	171332009	+	16	81	171331046	171332318	1273	ENSMUSG00000060244	Alyref2
45958	1	171332010	+	25	81	171331046	171332318	1273	ENSMUSG00000060244	Alyref2
45959	1	171332011	+	34	81	171331046	171332318	1273	ENSMUSG00000060244	Alyref2
46009	1	171462115	-	11	38	171459971	171480603	20633	ENSMUSG00000038179	Slamf7
46011	1	171462117	-	11	41	171459971	171480603	20633	ENSMUSG00000038179	Slamf7
46015	1	171462122	-	12	28	171459971	171480603	20633	ENSMUSG00000038179	Slamf7
46106	1	171532679	+	10	20	171509577	171532826	23250	ENSMUSG00000015355	Cd48
46116	1	171532705	+	10	26	171509577	171532826	23250	ENSMUSG00000015355	Cd48
46131	1	171532735	+	14	27	171509577	171532826	23250	ENSMUSG00000015355	Cd48
46148	1	171532779	+	16	30	171509577	171532826	23250	ENSMUSG00000015355	Cd48
46163	1	171532797	+	11	87	171509577	171532826	23250	ENSMUSG00000015355	Cd48
46164	1	171532798	+	23	87	171509577	171532826	23250	ENSMUSG00000015355	Cd48
46165	1	171532799	+	27	85	171509577	171532826	23250	ENSMUSG00000015355	Cd48
46166	1	171532800	+	16	82	171509577	171532826	23250	ENSMUSG00000015355	Cd48
46346	1	171778242	+	12	34	171745082	171780737	35656	ENSMUSG00000015314	Slamf6
46356	1	171828773	-	10	29	171828527	171856011	27485	ENSMUSG00000026556	Vangl2
46357	1	171828774	-	11	31	171828527	171856011	27485	ENSMUSG00000026556	Vangl2
46381	1	171893630	-	16	66	171893580	171910362	16783	ENSMUSG00000003458	Ncstn
46384	1	171893633	-	28	128	171893580	171910362	16783	ENSMUSG00000003458	Ncstn
46385	1	171893634	-	41	117	171893580	171910362	16783	ENSMUSG00000003458	Ncstn
46386	1	171893635	-	12	115	171893580	171910362	16783	ENSMUSG00000003458	Ncstn
46387	1	171893636	-	16	115	171893580	171910362	16783	ENSMUSG00000003458	Ncstn
46398	1	171893687	-	11	25	171893580	171910362	16783	ENSMUSG00000003458	Ncstn
46656	1	173281891	+	17	91	173178445	173293606	115162	ENSMUSG00000037860	Aim2
46657	1	173281892	+	22	93	173178445	173293606	115162	ENSMUSG00000037860	Aim2
46658	1	173281893	+	33	94	173178445	173293606	115162	ENSMUSG00000037860	Aim2
46821	1	173473780	+	10	25	173458483	173475494	17012	ENSMUSG00000043263	Ifi209
46928	1	173684823	-	30	137	173676692	173708447	31756	ENSMUSG00000090272	Mndal
46929	1	173684824	-	25	147	173676692	173708447	31756	ENSMUSG00000090272	Mndal
46930	1	173684825	-	49	158	173676692	173708447	31756	ENSMUSG00000090272	Mndal
46931	1	173684826	-	17	218	173676692	173708447	31756	ENSMUSG00000090272	Mndal
46932	1	173684827	-	13	242	173676692	173708447	31756	ENSMUSG00000090272	Mndal
46933	1	173684828	-	19	235	173676692	173708447	31756	ENSMUSG00000090272	Mndal
46934	1	173684829	-	65	201	173676692	173708447	31756	ENSMUSG00000090272	Mndal
46935	1	173684830	-	54	193	173676692	173708447	31756	ENSMUSG00000090272	Mndal
46936	1	173684831	-	18	184	173676692	173708447	31756	ENSMUSG00000090272	Mndal
46937	1	173684832	-	15	173	173676692	173708447	31756	ENSMUSG00000090272	Mndal
46958	1	173684865	-	14	32	173676692	173708447	31756	ENSMUSG00000090272	Mndal
46969	1	173684893	-	10	21	173676692	173708447	31756	ENSMUSG00000090272	Mndal
47032	1	173698357	-	14	36	173676692	173708447	31756	ENSMUSG00000090272	Mndal
47045	1	173698831	-	15	57	173676692	173708447	31756	ENSMUSG00000090272	Mndal
47046	1	173698832	-	13	55	173676692	173708447	31756	ENSMUSG00000090272	Mndal
47048	1	173698834	-	14	48	173676692	173708447	31756	ENSMUSG00000090272	Mndal
47052	1	173698841	-	13	31	173676692	173708447	31756	ENSMUSG00000090272	Mndal
47061	1	173698927	-	26	47	173676692	173708447	31756	ENSMUSG00000090272	Mndal
47063	1	173698930	-	10	44	173676692	173708447	31756	ENSMUSG00000090272	Mndal
47067	1	173698934	-	12	24	173676692	173708447	31756	ENSMUSG00000090272	Mndal
47074	1	173699738	-	10	13	173676692	173708447	31756	ENSMUSG00000090272	Mndal
47194	1	173706016	-	10	18	173676692	173708447	31756	ENSMUSG00000090272	Mndal
47240	1	173707649	-	10	23	173676692	173708447	31756	ENSMUSG00000090272	Mndal
47248	1	173723957	-	30	139	173723911	173740612	16702	ENSMUSG00000026536	Ifi211
47249	1	173723958	-	25	149	173723911	173740612	16702	ENSMUSG00000026536	Ifi211
47250	1	173723959	-	49	220	173723911	173740612	16702	ENSMUSG00000026536	Ifi211
47251	1	173723960	-	19	216	173723911	173740612	16702	ENSMUSG00000026536	Ifi211
47252	1	173723961	-	13	187	173723911	173740612	16702	ENSMUSG00000026536	Ifi211
47253	1	173723962	-	79	162	173723911	173740612	16702	ENSMUSG00000026536	Ifi211
47270	1	173723999	-	14	32	173723911	173740612	16702	ENSMUSG00000026536	Ifi211
47295	1	173749897	-	13	62	173747973	173770238	22266	ENSMUSG00000039997	Ifi203
47296	1	173749898	-	17	73	173747973	173770238	22266	ENSMUSG00000039997	Ifi203
47297	1	173749899	-	15	75	173747973	173770238	22266	ENSMUSG00000039997	Ifi203
47298	1	173749900	-	13	73	173747973	173770238	22266	ENSMUSG00000039997	Ifi203
47299	1	173749901	-	11	67	173747973	173770238	22266	ENSMUSG00000039997	Ifi203
47352	1	173758629	-	15	45	173747973	173770238	22266	ENSMUSG00000039997	Ifi203
47353	1	173758630	-	10	45	173747973	173770238	22266	ENSMUSG00000039997	Ifi203
47372	1	173761339	-	11	13	173747973	173770238	22266	ENSMUSG00000039997	Ifi203
47397	1	173762472	-	15	45	173747973	173770238	22266	ENSMUSG00000039997	Ifi203
47398	1	173762473	-	10	45	173747973	173770238	22266	ENSMUSG00000039997	Ifi203
47399	1	173762474	-	11	45	173747973	173770238	22266	ENSMUSG00000039997	Ifi203
47479	1	173769953	-	10	23	173747973	173770238	22266	ENSMUSG00000039997	Ifi203
47490	1	173839601	-	30	139	173839564	173859376	19813	ENSMUSG00000054203	Ifi205
47491	1	173839602	-	25	149	173839564	173859376	19813	ENSMUSG00000054203	Ifi205
47492	1	173839603	-	49	220	173839564	173859376	19813	ENSMUSG00000054203	Ifi205
47493	1	173839604	-	19	216	173839564	173859376	19813	ENSMUSG00000054203	Ifi205
47494	1	173839605	-	13	187	173839564	173859376	19813	ENSMUSG00000054203	Ifi205
47495	1	173839606	-	79	162	173839564	173859376	19813	ENSMUSG00000054203	Ifi205
47512	1	173839643	-	14	32	173839564	173859376	19813	ENSMUSG00000054203	Ifi205
47570	1	175428971	-	10	39	175427940	175453201	25262	ENSMUSG00000026526	Fh1
47572	1	175428973	-	12	67	175427940	175453201	25262	ENSMUSG00000026526	Fh1
47575	1	175428976	-	21	80	175427940	175453201	25262	ENSMUSG00000026526	Fh1
47576	1	175428977	-	16	69	175427940	175453201	25262	ENSMUSG00000026526	Fh1
47577	1	175428978	-	10	60	175427940	175453201	25262	ENSMUSG00000026526	Fh1
47904	1	176561290	-	12	32	176561219	176641633	80415	ENSMUSG00000057335	Cep170
47919	1	176561346	-	10	20	176561219	176641633	80415	ENSMUSG00000057335	Cep170
47933	1	176561399	-	13	24	176561219	176641633	80415	ENSMUSG00000057335	Cep170
47938	1	176561406	-	12	30	176561219	176641633	80415	ENSMUSG00000057335	Cep170
48243	1	176868445	-	10	37	176847639	177085769	238131	ENSMUSG00000019699	Akt3
48366	1	176937179	-	14	22	176847639	177085769	238131	ENSMUSG00000019699	Akt3
48699	1	177018290	-	11	22	176847639	177085769	238131	ENSMUSG00000019699	Akt3
49129	1	177064839	-	11	14	176847639	177085769	238131	ENSMUSG00000019699	Akt3
49608	1	178156157	-	13	25	178148673	178165362	16690	ENSMUSG00000039630	Hnrnpu
49638	1	178156656	-	12	27	178148673	178165362	16690	ENSMUSG00000039630	Hnrnpu
49644	1	178156732	-	10	15	178148673	178165362	16690	ENSMUSG00000039630	Hnrnpu
49649	1	178156742	-	19	52	178148673	178165362	16690	ENSMUSG00000039630	Hnrnpu
49650	1	178156743	-	14	55	178148673	178165362	16690	ENSMUSG00000039630	Hnrnpu
49661	1	178156755	-	12	134	178148673	178165362	16690	ENSMUSG00000039630	Hnrnpu
49663	1	178156757	-	64	183	178148673	178165362	16690	ENSMUSG00000039630	Hnrnpu
49664	1	178156758	-	39	211	178148673	178165362	16690	ENSMUSG00000039630	Hnrnpu
49665	1	178156759	-	16	230	178148673	178165362	16690	ENSMUSG00000039630	Hnrnpu
49666	1	178156760	-	42	238	178148673	178165362	16690	ENSMUSG00000039630	Hnrnpu
49667	1	178156761	-	32	178	178148673	178165362	16690	ENSMUSG00000039630	Hnrnpu
49668	1	178156762	-	31	160	178148673	178165362	16690	ENSMUSG00000039630	Hnrnpu
49669	1	178156763	-	14	153	178148673	178165362	16690	ENSMUSG00000039630	Hnrnpu
49671	1	178156765	-	21	82	178148673	178165362	16690	ENSMUSG00000039630	Hnrnpu
49675	1	178156770	-	14	92	178148673	178165362	16690	ENSMUSG00000039630	Hnrnpu
49676	1	178156771	-	26	99	178148673	178165362	16690	ENSMUSG00000039630	Hnrnpu
49677	1	178156772	-	19	116	178148673	178165362	16690	ENSMUSG00000039630	Hnrnpu
49678	1	178156773	-	29	120	178148673	178165362	16690	ENSMUSG00000039630	Hnrnpu
49679	1	178156774	-	10	107	178148673	178165362	16690	ENSMUSG00000039630	Hnrnpu
49680	1	178156775	-	17	82	178148673	178165362	16690	ENSMUSG00000039630	Hnrnpu
49686	1	178156852	-	29	93	178148673	178165362	16690	ENSMUSG00000039630	Hnrnpu
49687	1	178156853	-	36	121	178148673	178165362	16690	ENSMUSG00000039630	Hnrnpu
49688	1	178156854	-	11	126	178148673	178165362	16690	ENSMUSG00000039630	Hnrnpu
49690	1	178156856	-	30	98	178148673	178165362	16690	ENSMUSG00000039630	Hnrnpu
49733	1	178157410	-	16	48	178148673	178165362	16690	ENSMUSG00000039630	Hnrnpu
49734	1	178157411	-	24	49	178148673	178165362	16690	ENSMUSG00000039630	Hnrnpu
49740	1	178157418	-	18	35	178148673	178165362	16690	ENSMUSG00000039630	Hnrnpu
49741	1	178157419	-	10	39	178148673	178165362	16690	ENSMUSG00000039630	Hnrnpu
50334	1	179426460	+	12	12	179373935	179455043	81109	ENSMUSG00000038949	Cnst
50551	1	180055053	-	17	43	180054569	180091003	36435	ENSMUSG00000010609	Psen2
50552	1	180055054	-	10	43	180054569	180091003	36435	ENSMUSG00000010609	Psen2
50590	1	180165110	+	11	23	180158050	180252367	94318	ENSMUSG00000038855	Itpkb
50594	1	180165129	+	10	21	180158050	180252367	94318	ENSMUSG00000038855	Itpkb
51129	1	180428529	+	10	65	180396489	180428819	32331	ENSMUSG00000026496	Parp1
51131	1	180428531	+	22	81	180396489	180428819	32331	ENSMUSG00000026496	Parp1
51132	1	180428532	+	21	79	180396489	180428819	32331	ENSMUSG00000026496	Parp1
51133	1	180428533	+	14	69	180396489	180428819	32331	ENSMUSG00000026496	Parp1
51211	1	180630317	-	10	40	180628397	180641508	13112	ENSMUSG00000060743	H3f3a
51230	1	180630611	-	17	50	180628397	180641508	13112	ENSMUSG00000060743	H3f3a
51232	1	180630613	-	21	53	180628397	180641508	13112	ENSMUSG00000060743	H3f3a
51301	1	180694586	+	19	58	180678692	180695678	16987	ENSMUSG00000038806	Sde2
51302	1	180694587	+	10	71	180678692	180695678	16987	ENSMUSG00000038806	Sde2
51303	1	180694588	+	13	74	180678692	180695678	16987	ENSMUSG00000038806	Sde2
51305	1	180694590	+	14	59	180678692	180695678	16987	ENSMUSG00000038806	Sde2
51307	1	180694592	+	10	39	180678692	180695678	16987	ENSMUSG00000038806	Sde2
51419	1	181000889	-	14	95	181000793	181039566	38774	ENSMUSG00000038733	Wdr26
51420	1	181000890	-	16	90	181000793	181039566	38774	ENSMUSG00000038733	Wdr26
51421	1	181000891	-	37	88	181000793	181039566	38774	ENSMUSG00000038733	Wdr26
51422	1	181000892	-	11	103	181000793	181039566	38774	ENSMUSG00000038733	Wdr26
51425	1	181000895	-	20	75	181000793	181039566	38774	ENSMUSG00000038733	Wdr26
51427	1	181000897	-	21	70	181000793	181039566	38774	ENSMUSG00000038733	Wdr26
51428	1	181000898	-	12	72	181000793	181039566	38774	ENSMUSG00000038733	Wdr26
51429	1	181000899	-	10	52	181000793	181039566	38774	ENSMUSG00000038733	Wdr26
51447	1	181000946	-	10	69	181000793	181039566	38774	ENSMUSG00000038733	Wdr26
51448	1	181000947	-	22	73	181000793	181039566	38774	ENSMUSG00000038733	Wdr26
51449	1	181000948	-	14	75	181000793	181039566	38774	ENSMUSG00000038733	Wdr26
51450	1	181000949	-	18	82	181000793	181039566	38774	ENSMUSG00000038733	Wdr26
51454	1	181000953	-	14	40	181000793	181039566	38774	ENSMUSG00000038733	Wdr26
51477	1	181001030	-	11	65	181000793	181039566	38774	ENSMUSG00000038733	Wdr26
51478	1	181001031	-	11	77	181000793	181039566	38774	ENSMUSG00000038733	Wdr26
51479	1	181001032	-	28	79	181000793	181039566	38774	ENSMUSG00000038733	Wdr26
51481	1	181001034	-	16	90	181000793	181039566	38774	ENSMUSG00000038733	Wdr26
51483	1	181001036	-	14	61	181000793	181039566	38774	ENSMUSG00000038733	Wdr26
51496	1	181001065	-	12	23	181000793	181039566	38774	ENSMUSG00000038733	Wdr26
51501	1	181001070	-	85	141	181000793	181039566	38774	ENSMUSG00000038733	Wdr26
51502	1	181001071	-	14	147	181000793	181039566	38774	ENSMUSG00000038733	Wdr26
51503	1	181001072	-	10	152	181000793	181039566	38774	ENSMUSG00000038733	Wdr26
51504	1	181001073	-	17	163	181000793	181039566	38774	ENSMUSG00000038733	Wdr26
51505	1	181001074	-	10	101	181000793	181039566	38774	ENSMUSG00000038733	Wdr26
51507	1	181001076	-	18	121	181000793	181039566	38774	ENSMUSG00000038733	Wdr26
51508	1	181001077	-	23	108	181000793	181039566	38774	ENSMUSG00000038733	Wdr26
51509	1	181001078	-	35	103	181000793	181039566	38774	ENSMUSG00000038733	Wdr26
51517	1	181001086	-	19	49	181000793	181039566	38774	ENSMUSG00000038733	Wdr26
51522	1	181001091	-	76	152	181000793	181039566	38774	ENSMUSG00000038733	Wdr26
51523	1	181001092	-	31	153	181000793	181039566	38774	ENSMUSG00000038733	Wdr26
51524	1	181001093	-	24	151	181000793	181039566	38774	ENSMUSG00000038733	Wdr26
51529	1	181001099	-	18	36	181000793	181039566	38774	ENSMUSG00000038733	Wdr26
51568	1	181002035	-	18	58	181000793	181039566	38774	ENSMUSG00000038733	Wdr26
51569	1	181002036	-	15	68	181000793	181039566	38774	ENSMUSG00000038733	Wdr26
51571	1	181002038	-	14	73	181000793	181039566	38774	ENSMUSG00000038733	Wdr26
51572	1	181002039	-	10	57	181000793	181039566	38774	ENSMUSG00000038733	Wdr26
51594	1	181003471	-	13	88	181000793	181039566	38774	ENSMUSG00000038733	Wdr26
51595	1	181003472	-	35	87	181000793	181039566	38774	ENSMUSG00000038733	Wdr26
51596	1	181003473	-	30	89	181000793	181039566	38774	ENSMUSG00000038733	Wdr26
51600	1	181003478	-	35	58	181000793	181039566	38774	ENSMUSG00000038733	Wdr26
51606	1	181003497	-	11	22	181000793	181039566	38774	ENSMUSG00000038733	Wdr26
51624	1	181004705	-	18	73	181000793	181039566	38774	ENSMUSG00000038733	Wdr26
51625	1	181004706	-	21	75	181000793	181039566	38774	ENSMUSG00000038733	Wdr26
51626	1	181004707	-	23	69	181000793	181039566	38774	ENSMUSG00000038733	Wdr26
51673	1	181008032	-	12	34	181000793	181039566	38774	ENSMUSG00000038733	Wdr26
51674	1	181008033	-	12	35	181000793	181039566	38774	ENSMUSG00000038733	Wdr26
51683	1	181008075	-	17	23	181000793	181039566	38774	ENSMUSG00000038733	Wdr26
51690	1	181009218	-	10	24	181000793	181039566	38774	ENSMUSG00000038733	Wdr26
51699	1	181009229	-	28	43	181000793	181039566	38774	ENSMUSG00000038733	Wdr26
51713	1	181010175	-	10	22	181000793	181039566	38774	ENSMUSG00000038733	Wdr26
51719	1	181010266	-	15	24	181000793	181039566	38774	ENSMUSG00000038733	Wdr26
51761	1	181015147	-	12	28	181000793	181039566	38774	ENSMUSG00000038733	Wdr26
51819	1	181025115	-	143	240	181000793	181039566	38774	ENSMUSG00000038733	Wdr26
51820	1	181025116	-	82	259	181000793	181039566	38774	ENSMUSG00000038733	Wdr26
51821	1	181025117	-	10	261	181000793	181039566	38774	ENSMUSG00000038733	Wdr26
51823	1	181025119	-	20	159	181000793	181039566	38774	ENSMUSG00000038733	Wdr26
51825	1	181025121	-	23	153	181000793	181039566	38774	ENSMUSG00000038733	Wdr26
51826	1	181025122	-	19	303	181000793	181039566	38774	ENSMUSG00000038733	Wdr26
51827	1	181025123	-	46	352	181000793	181039566	38774	ENSMUSG00000038733	Wdr26
51828	1	181025124	-	40	378	181000793	181039566	38774	ENSMUSG00000038733	Wdr26
51829	1	181025125	-	151	359	181000793	181039566	38774	ENSMUSG00000038733	Wdr26
51830	1	181025126	-	69	340	181000793	181039566	38774	ENSMUSG00000038733	Wdr26
51831	1	181025127	-	30	294	181000793	181039566	38774	ENSMUSG00000038733	Wdr26
51886	1	181029262	-	10	34	181000793	181039566	38774	ENSMUSG00000038733	Wdr26
51913	1	181032148	-	10	30	181000793	181039566	38774	ENSMUSG00000038733	Wdr26
51994	1	181036173	-	11	15	181000793	181039566	38774	ENSMUSG00000038733	Wdr26
52006	1	181036192	-	15	29	181000793	181039566	38774	ENSMUSG00000038733	Wdr26
52024	1	181036312	-	11	27	181000793	181039566	38774	ENSMUSG00000038733	Wdr26
52063	1	181036536	-	12	37	181000793	181039566	38774	ENSMUSG00000038733	Wdr26
52067	1	181036541	-	11	44	181000793	181039566	38774	ENSMUSG00000038733	Wdr26
52069	1	181036543	-	19	37	181000793	181039566	38774	ENSMUSG00000038733	Wdr26
52075	1	181036554	-	10	43	181000793	181039566	38774	ENSMUSG00000038733	Wdr26
52076	1	181036555	-	13	36	181000793	181039566	38774	ENSMUSG00000038733	Wdr26
52077	1	181036556	-	13	36	181000793	181039566	38774	ENSMUSG00000038733	Wdr26
52086	1	181201113	+	21	68	181180193	181288206	108014	ENSMUSG00000026514	Cnih3
52087	1	181201114	+	21	68	181180193	181288206	108014	ENSMUSG00000026514	Cnih3
52088	1	181201115	+	18	67	181180193	181288206	108014	ENSMUSG00000026514	Cnih3
52095	1	181201198	+	10	61	181180193	181288206	108014	ENSMUSG00000026514	Cnih3
52096	1	181201199	+	17	58	181180193	181288206	108014	ENSMUSG00000026514	Cnih3
52097	1	181201200	+	11	57	181180193	181288206	108014	ENSMUSG00000026514	Cnih3
52098	1	181201201	+	19	57	181180193	181288206	108014	ENSMUSG00000026514	Cnih3
52124	1	181643542	-	14	30	181642900	181670611	27712	ENSMUSG00000004880	Lbr
52137	1	181643575	-	37	94	181642900	181670611	27712	ENSMUSG00000004880	Lbr
52138	1	181643576	-	20	96	181642900	181670611	27712	ENSMUSG00000004880	Lbr
52139	1	181643577	-	16	95	181642900	181670611	27712	ENSMUSG00000004880	Lbr
52176	1	181643833	-	14	24	181642900	181670611	27712	ENSMUSG00000004880	Lbr
52195	1	181643872	-	15	28	181642900	181670611	27712	ENSMUSG00000004880	Lbr
52219	1	181644128	-	10	21	181642900	181670611	27712	ENSMUSG00000004880	Lbr
52233	1	181644146	-	14	58	181642900	181670611	27712	ENSMUSG00000004880	Lbr
52235	1	181644148	-	13	51	181642900	181670611	27712	ENSMUSG00000004880	Lbr
52549	1	182986770	-	11	11	182867830	183003086	135257	ENSMUSG00000030768	Disp1
52550	1	182986770	-	11	11	182986635	182988121	1487	ENSMUSG00000102478	BC085271
52551	1	182986770	-	11	11	182867830	183003086	135257	ENSMUSG00000030768	Disp1
52552	1	182986770	-	11	11	182986635	182988121	1487	ENSMUSG00000102478	BC085271
52557	1	182986871	-	12	22	182867830	183003086	135257	ENSMUSG00000030768	Disp1
52558	1	182986871	-	12	22	182986635	182988121	1487	ENSMUSG00000102478	BC085271
52559	1	182986871	-	12	22	182867830	183003086	135257	ENSMUSG00000030768	Disp1
52560	1	182986871	-	12	22	182986635	182988121	1487	ENSMUSG00000102478	BC085271
52684	1	183057948	-	15	48	183057916	183078813	20898	ENSMUSG00000046836	Brox
52686	1	183057950	-	15	48	183057916	183078813	20898	ENSMUSG00000046836	Brox
52690	1	183057955	-	11	21	183057916	183078813	20898	ENSMUSG00000046836	Brox
52930	1	185118651	+	10	11	185095241	185160557	65317	ENSMUSG00000026615	Eprs
53699	1	191353744	+	12	16	191307748	191355800	48053	ENSMUSG00000037461	Ints7
53775	1	191514717	+	13	28	191449946	191516367	66422	ENSMUSG00000026623	Lpgat1
53793	1	191729194	-	13	33	191729166	191776868	47703	ENSMUSG00000026637	Traf5
53868	1	192427911	+	12	22	192427879	192427994	116	ENSMUSG00000119403	Gm22265
53872	1	192427917	+	10	43	192427879	192427994	116	ENSMUSG00000119403	Gm22265
53873	1	192427918	+	13	44	192427879	192427994	116	ENSMUSG00000119403	Gm22265
53875	1	192427920	+	14	45	192427879	192427994	116	ENSMUSG00000119403	Gm22265
53906	1	192857847	-	10	14	192857761	192884011	26251	ENSMUSG00000037318	Traf3ip3
54199	10	3825203	+	10	10	3690364	3917303	226940	ENSMUSG00000040624	Plekhg1
54327	10	4592320	+	17	17	4561593	4955614	394022	ENSMUSG00000019768	Esr1
54346	10	5030353	-	19	19	4970917	5501482	530566	ENSMUSG00000096054	Syne1
54379	10	5749219	-	14	25	5749160	5755600	6441	ENSMUSG00000019773	Fbxo5
54569	10	7581823	+	14	28	7556978	7592224	35247	ENSMUSG00000040021	Lats1
54570	10	7581824	+	10	29	7556978	7592224	35247	ENSMUSG00000040021	Lats1
54731	10	7726244	+	11	18	7708234	7746160	37927	ENSMUSG00000039981	Zc3h12d
54768	10	7731293	+	10	13	7708234	7746160	37927	ENSMUSG00000039981	Zc3h12d
54853	10	7734554	+	11	27	7708234	7746160	37927	ENSMUSG00000039981	Zc3h12d
54911	10	7735995	+	10	14	7708234	7746160	37927	ENSMUSG00000039981	Zc3h12d
54947	10	7782576	-	13	20	7781417	7831994	50578	ENSMUSG00000015755	Tab2
55337	10	10158023	-	10	18	10146146	10172673	26528	ENSMUSG00000112573	Gm48324
55616	10	12884875	+	17	37	12881087	12884927	3841	ENSMUSG00000078348	Sf3b5
55926	10	14559670	-	13	33	14530499	14581304	50806	ENSMUSG00000019868	Vta1
56004	10	17776250	-	10	17	17744360	17823815	79456	ENSMUSG00000039879	Heca
56030	10	17777930	-	28	75	17744360	17823815	79456	ENSMUSG00000039879	Heca
56031	10	17777931	-	13	75	17744360	17823815	79456	ENSMUSG00000039879	Heca
56032	10	17777932	-	27	81	17744360	17823815	79456	ENSMUSG00000039879	Heca
56103	10	17887252	-	10	14	17887008	17899036	12029	ENSMUSG00000078453	Abracl
56110	10	17887308	-	11	23	17887008	17899036	12029	ENSMUSG00000078453	Abracl
56567	10	20209059	+	14	19	20188215	20220359	32145	ENSMUSG00000037608	Bclaf1
56660	10	21001093	-	16	37	21000834	21036883	36050	ENSMUSG00000019982	Myb
56661	10	21001096	-	15	54	21000834	21036883	36050	ENSMUSG00000019982	Myb
56663	10	21001098	-	13	41	21000834	21036883	36050	ENSMUSG00000019982	Myb
56679	10	21001163	-	15	76	21000834	21036883	36050	ENSMUSG00000019982	Myb
56680	10	21001164	-	14	95	21000834	21036883	36050	ENSMUSG00000019982	Myb
56681	10	21001165	-	22	104	21000834	21036883	36050	ENSMUSG00000019982	Myb
56682	10	21001166	-	20	114	21000834	21036883	36050	ENSMUSG00000019982	Myb
56683	10	21001167	-	19	108	21000834	21036883	36050	ENSMUSG00000019982	Myb
56684	10	21001168	-	11	100	21000834	21036883	36050	ENSMUSG00000019982	Myb
56685	10	21001169	-	13	79	21000834	21036883	36050	ENSMUSG00000019982	Myb
56726	10	21001872	-	11	35	21000834	21036883	36050	ENSMUSG00000019982	Myb
56797	10	21029318	-	10	18	21000834	21036883	36050	ENSMUSG00000019982	Myb
56947	10	22095503	-	14	22	22062912	22178734	115823	ENSMUSG00000097705	Gm26740
56949	10	22095512	-	16	26	22062912	22178734	115823	ENSMUSG00000097705	Gm26740
57049	10	22141165	-	15	71	22062912	22178734	115823	ENSMUSG00000097705	Gm26740
57051	10	22141167	-	14	63	22062912	22178734	115823	ENSMUSG00000097705	Gm26740
57052	10	22141168	-	14	64	22062912	22178734	115823	ENSMUSG00000097705	Gm26740
57056	10	22141174	-	14	29	22062912	22178734	115823	ENSMUSG00000097705	Gm26740
57209	10	22185480	+	10	47	22034468	22250038	215571	ENSMUSG00000053219	Raet1e
57210	10	22185480	+	10	47	22182601	22197664	15064	ENSMUSG00000097352	C920009B18Rik
57211	10	22185480	+	10	47	22034468	22250038	215571	ENSMUSG00000053219	Raet1e
57212	10	22185480	+	10	47	22182601	22197664	15064	ENSMUSG00000097352	C920009B18Rik
57213	10	22185481	+	15	43	22034468	22250038	215571	ENSMUSG00000053219	Raet1e
57214	10	22185481	+	15	43	22182601	22197664	15064	ENSMUSG00000097352	C920009B18Rik
57215	10	22185481	+	15	43	22034468	22250038	215571	ENSMUSG00000053219	Raet1e
57216	10	22185481	+	15	43	22182601	22197664	15064	ENSMUSG00000097352	C920009B18Rik
57576	10	24064529	+	28	44	24025200	24066120	40921	ENSMUSG00000019998	Stx7
57597	10	24064573	+	18	45	24025200	24066120	40921	ENSMUSG00000019998	Stx7
57598	10	24064574	+	11	38	24025200	24066120	40921	ENSMUSG00000019998	Stx7
57605	10	24064585	+	10	39	24025200	24066120	40921	ENSMUSG00000019998	Stx7
57725	10	25241835	+	11	17	25235696	25399417	163722	ENSMUSG00000019978	Epb41l2
58043	10	25398382	+	10	24	25235696	25399417	163722	ENSMUSG00000019978	Epb41l2
58110	10	25708608	-	12	80	25655212	25713335	58124	ENSMUSG00000112444	4930401C15Rik
58111	10	25708609	-	33	84	25655212	25713335	58124	ENSMUSG00000112444	4930401C15Rik
58112	10	25708610	-	15	89	25655212	25713335	58124	ENSMUSG00000112444	4930401C15Rik
58113	10	25708611	-	18	319	25655212	25713335	58124	ENSMUSG00000112444	4930401C15Rik
58116	10	25708614	-	232	750	25655212	25713335	58124	ENSMUSG00000112444	4930401C15Rik
58117	10	25708615	-	105	964	25655212	25713335	58124	ENSMUSG00000112444	4930401C15Rik
58118	10	25708616	-	163	960	25655212	25713335	58124	ENSMUSG00000112444	4930401C15Rik
58119	10	25708617	-	223	956	25655212	25713335	58124	ENSMUSG00000112444	4930401C15Rik
58120	10	25708618	-	232	724	25655212	25713335	58124	ENSMUSG00000112444	4930401C15Rik
58123	10	25708745	-	10	21	25655212	25713335	58124	ENSMUSG00000112444	4930401C15Rik
58128	10	25708753	-	22	80	25655212	25713335	58124	ENSMUSG00000112444	4930401C15Rik
58130	10	25708755	-	28	101	25655212	25713335	58124	ENSMUSG00000112444	4930401C15Rik
58131	10	25708756	-	22	104	25655212	25713335	58124	ENSMUSG00000112444	4930401C15Rik
58132	10	25708757	-	14	87	25655212	25713335	58124	ENSMUSG00000112444	4930401C15Rik
58139	10	25708764	-	10	22	25655212	25713335	58124	ENSMUSG00000112444	4930401C15Rik
58141	10	25708778	-	17	26	25655212	25713335	58124	ENSMUSG00000112444	4930401C15Rik
58465	10	29574770	-	11	16	29574742	29575376	635	ENSMUSG00000069682	Gm10275
58766	10	30655715	-	15	34	30504995	30679322	174328	ENSMUSG00000039697	Ncoa7
58768	10	30655717	-	10	30	30504995	30679322	174328	ENSMUSG00000039697	Ncoa7
58780	10	30656532	-	13	25	30504995	30679322	174328	ENSMUSG00000039697	Ncoa7
58864	10	32312112	-	14	14	31565306	32766458	1201153	ENSMUSG00000069670	Nkain2
59246	10	34461645	+	13	40	34359395	34487274	127880	ENSMUSG00000019779	Frk
59248	10	34461647	+	10	39	34359395	34487274	127880	ENSMUSG00000019779	Frk
59272	10	36415172	+	13	27	36382810	36710393	327584	ENSMUSG00000044499	Hs3st5
59319	10	37010100	-	10	38	37009371	37014916	5546	ENSMUSG00000069662	Marcks
59321	10	37010102	-	15	43	37009371	37014916	5546	ENSMUSG00000069662	Marcks
59333	10	37010122	-	10	13	37009371	37014916	5546	ENSMUSG00000069662	Marcks
59337	10	37010176	-	16	61	37009371	37014916	5546	ENSMUSG00000069662	Marcks
59338	10	37010177	-	27	60	37009371	37014916	5546	ENSMUSG00000069662	Marcks
59344	10	37010184	-	12	27	37009371	37014916	5546	ENSMUSG00000069662	Marcks
59384	10	37011522	-	22	33	37009371	37014916	5546	ENSMUSG00000069662	Marcks
59388	10	37011533	-	97	343	37009371	37014916	5546	ENSMUSG00000069662	Marcks
59389	10	37011534	-	74	426	37009371	37014916	5546	ENSMUSG00000069662	Marcks
59390	10	37011535	-	65	470	37009371	37014916	5546	ENSMUSG00000069662	Marcks
59391	10	37011536	-	104	502	37009371	37014916	5546	ENSMUSG00000069662	Marcks
59392	10	37011537	-	83	425	37009371	37014916	5546	ENSMUSG00000069662	Marcks
59393	10	37011538	-	44	382	37009371	37014916	5546	ENSMUSG00000069662	Marcks
59394	10	37011539	-	35	339	37009371	37014916	5546	ENSMUSG00000069662	Marcks
59395	10	37011540	-	20	241	37009371	37014916	5546	ENSMUSG00000069662	Marcks
59396	10	37011541	-	31	163	37009371	37014916	5546	ENSMUSG00000069662	Marcks
59397	10	37011542	-	22	122	37009371	37014916	5546	ENSMUSG00000069662	Marcks
59402	10	37011547	-	11	42	37009371	37014916	5546	ENSMUSG00000069662	Marcks
59409	10	37011759	-	13	15	37009371	37014916	5546	ENSMUSG00000069662	Marcks
59411	10	37011769	-	14	37	37009371	37014916	5546	ENSMUSG00000069662	Marcks
59413	10	37011772	-	18	57	37009371	37014916	5546	ENSMUSG00000069662	Marcks
59414	10	37011773	-	11	43	37009371	37014916	5546	ENSMUSG00000069662	Marcks
59424	10	37011792	-	12	43	37009371	37014916	5546	ENSMUSG00000069662	Marcks
59425	10	37011793	-	10	34	37009371	37014916	5546	ENSMUSG00000069662	Marcks
59446	10	37011982	-	49	102	37009371	37014916	5546	ENSMUSG00000069662	Marcks
59447	10	37011983	-	10	131	37009371	37014916	5546	ENSMUSG00000069662	Marcks
59448	10	37011984	-	21	148	37009371	37014916	5546	ENSMUSG00000069662	Marcks
59449	10	37011985	-	21	152	37009371	37014916	5546	ENSMUSG00000069662	Marcks
59450	10	37011986	-	29	117	37009371	37014916	5546	ENSMUSG00000069662	Marcks
59451	10	37011987	-	17	114	37009371	37014916	5546	ENSMUSG00000069662	Marcks
59453	10	37011989	-	14	76	37009371	37014916	5546	ENSMUSG00000069662	Marcks
59456	10	37011996	-	11	56	37009371	37014916	5546	ENSMUSG00000069662	Marcks
59457	10	37011997	-	20	58	37009371	37014916	5546	ENSMUSG00000069662	Marcks
59458	10	37011998	-	12	58	37009371	37014916	5546	ENSMUSG00000069662	Marcks
59459	10	37011999	-	13	58	37009371	37014916	5546	ENSMUSG00000069662	Marcks
59468	10	37014821	-	12	56	37009371	37014916	5546	ENSMUSG00000069662	Marcks
59471	10	37014824	-	27	90	37009371	37014916	5546	ENSMUSG00000069662	Marcks
59472	10	37014825	-	14	88	37009371	37014916	5546	ENSMUSG00000069662	Marcks
59473	10	37014826	-	14	94	37009371	37014916	5546	ENSMUSG00000069662	Marcks
59474	10	37014827	-	10	92	37009371	37014916	5546	ENSMUSG00000069662	Marcks
59475	10	37014828	-	10	66	37009371	37014916	5546	ENSMUSG00000069662	Marcks
59476	10	37014829	-	13	54	37009371	37014916	5546	ENSMUSG00000069662	Marcks
59796	10	39427552	+	11	13	39244851	39441377	196527	ENSMUSG00000019843	Fyn
59976	10	39641366	+	11	14	39608114	39751207	143094	ENSMUSG00000019841	Rev3l
60294	10	40312242	+	10	20	40215560	40359814	144255	ENSMUSG00000038481	Cdk19
60353	10	40707661	-	11	28	40707617	40759307	51691	ENSMUSG00000038446	Cdc40
60617	10	41771858	+	11	25	41685931	41784420	98490	ENSMUSG00000038332	Sesn1
60646	10	41783928	+	19	27	41685931	41784420	98490	ENSMUSG00000038332	Sesn1
60837	10	42478585	+	22	27	42459818	42578455	118638	ENSMUSG00000038280	Ostm1
61276	10	46909577	+	11	12	46900343	46913442	13100	ENSMUSG00000111419	Gm47568
61580	10	52213220	-	10	10	52211946	52258220	46275	ENSMUSG00000019861	Gopc
61604	10	52217135	-	14	33	52211946	52258220	46275	ENSMUSG00000019861	Gopc
61608	10	52217139	-	11	29	52211946	52258220	46275	ENSMUSG00000019861	Gopc
61612	10	52217236	-	12	24	52211946	52258220	46275	ENSMUSG00000019861	Gopc
61621	10	52217258	-	11	53	52211946	52258220	46275	ENSMUSG00000019861	Gopc
61622	10	52217259	-	10	57	52211946	52258220	46275	ENSMUSG00000019861	Gopc
61623	10	52217260	-	16	70	52211946	52258220	46275	ENSMUSG00000019861	Gopc
61626	10	52217263	-	18	77	52211946	52258220	46275	ENSMUSG00000019861	Gopc
61627	10	52217264	-	12	66	52211946	52258220	46275	ENSMUSG00000019861	Gopc
61629	10	52217266	-	16	56	52211946	52258220	46275	ENSMUSG00000019861	Gopc
61986	10	53780910	-	22	44	53780881	53952705	171825	ENSMUSG00000003746	Man1a
62004	10	53780936	-	11	20	53780881	53952705	171825	ENSMUSG00000003746	Man1a
62092	10	53782681	-	10	14	53780881	53952705	171825	ENSMUSG00000003746	Man1a
62142	10	53783303	-	17	51	53780881	53952705	171825	ENSMUSG00000003746	Man1a
62143	10	53783304	-	10	61	53780881	53952705	171825	ENSMUSG00000003746	Man1a
62146	10	53783307	-	13	39	53780881	53952705	171825	ENSMUSG00000003746	Man1a
62293	10	53824287	-	10	16	53780881	53952705	171825	ENSMUSG00000003746	Man1a
62501	10	53844535	-	10	33	53780881	53952705	171825	ENSMUSG00000003746	Man1a
62550	10	53848169	-	10	25	53780881	53952705	171825	ENSMUSG00000003746	Man1a
62616	10	53850585	-	10	17	53780881	53952705	171825	ENSMUSG00000003746	Man1a
62706	10	53852454	-	20	61	53780881	53952705	171825	ENSMUSG00000003746	Man1a
62707	10	53852455	-	13	59	53780881	53952705	171825	ENSMUSG00000003746	Man1a
62708	10	53852456	-	14	55	53780881	53952705	171825	ENSMUSG00000003746	Man1a
62711	10	53853108	-	15	22	53780881	53952705	171825	ENSMUSG00000003746	Man1a
62854	10	53871787	-	14	18	53780881	53952705	171825	ENSMUSG00000003746	Man1a
62876	10	53873619	-	10	24	53780881	53952705	171825	ENSMUSG00000003746	Man1a
62931	10	53875951	-	19	38	53780881	53952705	171825	ENSMUSG00000003746	Man1a
62935	10	53875956	-	12	27	53780881	53952705	171825	ENSMUSG00000003746	Man1a
63032	10	53886059	-	10	15	53780881	53952705	171825	ENSMUSG00000003746	Man1a
63084	10	53886843	-	38	69	53780881	53952705	171825	ENSMUSG00000003746	Man1a
63085	10	53886844	-	11	74	53780881	53952705	171825	ENSMUSG00000003746	Man1a
63090	10	53886849	-	14	53	53780881	53952705	171825	ENSMUSG00000003746	Man1a
63091	10	53886850	-	14	48	53780881	53952705	171825	ENSMUSG00000003746	Man1a
63237	10	53888900	-	10	32	53780881	53952705	171825	ENSMUSG00000003746	Man1a
63424	10	53920163	-	11	44	53780881	53952705	171825	ENSMUSG00000003746	Man1a
63425	10	53920164	-	10	48	53780881	53952705	171825	ENSMUSG00000003746	Man1a
63436	10	53920178	-	11	20	53780881	53952705	171825	ENSMUSG00000003746	Man1a
63652	10	53944461	-	12	23	53780881	53952705	171825	ENSMUSG00000003746	Man1a
63706	10	53948057	-	16	20	53780881	53952705	171825	ENSMUSG00000003746	Man1a
63887	10	57568377	+	16	76	57508077	57617208	109132	ENSMUSG00000019876	Pkib
63888	10	57568378	+	25	85	57508077	57617208	109132	ENSMUSG00000019876	Pkib
63889	10	57568379	+	29	101	57508077	57617208	109132	ENSMUSG00000019876	Pkib
63892	10	57568382	+	16	121	57508077	57617208	109132	ENSMUSG00000019876	Pkib
63893	10	57568383	+	17	114	57508077	57617208	109132	ENSMUSG00000019876	Pkib
63894	10	57568384	+	28	153	57508077	57617208	109132	ENSMUSG00000019876	Pkib
63895	10	57568385	+	20	145	57508077	57617208	109132	ENSMUSG00000019876	Pkib
63896	10	57568386	+	22	129	57508077	57617208	109132	ENSMUSG00000019876	Pkib
63897	10	57568387	+	41	112	57508077	57617208	109132	ENSMUSG00000019876	Pkib
63970	10	57583827	+	17	32	57508077	57617208	109132	ENSMUSG00000019876	Pkib
64205	10	58258139	+	11	34	58159288	58260513	101226	ENSMUSG00000019920	Lims1
64206	10	58258141	+	15	36	58159288	58260513	101226	ENSMUSG00000019920	Lims1
64212	10	58258147	+	11	44	58159288	58260513	101226	ENSMUSG00000019920	Lims1
64213	10	58258148	+	16	43	58159288	58260513	101226	ENSMUSG00000019920	Lims1
64314	10	58297942	+	10	15	58282742	58330178	47437	ENSMUSG00000003226	Ranbp2
64592	10	59785513	-	13	79	59785491	59787656	2166	ENSMUSG00000020108	Ddit4
64593	10	59785514	-	10	98	59785491	59787656	2166	ENSMUSG00000020108	Ddit4
64594	10	59785515	-	32	109	59785491	59787656	2166	ENSMUSG00000020108	Ddit4
64595	10	59785516	-	16	103	59785491	59787656	2166	ENSMUSG00000020108	Ddit4
64596	10	59785517	-	19	106	59785491	59787656	2166	ENSMUSG00000020108	Ddit4
64597	10	59785518	-	13	112	59785491	59787656	2166	ENSMUSG00000020108	Ddit4
64598	10	59785520	-	16	85	59785491	59787656	2166	ENSMUSG00000020108	Ddit4
64599	10	59785521	-	16	70	59785491	59787656	2166	ENSMUSG00000020108	Ddit4
64600	10	59785522	-	16	60	59785491	59787656	2166	ENSMUSG00000020108	Ddit4
64604	10	59785526	-	22	48	59785491	59787656	2166	ENSMUSG00000020108	Ddit4
64607	10	59785529	-	10	50	59785491	59787656	2166	ENSMUSG00000020108	Ddit4
64611	10	59785533	-	31	55	59785491	59787656	2166	ENSMUSG00000020108	Ddit4
64619	10	59786048	-	15	47	59785491	59787656	2166	ENSMUSG00000020108	Ddit4
64622	10	59786051	-	22	72	59785491	59787656	2166	ENSMUSG00000020108	Ddit4
64623	10	59786052	-	11	63	59785491	59787656	2166	ENSMUSG00000020108	Ddit4
64627	10	59786056	-	11	36	59785491	59787656	2166	ENSMUSG00000020108	Ddit4
64654	10	60017381	-	14	31	60017354	60055082	37729	ENSMUSG00000057337	Chst3
64655	10	60017382	-	15	32	60017354	60055082	37729	ENSMUSG00000057337	Chst3
64663	10	60017591	-	12	22	60017354	60055082	37729	ENSMUSG00000057337	Chst3
64664	10	60017592	-	10	22	60017354	60055082	37729	ENSMUSG00000057337	Chst3
64758	10	60040504	-	10	46	60017354	60055082	37729	ENSMUSG00000057337	Chst3
64759	10	60040505	-	21	48	60017354	60055082	37729	ENSMUSG00000057337	Chst3
64979	10	61527579	+	16	52	61516078	61529076	12999	ENSMUSG00000020088	Sar1a
65202	10	62477799	-	12	30	62451674	62486997	35324	ENSMUSG00000020076	Ddx50
65319	10	62601676	-	12	43	62579707	62628065	48359	ENSMUSG00000020074	Ccar1
65320	10	62601677	-	14	44	62579707	62628065	48359	ENSMUSG00000020074	Ccar1
65398	10	62619649	-	10	36	62579707	62628065	48359	ENSMUSG00000020074	Ccar1
65500	10	62966055	-	15	35	62951574	63039731	88158	ENSMUSG00000020067	Mypn
65512	10	63081914	+	14	126	63079589	63153657	74069	ENSMUSG00000020064	Herc4
65513	10	63081915	+	73	129	63079589	63153657	74069	ENSMUSG00000020064	Herc4
65514	10	63081916	+	28	132	63079589	63153657	74069	ENSMUSG00000020064	Herc4
65520	10	63081923	+	13	22	63079589	63153657	74069	ENSMUSG00000020064	Herc4
65527	10	63082184	+	11	33	63079589	63153657	74069	ENSMUSG00000020064	Herc4
65865	10	63099997	+	22	35	63079589	63153657	74069	ENSMUSG00000020064	Herc4
65926	10	63120907	+	11	27	63079589	63153657	74069	ENSMUSG00000020064	Herc4
65932	10	63120913	+	22	40	63079589	63153657	74069	ENSMUSG00000020064	Herc4
65943	10	63121515	+	10	15	63079589	63153657	74069	ENSMUSG00000020064	Herc4
65957	10	63122907	+	21	55	63079589	63153657	74069	ENSMUSG00000020064	Herc4
65960	10	63122910	+	17	87	63079589	63153657	74069	ENSMUSG00000020064	Herc4
65963	10	63122913	+	22	52	63079589	63153657	74069	ENSMUSG00000020064	Herc4
66091	10	63150398	+	11	21	63079589	63153657	74069	ENSMUSG00000020064	Herc4
66206	10	66845108	-	17	44	66844968	66932724	87757	ENSMUSG00000019873	Reep3
66208	10	66845110	-	10	45	66844968	66932724	87757	ENSMUSG00000019873	Reep3
66241	10	66846308	-	13	26	66844968	66932724	87757	ENSMUSG00000019873	Reep3
66619	10	67051175	+	11	25	66931904	67092105	160202	ENSMUSG00000037876	Jmjd1c
66627	10	67051190	+	16	68	66931904	67092105	160202	ENSMUSG00000037876	Jmjd1c
66628	10	67051191	+	14	70	66931904	67092105	160202	ENSMUSG00000037876	Jmjd1c
66629	10	67051192	+	17	65	66931904	67092105	160202	ENSMUSG00000037876	Jmjd1c
66763	10	67075875	+	12	24	66931904	67092105	160202	ENSMUSG00000037876	Jmjd1c
66823	10	67092066	+	12	41	66931904	67092105	160202	ENSMUSG00000037876	Jmjd1c
66824	10	67092067	+	11	43	66931904	67092105	160202	ENSMUSG00000037876	Jmjd1c
66825	10	67092068	+	16	45	66931904	67092105	160202	ENSMUSG00000037876	Jmjd1c
67003	10	67962518	-	13	16	67928350	68114570	186221	ENSMUSG00000019947	Arid5b
67169	10	68020680	-	12	16	67928350	68114570	186221	ENSMUSG00000019947	Arid5b
67275	10	68038965	-	10	33	67928350	68114570	186221	ENSMUSG00000019947	Arid5b
67283	10	68039201	-	11	18	67928350	68114570	186221	ENSMUSG00000019947	Arid5b
67490	10	68068267	-	10	26	67928350	68114570	186221	ENSMUSG00000019947	Arid5b
67571	10	68073128	-	13	30	67928350	68114570	186221	ENSMUSG00000019947	Arid5b
67882	10	68109799	-	13	19	67928350	68114570	186221	ENSMUSG00000019947	Arid5b
67904	10	68111214	-	10	19	67928350	68114570	186221	ENSMUSG00000019947	Arid5b
67938	10	68112108	-	15	45	67928350	68114570	186221	ENSMUSG00000019947	Arid5b
67994	10	68113433	-	10	21	67928350	68114570	186221	ENSMUSG00000019947	Arid5b
68064	10	69174189	-	31	67	69170976	69188768	17793	ENSMUSG00000019942	Cdk1
68065	10	69174190	-	18	73	69170976	69188768	17793	ENSMUSG00000019942	Cdk1
68077	10	69174203	-	51	208	69170976	69188768	17793	ENSMUSG00000019942	Cdk1
68078	10	69174204	-	94	205	69170976	69188768	17793	ENSMUSG00000019942	Cdk1
68079	10	69174205	-	30	256	69170976	69188768	17793	ENSMUSG00000019942	Cdk1
68080	10	69174206	-	13	266	69170976	69188768	17793	ENSMUSG00000019942	Cdk1
68082	10	69174208	-	55	146	69170976	69188768	17793	ENSMUSG00000019942	Cdk1
68083	10	69174209	-	19	162	69170976	69188768	17793	ENSMUSG00000019942	Cdk1
68084	10	69174210	-	18	159	69170976	69188768	17793	ENSMUSG00000019942	Cdk1
68086	10	69174212	-	46	110	69170976	69188768	17793	ENSMUSG00000019942	Cdk1
68087	10	69174213	-	10	92	69170976	69188768	17793	ENSMUSG00000019942	Cdk1
68171	10	70028326	+	14	30	69932951	70029030	96080	ENSMUSG00000048701	Ccdc6
68175	10	70028330	+	15	26	69932951	70029030	96080	ENSMUSG00000048701	Ccdc6
68243	10	71090898	-	11	28	71090810	71121092	30283	ENSMUSG00000019927	Ube2d1
68368	10	73038914	+	20	65	72935174	74485569	1550396	ENSMUSG00000052613	Pcdh15
68370	10	73038916	+	13	60	72935174	74485569	1550396	ENSMUSG00000052613	Pcdh15
68371	10	73038917	+	12	58	72935174	74485569	1550396	ENSMUSG00000052613	Pcdh15
68529	10	75109945	+	12	24	75047905	75148577	100673	ENSMUSG00000033444	Specc1l
68572	10	75318733	-	25	173	75186945	75353806	166862	ENSMUSG00000033416	Gucd1
68573	10	75318734	-	61	247	75186945	75353806	166862	ENSMUSG00000033416	Gucd1
68574	10	75318735	-	38	288	75186945	75353806	166862	ENSMUSG00000033416	Gucd1
68575	10	75318736	-	44	287	75186945	75353806	166862	ENSMUSG00000033416	Gucd1
68576	10	75318737	-	74	262	75186945	75353806	166862	ENSMUSG00000033416	Gucd1
68577	10	75318738	-	45	207	75186945	75353806	166862	ENSMUSG00000033416	Gucd1
68600	10	75371243	+	10	19	75353385	75373215	19831	ENSMUSG00000020180	Snrpd3
68608	10	75371254	+	16	35	75353385	75373215	19831	ENSMUSG00000020180	Snrpd3
68692	10	75759130	-	11	12	75759056	75772330	13275	ENSMUSG00000000901	Mmp11
68752	10	75878744	+	16	27	75868484	75879068	10585	ENSMUSG00000049764	Zfp280b
69000	10	78263406	+	14	19	78261503	78263456	1954	ENSMUSG00000005054	Cstb
69088	10	79699694	+	12	27	79690261	79700605	10345	ENSMUSG00000006498	Ptbp1
69093	10	79699705	+	16	26	79690261	79700605	10345	ENSMUSG00000006498	Ptbp1
69141	10	79867272	+	13	52	79852487	79867306	14820	ENSMUSG00000035697	Arhgap45
69142	10	79867273	+	19	53	79852487	79867306	14820	ENSMUSG00000035697	Arhgap45
69251	10	80123855	+	10	46	80097320	80124242	26923	ENSMUSG00000069565	Dazap1
69253	10	80123857	+	13	47	80097320	80124242	26923	ENSMUSG00000069565	Dazap1
69254	10	80123858	+	16	49	80097320	80124242	26923	ENSMUSG00000069565	Dazap1
69301	10	80245435	-	10	32	80245348	80269481	24134	ENSMUSG00000020167	Tcf3
69317	10	80245479	-	15	32	80245348	80269481	24134	ENSMUSG00000020167	Tcf3
69325	10	80245490	-	14	70	80245348	80269481	24134	ENSMUSG00000020167	Tcf3
69327	10	80245492	-	13	133	80245348	80269481	24134	ENSMUSG00000020167	Tcf3
69328	10	80245493	-	31	158	80245348	80269481	24134	ENSMUSG00000020167	Tcf3
69329	10	80245494	-	29	163	80245348	80269481	24134	ENSMUSG00000020167	Tcf3
69330	10	80245495	-	37	160	80245348	80269481	24134	ENSMUSG00000020167	Tcf3
69331	10	80245496	-	31	147	80245348	80269481	24134	ENSMUSG00000020167	Tcf3
69332	10	80245497	-	19	122	80245348	80269481	24134	ENSMUSG00000020167	Tcf3
69337	10	80245505	-	13	56	80245348	80269481	24134	ENSMUSG00000020167	Tcf3
69338	10	80245506	-	23	66	80245348	80269481	24134	ENSMUSG00000020167	Tcf3
69339	10	80245507	-	10	78	80245348	80269481	24134	ENSMUSG00000020167	Tcf3
69341	10	80245509	-	13	84	80245348	80269481	24134	ENSMUSG00000020167	Tcf3
69342	10	80245510	-	13	67	80245348	80269481	24134	ENSMUSG00000020167	Tcf3
69343	10	80245511	-	12	58	80245348	80269481	24134	ENSMUSG00000020167	Tcf3
69363	10	80245571	-	20	41	80245348	80269481	24134	ENSMUSG00000020167	Tcf3
69364	10	80245572	-	12	41	80245348	80269481	24134	ENSMUSG00000020167	Tcf3
69436	10	80501190	-	17	59	80501161	80513946	12786	ENSMUSG00000020190	Mknk2
69437	10	80501191	-	18	60	80501161	80513946	12786	ENSMUSG00000020190	Mknk2
69483	10	80632203	-	10	67	80631933	80634460	2528	ENSMUSG00000035278	Plekhj1
69484	10	80632204	-	10	71	80631933	80634460	2528	ENSMUSG00000035278	Plekhj1
69485	10	80632205	-	25	71	80631933	80634460	2528	ENSMUSG00000035278	Plekhj1
69486	10	80632206	-	12	67	80631933	80634460	2528	ENSMUSG00000035278	Plekhj1
69509	10	80664980	+	23	50	80662490	80665124	2635	ENSMUSG00000035242	Oaz1
69516	10	80664993	+	19	60	80662490	80665124	2635	ENSMUSG00000035242	Oaz1
69517	10	80664994	+	21	77	80662490	80665124	2635	ENSMUSG00000035242	Oaz1
69520	10	80664997	+	17	101	80662490	80665124	2635	ENSMUSG00000035242	Oaz1
69522	10	80664999	+	21	95	80662490	80665124	2635	ENSMUSG00000035242	Oaz1
69523	10	80665000	+	22	88	80662490	80665124	2635	ENSMUSG00000035242	Oaz1
69525	10	80665002	+	16	76	80662490	80665124	2635	ENSMUSG00000035242	Oaz1
69531	10	80665008	+	10	29	80662490	80665124	2635	ENSMUSG00000035242	Oaz1
69670	10	81541634	+	12	26	81540659	81562520	21862	ENSMUSG00000096795	Zfp433
69684	10	81541890	+	10	13	81540659	81562520	21862	ENSMUSG00000096795	Zfp433
69723	10	81700743	+	12	26	81699768	81716915	17148	ENSMUSG00000112640	Gm32687
69737	10	81700999	+	10	13	81699768	81716915	17148	ENSMUSG00000112640	Gm32687
69971	10	82585928	-	13	28	82584535	82599978	15444	ENSMUSG00000020248	Nfyb
69978	10	82585947	-	13	21	82584535	82599978	15444	ENSMUSG00000020248	Nfyb
70124	10	83280621	+	16	17	83196085	83324369	128285	ENSMUSG00000020255	Nopchap1
70168	10	83394596	+	17	31	83379616	83432337	52722	ENSMUSG00000034560	Washc4
70222	10	83421766	+	10	17	83379616	83432337	52722	ENSMUSG00000034560	Washc4
70243	10	83432112	+	10	16	83379616	83432337	52722	ENSMUSG00000034560	Washc4
70300	10	84450192	+	18	45	84412490	84450223	37734	ENSMUSG00000020034	Tcp11l2
70301	10	84450193	+	11	44	84412490	84450223	37734	ENSMUSG00000020034	Tcp11l2
70460	10	85873154	+	10	22	85857836	85887737	29902	ENSMUSG00000001786	Fbxo7
70523	10	86659706	+	16	26	86599836	86669836	70001	ENSMUSG00000112743	Gm49358
70524	10	86659706	+	16	26	86614869	86674253	59385	ENSMUSG00000054027	Nt5dc3
70525	10	86659706	+	16	26	86599836	86669836	70001	ENSMUSG00000112743	Gm49358
70526	10	86659706	+	16	26	86614869	86674253	59385	ENSMUSG00000054027	Nt5dc3
70537	10	86723039	-	11	11	86677062	86843889	166828	ENSMUSG00000035459	Stab2
70545	10	87032536	+	11	12	86893909	87066451	172543	ENSMUSG00000047129	1700113H08Rik
70603	10	87975716	-	37	41	87927294	87982803	55510	ENSMUSG00000035365	Parpbp
70640	10	88014156	+	20	30	87982854	88014252	31399	ENSMUSG00000035351	Nup37
70669	10	88081822	+	12	25	88036955	88082020	45066	ENSMUSG00000020056	Washc3
70676	10	88081831	+	11	22	88036955	88082020	45066	ENSMUSG00000020056	Washc3
70836	10	89357487	-	22	22	89290096	89369447	79352	ENSMUSG00000047638	Nr1h4
71073	10	90952688	-	31	40	90952436	90959921	7486	ENSMUSG00000061904	Slc25a3
71107	10	90983468	-	11	30	90983433	91017177	33745	ENSMUSG00000019961	Tmpo
71361	10	93000312	+	12	33	92996737	93102933	106197	ENSMUSG00000020015	Cdk17
71362	10	93000314	+	13	31	92996737	93102933	106197	ENSMUSG00000020015	Cdk17
71394	10	93000580	+	12	21	92996737	93102933	106197	ENSMUSG00000020015	Cdk17
71432	10	93002203	+	12	17	92996737	93102933	106197	ENSMUSG00000020015	Cdk17
71652	10	93020116	+	11	25	92996737	93102933	106197	ENSMUSG00000020015	Cdk17
71965	10	93057523	+	12	31	92996737	93102933	106197	ENSMUSG00000020015	Cdk17
72040	10	93072835	+	12	83	92996737	93102933	106197	ENSMUSG00000020015	Cdk17
72041	10	93072836	+	31	87	92996737	93102933	106197	ENSMUSG00000020015	Cdk17
72042	10	93072837	+	33	89	92996737	93102933	106197	ENSMUSG00000020015	Cdk17
72068	10	93075625	+	11	30	92996737	93102933	106197	ENSMUSG00000020015	Cdk17
72083	10	93076839	+	11	20	92996737	93102933	106197	ENSMUSG00000020015	Cdk17
72208	10	93085545	-	25	49	93083276	93146997	63722	ENSMUSG00000008398	Elk3
72209	10	93085546	-	16	47	93083276	93146997	63722	ENSMUSG00000008398	Elk3
72324	10	93419304	-	14	98	93418891	93425568	6678	ENSMUSG00000020018	Snrpf
72325	10	93419305	-	11	155	93418891	93425568	6678	ENSMUSG00000020018	Snrpf
72327	10	93419307	-	55	233	93418891	93425568	6678	ENSMUSG00000020018	Snrpf
72328	10	93419308	-	65	239	93418891	93425568	6678	ENSMUSG00000020018	Snrpf
72329	10	93419309	-	51	242	93418891	93425568	6678	ENSMUSG00000020018	Snrpf
72330	10	93419310	-	33	250	93418891	93425568	6678	ENSMUSG00000020018	Snrpf
72331	10	93419311	-	20	208	93418891	93425568	6678	ENSMUSG00000020018	Snrpf
72332	10	93419312	-	14	145	93418891	93425568	6678	ENSMUSG00000020018	Snrpf
72333	10	93419313	-	12	97	93418891	93425568	6678	ENSMUSG00000020018	Snrpf
72334	10	93419314	-	13	64	93418891	93425568	6678	ENSMUSG00000020018	Snrpf
73341	10	95378231	+	22	44	95351007	95381519	30513	ENSMUSG00000074781	Ube2n
73343	10	95378233	+	12	42	95351007	95381519	30513	ENSMUSG00000074781	Ube2n
73501	10	95913425	-	12	15	95883490	95931867	48378	ENSMUSG00000117008	Gm49817
73514	10	95913473	-	11	28	95883490	95931867	48378	ENSMUSG00000117008	Gm49817
73525	10	95913515	-	11	26	95883490	95931867	48378	ENSMUSG00000117008	Gm49817
73547	10	95913549	-	31	167	95883490	95931867	48378	ENSMUSG00000117008	Gm49817
73548	10	95913550	-	52	168	95883490	95931867	48378	ENSMUSG00000117008	Gm49817
73549	10	95913551	-	75	164	95883490	95931867	48378	ENSMUSG00000117008	Gm49817
73578	10	95913593	-	18	98	95883490	95931867	48378	ENSMUSG00000117008	Gm49817
73579	10	95913594	-	75	98	95883490	95931867	48378	ENSMUSG00000117008	Gm49817
73580	10	95913617	-	16	53	95883490	95931867	48378	ENSMUSG00000117008	Gm49817
73582	10	95913619	-	32	109	95883490	95931867	48378	ENSMUSG00000117008	Gm49817
73584	10	95913621	-	22	110	95883490	95931867	48378	ENSMUSG00000117008	Gm49817
73585	10	95913622	-	34	117	95883490	95931867	48378	ENSMUSG00000117008	Gm49817
73591	10	95913628	-	63	177	95883490	95931867	48378	ENSMUSG00000117008	Gm49817
73592	10	95913629	-	12	169	95883490	95931867	48378	ENSMUSG00000117008	Gm49817
73593	10	95913630	-	64	169	95883490	95931867	48378	ENSMUSG00000117008	Gm49817
73594	10	95913631	-	22	168	95883490	95931867	48378	ENSMUSG00000117008	Gm49817
73644	10	96454027	+	10	13	96452868	96458671	5804	ENSMUSG00000036478	Btg1
73652	10	96454663	+	17	111	96452868	96458671	5804	ENSMUSG00000036478	Btg1
73654	10	96454665	+	24	204	96452868	96458671	5804	ENSMUSG00000036478	Btg1
73655	10	96454666	+	64	298	96452868	96458671	5804	ENSMUSG00000036478	Btg1
73656	10	96454667	+	38	384	96452868	96458671	5804	ENSMUSG00000036478	Btg1
73657	10	96454668	+	56	389	96452868	96458671	5804	ENSMUSG00000036478	Btg1
73658	10	96454669	+	94	374	96452868	96458671	5804	ENSMUSG00000036478	Btg1
73659	10	96454670	+	103	312	96452868	96458671	5804	ENSMUSG00000036478	Btg1
73660	10	96454671	+	10	278	96452868	96458671	5804	ENSMUSG00000036478	Btg1
73665	10	96454676	+	11	48	96452868	96458671	5804	ENSMUSG00000036478	Btg1
73666	10	96454677	+	11	55	96452868	96458671	5804	ENSMUSG00000036478	Btg1
73672	10	96454684	+	15	26	96452868	96458671	5804	ENSMUSG00000036478	Btg1
73686	10	96455001	+	13	38	96452868	96458671	5804	ENSMUSG00000036478	Btg1
73693	10	96455012	+	83	104	96452868	96458671	5804	ENSMUSG00000036478	Btg1
73710	10	96455246	+	11	38	96452868	96458671	5804	ENSMUSG00000036478	Btg1
73711	10	96455248	+	11	32	96452868	96458671	5804	ENSMUSG00000036478	Btg1
73717	10	96455322	+	12	27	96452868	96458671	5804	ENSMUSG00000036478	Btg1
73721	10	96455326	+	14	29	96452868	96458671	5804	ENSMUSG00000036478	Btg1
73726	10	96455335	+	23	51	96452868	96458671	5804	ENSMUSG00000036478	Btg1
73737	10	96455347	+	20	62	96452868	96458671	5804	ENSMUSG00000036478	Btg1
73739	10	96455349	+	12	68	96452868	96458671	5804	ENSMUSG00000036478	Btg1
73740	10	96455350	+	16	67	96452868	96458671	5804	ENSMUSG00000036478	Btg1
73748	10	96455362	+	12	17	96452868	96458671	5804	ENSMUSG00000036478	Btg1
73751	10	96455374	+	17	30	96452868	96458671	5804	ENSMUSG00000036478	Btg1
73761	10	96455393	+	18	33	96452868	96458671	5804	ENSMUSG00000036478	Btg1
73778	10	96455429	+	18	101	96452868	96458671	5804	ENSMUSG00000036478	Btg1
73779	10	96455430	+	28	105	96452868	96458671	5804	ENSMUSG00000036478	Btg1
73780	10	96455431	+	39	109	96452868	96458671	5804	ENSMUSG00000036478	Btg1
73781	10	96455432	+	10	106	96452868	96458671	5804	ENSMUSG00000036478	Btg1
73788	10	96455442	+	16	134	96452868	96458671	5804	ENSMUSG00000036478	Btg1
73789	10	96455443	+	25	217	96452868	96458671	5804	ENSMUSG00000036478	Btg1
73790	10	96455444	+	62	246	96452868	96458671	5804	ENSMUSG00000036478	Btg1
73791	10	96455445	+	25	272	96452868	96458671	5804	ENSMUSG00000036478	Btg1
73792	10	96455446	+	87	270	96452868	96458671	5804	ENSMUSG00000036478	Btg1
73793	10	96455447	+	29	251	96452868	96458671	5804	ENSMUSG00000036478	Btg1
73794	10	96455448	+	28	196	96452868	96458671	5804	ENSMUSG00000036478	Btg1
73795	10	96455449	+	14	176	96452868	96458671	5804	ENSMUSG00000036478	Btg1
73799	10	96455453	+	10	63	96452868	96458671	5804	ENSMUSG00000036478	Btg1
73801	10	96455455	+	13	94	96452868	96458671	5804	ENSMUSG00000036478	Btg1
73802	10	96455456	+	20	107	96452868	96458671	5804	ENSMUSG00000036478	Btg1
73804	10	96455458	+	36	135	96452868	96458671	5804	ENSMUSG00000036478	Btg1
73805	10	96455459	+	18	122	96452868	96458671	5804	ENSMUSG00000036478	Btg1
73807	10	96455461	+	34	103	96452868	96458671	5804	ENSMUSG00000036478	Btg1
73813	10	96455468	+	10	105	96452868	96458671	5804	ENSMUSG00000036478	Btg1
73814	10	96455469	+	60	102	96452868	96458671	5804	ENSMUSG00000036478	Btg1
73815	10	96455470	+	19	98	96452868	96458671	5804	ENSMUSG00000036478	Btg1
74073	10	100551140	-	36	36	100543397	100577497	34101	ENSMUSG00000112104	Gm35722
74182	10	105671259	-	10	16	105599050	105677241	78192	ENSMUSG00000036009	Mettl25
74231	10	106896772	-	11	15	106769378	106959529	190152	ENSMUSG00000035948	Acss3
74491	10	108101766	+	11	33	107998054	108120336	122283	ENSMUSG00000019907	Ppp1r12a
74495	10	108101770	+	10	33	107998054	108120336	122283	ENSMUSG00000019907	Ppp1r12a
74515	10	108103306	+	12	35	107998054	108120336	122283	ENSMUSG00000019907	Ppp1r12a
74516	10	108103307	+	11	46	107998054	108120336	122283	ENSMUSG00000019907	Ppp1r12a
74519	10	108103310	+	14	41	107998054	108120336	122283	ENSMUSG00000019907	Ppp1r12a
74675	10	110783136	-	12	17	110777641	110846001	68361	ENSMUSG00000035798	Zdhhc17
74853	10	111084543	+	11	24	111000613	111133110	132498	ENSMUSG00000020189	Osbpl8
74944	10	111130597	+	13	26	111000613	111133110	132498	ENSMUSG00000020189	Osbpl8
75037	10	111317200	+	10	13	111309084	111334011	24928	ENSMUSG00000058799	Nap1l1
75102	10	111332686	+	10	30	111309084	111334011	24928	ENSMUSG00000058799	Nap1l1
75110	10	111332696	+	20	129	111309084	111334011	24928	ENSMUSG00000058799	Nap1l1
75111	10	111332697	+	34	140	111309084	111334011	24928	ENSMUSG00000058799	Nap1l1
75112	10	111332698	+	33	193	111309084	111334011	24928	ENSMUSG00000058799	Nap1l1
75113	10	111332699	+	28	254	111309084	111334011	24928	ENSMUSG00000058799	Nap1l1
75114	10	111332700	+	18	355	111309084	111334011	24928	ENSMUSG00000058799	Nap1l1
75115	10	111332701	+	55	427	111309084	111334011	24928	ENSMUSG00000058799	Nap1l1
75116	10	111332702	+	66	447	111309084	111334011	24928	ENSMUSG00000058799	Nap1l1
75117	10	111332703	+	121	428	111309084	111334011	24928	ENSMUSG00000058799	Nap1l1
75118	10	111332704	+	106	419	111309084	111334011	24928	ENSMUSG00000058799	Nap1l1
75119	10	111332705	+	53	364	111309084	111334011	24928	ENSMUSG00000058799	Nap1l1
75130	10	111435305	+	12	26	111435082	111447243	12162	ENSMUSG00000112249	Gm30262
75147	10	111821392	-	15	27	111821353	111838536	17184	ENSMUSG00000056888	Glipr1
75265	10	115064503	-	12	14	115033777	115087372	53596	ENSMUSG00000020130	Tbc1d15
75372	10	115126369	-	20	82	115122989	115151499	28511	ENSMUSG00000020132	Rab21
75373	10	115126370	-	19	83	115122989	115151499	28511	ENSMUSG00000020132	Rab21
75374	10	115126371	-	22	89	115122989	115151499	28511	ENSMUSG00000020132	Rab21
75375	10	115126372	-	14	91	115122989	115151499	28511	ENSMUSG00000020132	Rab21
75382	10	115126380	-	10	18	115122989	115151499	28511	ENSMUSG00000020132	Rab21
75496	10	115219818	-	10	20	115204309	115220348	16040	ENSMUSG00000020137	Thap2
75777	10	115255564	+	10	30	115220864	115268677	47814	ENSMUSG00000034163	Zfc3h1
75787	10	115256794	+	10	35	115220864	115268677	47814	ENSMUSG00000034163	Zfc3h1
75788	10	115256795	+	13	38	115220864	115268677	47814	ENSMUSG00000034163	Zfc3h1
75842	10	115267680	+	19	49	115220864	115268677	47814	ENSMUSG00000034163	Zfc3h1
75843	10	115267681	+	19	50	115220864	115268677	47814	ENSMUSG00000034163	Zfc3h1
75847	10	115267685	+	14	48	115220864	115268677	47814	ENSMUSG00000034163	Zfc3h1
75849	10	115267687	+	13	63	115220864	115268677	47814	ENSMUSG00000034163	Zfc3h1
75850	10	115267688	+	13	78	115220864	115268677	47814	ENSMUSG00000034163	Zfc3h1
75852	10	115267690	+	11	64	115220864	115268677	47814	ENSMUSG00000034163	Zfc3h1
75853	10	115267691	+	16	51	115220864	115268677	47814	ENSMUSG00000034163	Zfc3h1
75857	10	115267705	+	15	24	115220864	115268677	47814	ENSMUSG00000034163	Zfc3h1
75863	10	115268220	+	10	35	115220864	115268677	47814	ENSMUSG00000034163	Zfc3h1
75901	10	115268640	+	14	82	115220864	115268677	47814	ENSMUSG00000034163	Zfc3h1
75902	10	115268641	+	22	83	115220864	115268677	47814	ENSMUSG00000034163	Zfc3h1
75903	10	115268642	+	31	83	115220864	115268677	47814	ENSMUSG00000034163	Zfc3h1
75904	10	115268643	+	12	80	115220864	115268677	47814	ENSMUSG00000034163	Zfc3h1
76152	10	116353132	-	10	14	116321066	116417416	96351	ENSMUSG00000020166	Cnot2
76275	10	116378883	-	10	19	116321066	116417416	96351	ENSMUSG00000020166	Cnot2
76376	10	116397302	-	10	22	116321066	116417416	96351	ENSMUSG00000020166	Cnot2
76564	10	116886946	-	12	72	116886906	116899719	12814	ENSMUSG00000034024	Cct2
76565	10	116886947	-	12	65	116886906	116899719	12814	ENSMUSG00000034024	Cct2
76566	10	116886948	-	14	62	116886906	116899719	12814	ENSMUSG00000034024	Cct2
76567	10	116886949	-	12	65	116886906	116899719	12814	ENSMUSG00000034024	Cct2
76570	10	116886952	-	10	29	116886906	116899719	12814	ENSMUSG00000034024	Cct2
76585	10	116886979	-	22	59	116886906	116899719	12814	ENSMUSG00000034024	Cct2
76586	10	116886980	-	13	63	116886906	116899719	12814	ENSMUSG00000034024	Cct2
76591	10	116886985	-	22	40	116886906	116899719	12814	ENSMUSG00000034024	Cct2
76594	10	116886991	-	13	31	116886906	116899719	12814	ENSMUSG00000034024	Cct2
76595	10	116886992	-	13	45	116886906	116899719	12814	ENSMUSG00000034024	Cct2
76597	10	116886995	-	14	67	116886906	116899719	12814	ENSMUSG00000034024	Cct2
76598	10	116886996	-	17	54	116886906	116899719	12814	ENSMUSG00000034024	Cct2
76599	10	116886997	-	10	49	116886906	116899719	12814	ENSMUSG00000034024	Cct2
76739	10	117182028	-	11	18	117180578	117215920	35343	ENSMUSG00000055531	Cpsf6
76751	10	117183375	-	17	29	117180578	117215920	35343	ENSMUSG00000055531	Cpsf6
76767	10	117183593	-	18	78	117180578	117215920	35343	ENSMUSG00000055531	Cpsf6
76768	10	117183594	-	21	77	117180578	117215920	35343	ENSMUSG00000055531	Cpsf6
76769	10	117183595	-	20	68	117180578	117215920	35343	ENSMUSG00000055531	Cpsf6
76812	10	117185145	-	14	21	117180578	117215920	35343	ENSMUSG00000055531	Cpsf6
76829	10	117185190	-	11	33	117180578	117215920	35343	ENSMUSG00000055531	Cpsf6
76879	10	117186205	-	13	36	117180578	117215920	35343	ENSMUSG00000055531	Cpsf6
77031	10	117191101	-	11	28	117180578	117215920	35343	ENSMUSG00000055531	Cpsf6
77100	10	117191647	-	12	38	117180578	117215920	35343	ENSMUSG00000055531	Cpsf6
77101	10	117191648	-	13	36	117180578	117215920	35343	ENSMUSG00000055531	Cpsf6
77103	10	117191652	-	10	75	117180578	117215920	35343	ENSMUSG00000055531	Cpsf6
77104	10	117191653	-	24	78	117180578	117215920	35343	ENSMUSG00000055531	Cpsf6
77105	10	117191654	-	12	78	117180578	117215920	35343	ENSMUSG00000055531	Cpsf6
77106	10	117191655	-	27	79	117180578	117215920	35343	ENSMUSG00000055531	Cpsf6
77111	10	117191661	-	16	50	117180578	117215920	35343	ENSMUSG00000055531	Cpsf6
77112	10	117191662	-	10	49	117180578	117215920	35343	ENSMUSG00000055531	Cpsf6
77113	10	117191663	-	12	43	117180578	117215920	35343	ENSMUSG00000055531	Cpsf6
77116	10	117191797	-	11	13	117180578	117215920	35343	ENSMUSG00000055531	Cpsf6
77118	10	117191812	-	17	68	117180578	117215920	35343	ENSMUSG00000055531	Cpsf6
77121	10	117191815	-	32	97	117180578	117215920	35343	ENSMUSG00000055531	Cpsf6
77122	10	117191816	-	16	80	117180578	117215920	35343	ENSMUSG00000055531	Cpsf6
77123	10	117191817	-	10	79	117180578	117215920	35343	ENSMUSG00000055531	Cpsf6
77330	10	117537459	-	23	34	117524780	117546663	21884	ENSMUSG00000020184	Mdm2
77489	10	117651035	-	11	45	117649776	117681940	32165	ENSMUSG00000052681	Rap1b
77491	10	117651037	-	18	45	117649776	117681940	32165	ENSMUSG00000052681	Rap1b
77524	10	117651245	-	10	45	117649776	117681940	32165	ENSMUSG00000052681	Rap1b
77806	10	120759560	-	10	30	120759318	120815237	55920	ENSMUSG00000048661	Lemd3
77807	10	120759561	-	10	26	120759318	120815237	55920	ENSMUSG00000048661	Lemd3
78503	10	121295449	-	11	40	121246255	121312252	65998	ENSMUSG00000025795	Rassf3
78504	10	121295449	-	11	40	121259569	121298599	39031	ENSMUSG00000112009	Gm48591
78505	10	121295449	-	11	40	121246255	121312252	65998	ENSMUSG00000025795	Rassf3
78506	10	121295449	-	11	40	121259569	121298599	39031	ENSMUSG00000112009	Gm48591
78515	10	121295452	-	11	40	121246255	121312252	65998	ENSMUSG00000025795	Rassf3
78516	10	121295452	-	11	40	121259569	121298599	39031	ENSMUSG00000112009	Gm48591
78517	10	121295452	-	11	40	121246255	121312252	65998	ENSMUSG00000025795	Rassf3
78518	10	121295452	-	11	40	121259569	121298599	39031	ENSMUSG00000112009	Gm48591
78699	10	121301421	-	12	16	121246255	121312252	65998	ENSMUSG00000025795	Rassf3
78751	10	121382395	-	12	21	121382360	121422692	40333	ENSMUSG00000020115	Tbk1
78934	10	122858959	-	13	22	122827965	122912410	84446	ENSMUSG00000034602	Mon2
79172	10	123569697	+	15	15	123099901	123577109	477209	ENSMUSG00000044071	Tafa2
79246	10	126858284	-	16	35	126847441	126866709	19269	ENSMUSG00000040521	Tsfm
79270	10	126902984	+	19	113	126899403	126903789	4387	ENSMUSG00000006728	Cdk4
79271	10	126902985	+	12	113	126899403	126903789	4387	ENSMUSG00000006728	Cdk4
79272	10	126902986	+	61	108	126899403	126903789	4387	ENSMUSG00000006728	Cdk4
79281	10	126903109	+	11	23	126899403	126903789	4387	ENSMUSG00000006728	Cdk4
79535	10	127884446	+	13	53	127871444	127884506	13063	ENSMUSG00000061315	Naca
79537	10	127884448	+	26	55	127871444	127884506	13063	ENSMUSG00000061315	Naca
79593	10	127926112	+	33	54	127919142	127926260	7119	ENSMUSG00000025393	Atp5b
79597	10	127926119	+	14	19	127919142	127926260	7119	ENSMUSG00000025393	Atp5b
79816	10	128326009	+	13	57	128295117	128326351	31235	ENSMUSG00000025369	Smarcc2
79818	10	128326011	+	12	87	128295117	128326351	31235	ENSMUSG00000025369	Smarcc2
79819	10	128326012	+	12	85	128295117	128326351	31235	ENSMUSG00000025369	Smarcc2
79820	10	128326013	+	19	78	128295117	128326351	31235	ENSMUSG00000025369	Smarcc2
79821	10	128326014	+	15	76	128295117	128326351	31235	ENSMUSG00000025369	Smarcc2
79832	10	128346143	-	19	72	128345834	128361740	15907	ENSMUSG00000025366	Esyt1
79833	10	128346144	-	28	71	128345834	128361740	15907	ENSMUSG00000025366	Esyt1
79834	10	128346145	-	17	68	128345834	128361740	15907	ENSMUSG00000025366	Esyt1
79888	10	128519616	-	16	17	128513044	128532133	19090	ENSMUSG00000000711	Rab5b
79896	10	128533841	-	10	13	128533808	128540900	7093	ENSMUSG00000025358	Cdk2
79903	10	128533855	-	13	51	128533808	128540900	7093	ENSMUSG00000025358	Cdk2
79904	10	128533856	-	11	55	128533808	128540900	7093	ENSMUSG00000025358	Cdk2
79975	10	128602400	+	15	29	128583758	128602433	18676	ENSMUSG00000064030	Pym1
80090	10	128713280	+	10	89	128653202	128713498	60297	ENSMUSG00000078427	Sarnp
80091	10	128713281	+	25	95	128653202	128713498	60297	ENSMUSG00000078427	Sarnp
80092	10	128713282	+	24	99	128653202	128713498	60297	ENSMUSG00000078427	Sarnp
80093	10	128713283	+	20	91	128653202	128713498	60297	ENSMUSG00000078427	Sarnp
80097	10	128713288	+	15	70	128653202	128713498	60297	ENSMUSG00000078427	Sarnp
80098	10	128713289	+	17	101	128653202	128713498	60297	ENSMUSG00000078427	Sarnp
80099	10	128713290	+	16	114	128653202	128713498	60297	ENSMUSG00000078427	Sarnp
80100	10	128713291	+	16	115	128653202	128713498	60297	ENSMUSG00000078427	Sarnp
80101	10	128713292	+	36	100	128653202	128713498	60297	ENSMUSG00000078427	Sarnp
80102	10	128713293	+	14	83	128653202	128713498	60297	ENSMUSG00000078427	Sarnp
80106	10	128713301	+	11	22	128653202	128713498	60297	ENSMUSG00000078427	Sarnp
80129	10	128713453	+	14	75	128653202	128713498	60297	ENSMUSG00000078427	Sarnp
80130	10	128713454	+	18	71	128653202	128713498	60297	ENSMUSG00000078427	Sarnp
80131	10	128713455	+	14	66	128653202	128713498	60297	ENSMUSG00000078427	Sarnp
80132	10	128713456	+	13	66	128653202	128713498	60297	ENSMUSG00000078427	Sarnp
80268	10	130381940	+	11	12	130378216	130407662	29447	ENSMUSG00000112742	Gm31793
80292	11	3081928	-	15	56	3081850	3143463	61614	ENSMUSG00000023764	Sfi1
80293	11	3081929	-	17	65	3081850	3143463	61614	ENSMUSG00000023764	Sfi1
80294	11	3081930	-	13	66	3081850	3143463	61614	ENSMUSG00000023764	Sfi1
80296	11	3081932	-	10	68	3081850	3143463	61614	ENSMUSG00000023764	Sfi1
80298	11	3081934	-	11	41	3081850	3143463	61614	ENSMUSG00000023764	Sfi1
80522	11	3171307	+	22	36	3152392	3194588	42197	ENSMUSG00000020454	Eif4enif1
80564	11	3194455	+	14	20	3152392	3194588	42197	ENSMUSG00000020454	Eif4enif1
80580	11	3194540	+	13	66	3152392	3194588	42197	ENSMUSG00000020454	Eif4enif1
80581	11	3194541	+	14	76	3152392	3194588	42197	ENSMUSG00000020454	Eif4enif1
80582	11	3194542	+	10	84	3152392	3194588	42197	ENSMUSG00000020454	Eif4enif1
80583	11	3194543	+	15	83	3152392	3194588	42197	ENSMUSG00000020454	Eif4enif1
80584	11	3194544	+	12	71	3152392	3194588	42197	ENSMUSG00000020454	Eif4enif1
80585	11	3194545	+	14	58	3152392	3194588	42197	ENSMUSG00000020454	Eif4enif1
80793	11	4484536	-	10	11	4430868	4544863	113996	ENSMUSG00000034354	Mtmr3
81017	11	5019717	-	16	29	5019689	5049266	29578	ENSMUSG00000009079	Ewsr1
81028	11	5019728	-	11	28	5019689	5049266	29578	ENSMUSG00000009079	Ewsr1
81034	11	5019835	-	14	33	5019689	5049266	29578	ENSMUSG00000009079	Ewsr1
81038	11	5019839	-	11	41	5019689	5049266	29578	ENSMUSG00000009079	Ewsr1
81054	11	5019931	-	12	24	5019689	5049266	29578	ENSMUSG00000009079	Ewsr1
81063	11	5019953	-	11	53	5019689	5049266	29578	ENSMUSG00000009079	Ewsr1
81064	11	5019954	-	10	57	5019689	5049266	29578	ENSMUSG00000009079	Ewsr1
81065	11	5019955	-	16	70	5019689	5049266	29578	ENSMUSG00000009079	Ewsr1
81068	11	5019958	-	18	77	5019689	5049266	29578	ENSMUSG00000009079	Ewsr1
81069	11	5019959	-	12	66	5019689	5049266	29578	ENSMUSG00000009079	Ewsr1
81071	11	5019961	-	16	56	5019689	5049266	29578	ENSMUSG00000009079	Ewsr1
81103	11	5029401	-	11	22	5019689	5049266	29578	ENSMUSG00000009079	Ewsr1
81157	11	5032229	-	13	39	5019689	5049266	29578	ENSMUSG00000009079	Ewsr1
81163	11	5032235	-	29	57	5019689	5049266	29578	ENSMUSG00000009079	Ewsr1
81560	11	6369614	+	17	36	6365443	6369817	4375	ENSMUSG00000071866	Ppia
81576	11	6378172	-	16	45	6377229	6394443	17215	ENSMUSG00000041126	H2az2
81579	11	6378175	-	10	63	6377229	6394443	17215	ENSMUSG00000041126	H2az2
81580	11	6378176	-	20	47	6377229	6394443	17215	ENSMUSG00000041126	H2az2
81604	11	6417648	-	13	21	6417599	6425917	8319	ENSMUSG00000094483	Purb
81641	11	6423126	-	12	23	6417599	6425917	8319	ENSMUSG00000094483	Purb
81651	11	6423138	-	11	37	6417599	6425917	8319	ENSMUSG00000094483	Purb
81873	11	11636477	+	13	19	11634980	11722926	87947	ENSMUSG00000018654	Ikzf1
81902	11	11637578	+	11	39	11634980	11722926	87947	ENSMUSG00000018654	Ikzf1
81903	11	11637579	+	11	36	11634980	11722926	87947	ENSMUSG00000018654	Ikzf1
81909	11	11637589	+	16	45	11634980	11722926	87947	ENSMUSG00000018654	Ikzf1
81910	11	11637590	+	12	46	11634980	11722926	87947	ENSMUSG00000018654	Ikzf1
82021	11	11642196	+	11	14	11634980	11722926	87947	ENSMUSG00000018654	Ikzf1
82096	11	11648170	+	15	17	11634980	11722926	87947	ENSMUSG00000018654	Ikzf1
82184	11	11667146	+	15	25	11634980	11722926	87947	ENSMUSG00000018654	Ikzf1
82217	11	11671140	+	14	35	11634980	11722926	87947	ENSMUSG00000018654	Ikzf1
82218	11	11671141	+	17	34	11634980	11722926	87947	ENSMUSG00000018654	Ikzf1
82320	11	11704415	+	12	14	11634980	11722926	87947	ENSMUSG00000018654	Ikzf1
82341	11	11709839	+	12	45	11634980	11722926	87947	ENSMUSG00000018654	Ikzf1
82342	11	11709840	+	13	43	11634980	11722926	87947	ENSMUSG00000018654	Ikzf1
82455	11	11721906	+	17	30	11634980	11722926	87947	ENSMUSG00000018654	Ikzf1
82461	11	11721941	+	11	41	11634980	11722926	87947	ENSMUSG00000018654	Ikzf1
82462	11	11721942	+	14	42	11634980	11722926	87947	ENSMUSG00000018654	Ikzf1
82510	11	11750583	-	10	33	11737431	11758962	21532	ENSMUSG00000035455	Fignl1
82567	11	16451665	-	22	47	16450530	16458484	7955	ENSMUSG00000078974	Sec61g
82568	11	16451666	-	10	52	16450530	16458484	7955	ENSMUSG00000078974	Sec61g
82579	11	16451680	-	10	48	16450530	16458484	7955	ENSMUSG00000078974	Sec61g
82581	11	16451682	-	16	68	16450530	16458484	7955	ENSMUSG00000078974	Sec61g
82583	11	16451685	-	24	183	16450530	16458484	7955	ENSMUSG00000078974	Sec61g
82584	11	16451686	-	24	210	16450530	16458484	7955	ENSMUSG00000078974	Sec61g
82585	11	16451687	-	15	231	16450530	16458484	7955	ENSMUSG00000078974	Sec61g
82586	11	16451688	-	103	236	16450530	16458484	7955	ENSMUSG00000078974	Sec61g
82587	11	16451689	-	43	212	16450530	16458484	7955	ENSMUSG00000078974	Sec61g
82588	11	16451690	-	21	188	16450530	16458484	7955	ENSMUSG00000078974	Sec61g
82905	11	17118129	+	13	33	17109263	17150375	41113	ENSMUSG00000033953	Ppp3r1
83099	11	17148570	+	18	69	17109263	17150375	41113	ENSMUSG00000033953	Ppp3r1
83100	11	17148570	+	18	69	17132107	17183796	51690	ENSMUSG00000078970	Dnaaf10
83101	11	17148570	+	18	69	17109263	17150375	41113	ENSMUSG00000033953	Ppp3r1
83102	11	17148570	+	18	69	17132107	17183796	51690	ENSMUSG00000078970	Dnaaf10
83103	11	17148571	+	29	77	17109263	17150375	41113	ENSMUSG00000033953	Ppp3r1
83104	11	17148571	+	29	77	17132107	17183796	51690	ENSMUSG00000078970	Dnaaf10
83105	11	17148571	+	29	77	17109263	17150375	41113	ENSMUSG00000033953	Ppp3r1
83106	11	17148571	+	29	77	17132107	17183796	51690	ENSMUSG00000078970	Dnaaf10
83119	11	17148575	+	22	76	17109263	17150375	41113	ENSMUSG00000033953	Ppp3r1
83120	11	17148575	+	22	76	17132107	17183796	51690	ENSMUSG00000078970	Dnaaf10
83121	11	17148575	+	22	76	17109263	17150375	41113	ENSMUSG00000033953	Ppp3r1
83122	11	17148575	+	22	76	17132107	17183796	51690	ENSMUSG00000078970	Dnaaf10
83123	11	17148576	+	19	71	17109263	17150375	41113	ENSMUSG00000033953	Ppp3r1
83124	11	17148576	+	19	71	17132107	17183796	51690	ENSMUSG00000078970	Dnaaf10
83125	11	17148576	+	19	71	17109263	17150375	41113	ENSMUSG00000033953	Ppp3r1
83126	11	17148576	+	19	71	17132107	17183796	51690	ENSMUSG00000078970	Dnaaf10
83127	11	17148577	+	14	64	17109263	17150375	41113	ENSMUSG00000033953	Ppp3r1
83128	11	17148577	+	14	64	17132107	17183796	51690	ENSMUSG00000078970	Dnaaf10
83129	11	17148577	+	14	64	17109263	17150375	41113	ENSMUSG00000033953	Ppp3r1
83130	11	17148577	+	14	64	17132107	17183796	51690	ENSMUSG00000078970	Dnaaf10
83371	11	17150079	+	10	13	17109263	17150375	41113	ENSMUSG00000033953	Ppp3r1
83372	11	17150079	+	10	13	17132107	17183796	51690	ENSMUSG00000078970	Dnaaf10
83373	11	17150079	+	10	13	17109263	17150375	41113	ENSMUSG00000033953	Ppp3r1
83374	11	17150079	+	10	13	17132107	17183796	51690	ENSMUSG00000078970	Dnaaf10
83403	11	17150091	+	11	70	17109263	17150375	41113	ENSMUSG00000033953	Ppp3r1
83404	11	17150091	+	11	70	17132107	17183796	51690	ENSMUSG00000078970	Dnaaf10
83405	11	17150091	+	11	70	17109263	17150375	41113	ENSMUSG00000033953	Ppp3r1
83406	11	17150091	+	11	70	17132107	17183796	51690	ENSMUSG00000078970	Dnaaf10
83407	11	17150092	+	22	68	17109263	17150375	41113	ENSMUSG00000033953	Ppp3r1
83408	11	17150092	+	22	68	17132107	17183796	51690	ENSMUSG00000078970	Dnaaf10
83409	11	17150092	+	22	68	17109263	17150375	41113	ENSMUSG00000033953	Ppp3r1
83410	11	17150092	+	22	68	17132107	17183796	51690	ENSMUSG00000078970	Dnaaf10
83411	11	17150093	+	13	59	17109263	17150375	41113	ENSMUSG00000033953	Ppp3r1
83412	11	17150093	+	13	59	17132107	17183796	51690	ENSMUSG00000078970	Dnaaf10
83413	11	17150093	+	13	59	17109263	17150375	41113	ENSMUSG00000033953	Ppp3r1
83414	11	17150093	+	13	59	17132107	17183796	51690	ENSMUSG00000078970	Dnaaf10
83447	11	17150271	+	23	58	17109263	17150375	41113	ENSMUSG00000033953	Ppp3r1
83448	11	17150271	+	23	58	17132107	17183796	51690	ENSMUSG00000078970	Dnaaf10
83449	11	17150271	+	23	58	17109263	17150375	41113	ENSMUSG00000033953	Ppp3r1
83450	11	17150271	+	23	58	17132107	17183796	51690	ENSMUSG00000078970	Dnaaf10
83495	11	17150284	+	12	16	17109263	17150375	41113	ENSMUSG00000033953	Ppp3r1
83496	11	17150284	+	12	16	17132107	17183796	51690	ENSMUSG00000078970	Dnaaf10
83497	11	17150284	+	12	16	17109263	17150375	41113	ENSMUSG00000033953	Ppp3r1
83498	11	17150284	+	12	16	17132107	17183796	51690	ENSMUSG00000078970	Dnaaf10
83729	11	20012332	-	15	60	20012304	20062913	50610	ENSMUSG00000020152	Actr2
83730	11	20012333	-	28	73	20012304	20062913	50610	ENSMUSG00000020152	Actr2
83731	11	20012334	-	16	87	20012304	20062913	50610	ENSMUSG00000020152	Actr2
83733	11	20012336	-	13	93	20012304	20062913	50610	ENSMUSG00000020152	Actr2
83734	11	20012337	-	14	70	20012304	20062913	50610	ENSMUSG00000020152	Actr2
83735	11	20012338	-	15	58	20012304	20062913	50610	ENSMUSG00000020152	Actr2
83764	11	20012727	-	12	28	20012304	20062913	50610	ENSMUSG00000020152	Actr2
83776	11	20012774	-	10	28	20012304	20062913	50610	ENSMUSG00000020152	Actr2
83777	11	20012775	-	11	25	20012304	20062913	50610	ENSMUSG00000020152	Actr2
83789	11	20013229	-	11	47	20012304	20062913	50610	ENSMUSG00000020152	Actr2
83790	11	20013230	-	15	53	20012304	20062913	50610	ENSMUSG00000020152	Actr2
83792	11	20013232	-	13	56	20012304	20062913	50610	ENSMUSG00000020152	Actr2
83806	11	20013271	-	10	22	20012304	20062913	50610	ENSMUSG00000020152	Actr2
83832	11	20014325	-	10	109	20012304	20062913	50610	ENSMUSG00000020152	Actr2
83833	11	20014326	-	46	117	20012304	20062913	50610	ENSMUSG00000020152	Actr2
83834	11	20014327	-	34	125	20012304	20062913	50610	ENSMUSG00000020152	Actr2
83835	11	20014328	-	10	124	20012304	20062913	50610	ENSMUSG00000020152	Actr2
83840	11	20014334	-	10	26	20012304	20062913	50610	ENSMUSG00000020152	Actr2
83857	11	20014620	-	11	56	20012304	20062913	50610	ENSMUSG00000020152	Actr2
83858	11	20014621	-	17	81	20012304	20062913	50610	ENSMUSG00000020152	Actr2
83859	11	20014622	-	11	95	20012304	20062913	50610	ENSMUSG00000020152	Actr2
83861	11	20014624	-	26	96	20012304	20062913	50610	ENSMUSG00000020152	Actr2
83862	11	20014625	-	18	83	20012304	20062913	50610	ENSMUSG00000020152	Actr2
83864	11	20014627	-	10	68	20012304	20062913	50610	ENSMUSG00000020152	Actr2
83868	11	20014635	-	40	190	20012304	20062913	50610	ENSMUSG00000020152	Actr2
83869	11	20014636	-	30	217	20012304	20062913	50610	ENSMUSG00000020152	Actr2
83870	11	20014637	-	64	229	20012304	20062913	50610	ENSMUSG00000020152	Actr2
83871	11	20014638	-	53	226	20012304	20062913	50610	ENSMUSG00000020152	Actr2
83872	11	20014639	-	27	186	20012304	20062913	50610	ENSMUSG00000020152	Actr2
83873	11	20014640	-	12	176	20012304	20062913	50610	ENSMUSG00000020152	Actr2
83874	11	20014643	-	20	66	20012304	20062913	50610	ENSMUSG00000020152	Actr2
83875	11	20014644	-	25	57	20012304	20062913	50610	ENSMUSG00000020152	Actr2
83881	11	20014650	-	12	24	20012304	20062913	50610	ENSMUSG00000020152	Actr2
84086	11	20658663	-	11	32	20635084	20691589	56506	ENSMUSG00000049659	Aftph
84087	11	20658664	-	13	40	20635084	20691589	56506	ENSMUSG00000049659	Aftph
84433	11	21100275	+	11	42	21041291	21100323	59033	ENSMUSG00000020134	Peli1
84766	11	21903694	+	12	17	21903140	21903703	564	ENSMUSG00000082874	Rpl15-ps1
85013	11	22785130	-	15	33	22709738	22810961	101224	ENSMUSG00000051650	B3gnt2
85014	11	22785130	-	15	33	22784744	22932090	147347	ENSMUSG00000098650	Commd1b
85015	11	22785130	-	15	33	22709738	22810961	101224	ENSMUSG00000051650	B3gnt2
85016	11	22785130	-	15	33	22784744	22932090	147347	ENSMUSG00000098650	Commd1b
85626	11	22804403	-	14	23	22709738	22810961	101224	ENSMUSG00000051650	B3gnt2
85627	11	22804403	-	14	23	22784744	22932090	147347	ENSMUSG00000098650	Commd1b
85628	11	22804403	-	14	23	22709738	22810961	101224	ENSMUSG00000051650	B3gnt2
85629	11	22804403	-	14	23	22784744	22932090	147347	ENSMUSG00000098650	Commd1b
86056	11	22951041	+	17	29	22940519	22953780	13262	ENSMUSG00000007739	Cct4
86057	11	22951042	+	12	29	22940519	22953780	13262	ENSMUSG00000007739	Cct4
86100	11	23218698	+	10	13	23206041	23248249	42209	ENSMUSG00000020290	Xpo1
86115	11	23218921	+	11	26	23206041	23248249	42209	ENSMUSG00000020290	Xpo1
86121	11	23218930	+	12	24	23206041	23248249	42209	ENSMUSG00000020290	Xpo1
86312	11	23295227	+	19	26	23256895	23440560	183666	ENSMUSG00000056342	Usp34
86315	11	23295231	+	14	102	23256895	23440560	183666	ENSMUSG00000056342	Usp34
86316	11	23295232	+	26	131	23256895	23440560	183666	ENSMUSG00000056342	Usp34
86317	11	23295233	+	27	148	23256895	23440560	183666	ENSMUSG00000056342	Usp34
86318	11	23295234	+	30	171	23256895	23440560	183666	ENSMUSG00000056342	Usp34
86319	11	23295235	+	29	158	23256895	23440560	183666	ENSMUSG00000056342	Usp34
86320	11	23295236	+	20	136	23256895	23440560	183666	ENSMUSG00000056342	Usp34
86321	11	23295237	+	25	121	23256895	23440560	183666	ENSMUSG00000056342	Usp34
86324	11	23295240	+	12	52	23256895	23440560	183666	ENSMUSG00000056342	Usp34
86480	11	23335182	+	11	21	23256895	23440560	183666	ENSMUSG00000056342	Usp34
86658	11	23404742	+	13	32	23256895	23440560	183666	ENSMUSG00000056342	Usp34
86702	11	23408170	+	10	18	23256895	23440560	183666	ENSMUSG00000056342	Usp34
86708	11	23410723	+	13	21	23256895	23440560	183666	ENSMUSG00000056342	Usp34
86775	11	23508226	-	38	136	23508058	23508842	785	ENSMUSG00000085415	Selenok-ps1
86776	11	23508227	-	28	134	23508058	23508842	785	ENSMUSG00000085415	Selenok-ps1
86777	11	23508228	-	35	131	23508058	23508842	785	ENSMUSG00000085415	Selenok-ps1
86778	11	23508229	-	22	125	23508058	23508842	785	ENSMUSG00000085415	Selenok-ps1
86911	11	23686879	-	17	88	23686847	23720970	34124	ENSMUSG00000020275	Rel
86912	11	23686880	-	22	99	23686847	23720970	34124	ENSMUSG00000020275	Rel
86913	11	23686881	-	31	100	23686847	23720970	34124	ENSMUSG00000020275	Rel
86914	11	23686882	-	14	98	23686847	23720970	34124	ENSMUSG00000020275	Rel
86915	11	23686883	-	11	83	23686847	23720970	34124	ENSMUSG00000020275	Rel
86920	11	23686890	-	10	19	23686847	23720970	34124	ENSMUSG00000020275	Rel
86923	11	23686895	-	13	28	23686847	23720970	34124	ENSMUSG00000020275	Rel
86935	11	23686916	-	10	24	23686847	23720970	34124	ENSMUSG00000020275	Rel
86947	11	23686951	-	21	49	23686847	23720970	34124	ENSMUSG00000020275	Rel
86951	11	23686955	-	10	32	23686847	23720970	34124	ENSMUSG00000020275	Rel
86966	11	23687838	-	14	29	23686847	23720970	34124	ENSMUSG00000020275	Rel
86975	11	23689246	-	17	34	23686847	23720970	34124	ENSMUSG00000020275	Rel
86978	11	23689254	-	10	43	23686847	23720970	34124	ENSMUSG00000020275	Rel
86980	11	23689256	-	25	44	23686847	23720970	34124	ENSMUSG00000020275	Rel
86990	11	23689411	-	10	23	23686847	23720970	34124	ENSMUSG00000020275	Rel
86991	11	23689412	-	11	23	23686847	23720970	34124	ENSMUSG00000020275	Rel
87006	11	23690187	-	11	24	23686847	23720970	34124	ENSMUSG00000020275	Rel
87022	11	23690237	-	10	15	23686847	23720970	34124	ENSMUSG00000020275	Rel
87027	11	23690251	-	10	18	23686847	23720970	34124	ENSMUSG00000020275	Rel
87059	11	23691855	-	14	20	23686847	23720970	34124	ENSMUSG00000020275	Rel
87069	11	23691875	-	16	73	23686847	23720970	34124	ENSMUSG00000020275	Rel
87070	11	23691876	-	19	110	23686847	23720970	34124	ENSMUSG00000020275	Rel
87071	11	23691877	-	22	117	23686847	23720970	34124	ENSMUSG00000020275	Rel
87072	11	23691878	-	16	126	23686847	23720970	34124	ENSMUSG00000020275	Rel
87073	11	23691879	-	37	138	23686847	23720970	34124	ENSMUSG00000020275	Rel
87076	11	23691882	-	28	130	23686847	23720970	34124	ENSMUSG00000020275	Rel
87077	11	23691883	-	17	98	23686847	23720970	34124	ENSMUSG00000020275	Rel
87078	11	23691884	-	17	97	23686847	23720970	34124	ENSMUSG00000020275	Rel
87079	11	23691885	-	15	90	23686847	23720970	34124	ENSMUSG00000020275	Rel
87100	11	23692275	-	11	26	23686847	23720970	34124	ENSMUSG00000020275	Rel
87106	11	23693105	-	10	18	23686847	23720970	34124	ENSMUSG00000020275	Rel
87115	11	23693128	-	14	43	23686847	23720970	34124	ENSMUSG00000020275	Rel
87139	11	23694364	-	12	40	23686847	23720970	34124	ENSMUSG00000020275	Rel
87141	11	23694366	-	10	43	23686847	23720970	34124	ENSMUSG00000020275	Rel
87164	11	23695732	-	11	21	23686847	23720970	34124	ENSMUSG00000020275	Rel
87173	11	23696172	-	18	39	23686847	23720970	34124	ENSMUSG00000020275	Rel
87175	11	23696174	-	17	41	23686847	23720970	34124	ENSMUSG00000020275	Rel
87189	11	23696540	-	10	17	23686847	23720970	34124	ENSMUSG00000020275	Rel
87223	11	23698730	-	15	80	23686847	23720970	34124	ENSMUSG00000020275	Rel
87224	11	23698731	-	27	104	23686847	23720970	34124	ENSMUSG00000020275	Rel
87225	11	23698732	-	10	114	23686847	23720970	34124	ENSMUSG00000020275	Rel
87226	11	23698733	-	20	115	23686847	23720970	34124	ENSMUSG00000020275	Rel
87227	11	23698734	-	29	100	23686847	23720970	34124	ENSMUSG00000020275	Rel
87228	11	23698735	-	10	73	23686847	23720970	34124	ENSMUSG00000020275	Rel
87275	11	23703150	-	10	13	23686847	23720970	34124	ENSMUSG00000020275	Rel
87288	11	23703197	-	10	40	23686847	23720970	34124	ENSMUSG00000020275	Rel
87290	11	23703200	-	26	131	23686847	23720970	34124	ENSMUSG00000020275	Rel
87292	11	23703202	-	38	154	23686847	23720970	34124	ENSMUSG00000020275	Rel
87293	11	23703203	-	50	177	23686847	23720970	34124	ENSMUSG00000020275	Rel
87294	11	23703204	-	21	171	23686847	23720970	34124	ENSMUSG00000020275	Rel
87295	11	23703205	-	12	171	23686847	23720970	34124	ENSMUSG00000020275	Rel
87296	11	23703206	-	24	133	23686847	23720970	34124	ENSMUSG00000020275	Rel
87297	11	23703207	-	20	83	23686847	23720970	34124	ENSMUSG00000020275	Rel
87310	11	23703349	-	13	37	23686847	23720970	34124	ENSMUSG00000020275	Rel
87311	11	23703350	-	14	37	23686847	23720970	34124	ENSMUSG00000020275	Rel
87317	11	23703361	-	14	19	23686847	23720970	34124	ENSMUSG00000020275	Rel
87321	11	23703366	-	13	80	23686847	23720970	34124	ENSMUSG00000020275	Rel
87322	11	23703367	-	45	79	23686847	23720970	34124	ENSMUSG00000020275	Rel
87323	11	23703368	-	14	81	23686847	23720970	34124	ENSMUSG00000020275	Rel
87330	11	23703384	-	14	14	23686847	23720970	34124	ENSMUSG00000020275	Rel
87365	11	23703896	-	22	42	23686847	23720970	34124	ENSMUSG00000020275	Rel
87516	11	23714298	-	13	31	23686847	23720970	34124	ENSMUSG00000020275	Rel
87570	11	23716165	-	11	27	23686847	23720970	34124	ENSMUSG00000020275	Rel
[truncated: 13,450 more rows]

## Sheet: Pathway enrichment All(overlap)
	Gene Set	Description	Size	Expect	Ratio	P Value	FDR	log (FDR)
	GO:0006397	mRNA processing	390	46.574	2.3189	<2.2e-16	2.2e-16	15.6576
	GO:0042113	B cell activation	199	23.765	2.4827	1.0999e-11	2.2327e-09	8.65117
	GO:0006403	RNA localization	166	19.824	2.6231	1.9281e-11	3.1313e-09	8.50428
	GO:0010608	posttranscriptional regulation of gene expression	376	44.902	2.0044	3.0767e-11	4.1638e-09	8.38051
	GO:0033044	regulation of chromosome organization	291	34.752	1.9855	1.0166e-08	1.1792e-06	5.92841
	GO:0030099	myeloid cell differentiation	275	32.841	2.0097	1.2869e-08	1.3062e-06	5.88399
	GO:0016569	covalent chromatin modification	384	45.858	1.8099	3.1705e-08	2.5744e-06	5.58932
	GO:0043254	regulation of protein complex assembly	342	40.842	1.7629	7.6946e-07	3.905e-05	4.40838
	GO:1903827	regulation of cellular protein localization	428	51.112	1.5847	1.2858e-05	0.00033679	3.47264
	GO:1902532	negative regulation of intracellular signal transduction	399	47.649	1.574	3.4259e-05	0.00077273	3.11197
