# Supplementary material for: The RNA binding proteins TIA1 and TIAL1 promote Mcl1 mRNA translation to protect germinal center responses from apoptosis
Source: Cell Mol Immunol. 2023 Jul 20;20(9):1063–76. doi: 10.1038/s41423-023-01063-4 (PMC10469172; doi:10.1038/s41423-023-01063-4)
Supplement: Supplementary file 9 — Related Manuscript File [file 41423_2023_1063_MOESM9_ESM.xlsx]

## Sheet: DESeq2_KOvsWT DZ cells
ensembl_gene_id	baseMean	log2FoldChange	lfcSE	stat	pvalue	padj	external_gene_name
ENSMUSG00000030890	343.663	-4.55371	0.566592	-8.03702	9.20483e-16	1.29208e-11	Ilk
ENSMUSG00000021549	2672.09	-3.32076	0.50817	-6.53475	6.3716e-11	2.98127e-07	Rasa1
ENSMUSG00000040936	491.021	-3.44379	0.541482	-6.35994	2.01835e-10	7.08288e-07	Ulk4
ENSMUSG00000029370	1226.91	-2.91182	0.473185	-6.15365	7.57177e-10	1.85874e-06	Rassf6
ENSMUSG00000031200	117.685	-3.34623	0.556196	-6.01629	1.78465e-09	3.45272e-06	Mtcp1
ENSMUSG00000044906	1421.83	-3.09384	0.518742	-5.96411	2.45973e-09	3.45272e-06	4930503L19Rik
ENSMUSG00000090110	295.076	-2.61626	0.440828	-5.93486	2.94087e-09	3.75282e-06	Cmc4
ENSMUSG00000042675	451.24	-2.78974	0.481935	-5.78861	7.09698e-09	7.52151e-06	Ypel3
ENSMUSG00000058927	194.899	-3.97793	0.6871	-5.78944	7.06209e-09	7.52151e-06	Gm10053
ENSMUSG00000064137	66.4836	3.84126	0.66466	5.77929	7.50168e-09	7.52151e-06	Rhox8
ENSMUSG00000095677	1043.1	-2.56491	0.454061	-5.64881	1.61566e-08	1.51193e-05	Dynlt1f
ENSMUSG00000026034	10340.6	-2.95021	0.528644	-5.58072	2.3953e-08	1.97781e-05	Clk1
ENSMUSG00000045414	348.176	-2.93563	0.525547	-5.58586	2.32543e-08	1.97781e-05	Dipk2a
ENSMUSG00000020063	1039.87	-2.47738	0.45391	-5.45786	4.81901e-08	3.56023e-05	Sirt1
ENSMUSG00000034560	1039.06	-2.37437	0.434772	-5.46117	4.73004e-08	3.56023e-05	Washc4
ENSMUSG00000028245	1959.09	-3.02835	0.557701	-5.43006	5.63347e-08	3.95385e-05	Nsmaf
ENSMUSG00000038803	350.87	-3.65708	0.678981	-5.38614	7.19885e-08	4.81192e-05	Ost4
ENSMUSG00000026468	114.429	2.64254	0.493341	5.35641	8.48915e-08	5.41647e-05	Lhx4
ENSMUSG00000021815	120.459	-3.07634	0.584094	-5.26685	1.38788e-07	7.56571e-05	Mss51
ENSMUSG00000035042	235.362	-3.80736	0.721472	-5.27721	1.31166e-07	7.56571e-05	Ccl5
ENSMUSG00000035273	448.152	-2.23829	0.425726	-5.25759	1.45956e-07	7.58809e-05	Hpse
ENSMUSG00000028945	1194.96	-2.17462	0.414568	-5.24551	1.55848e-07	7.81298e-05	Rheb
ENSMUSG00000003379	5241.68	-2.95631	0.565436	-5.22837	1.71012e-07	8.04503e-05	Cd79a
ENSMUSG00000031059	1576.19	-2.12124	0.405794	-5.22737	1.71939e-07	8.04503e-05	Ndufb11
ENSMUSG00000021241	458.738	-2.70227	0.520467	-5.19201	2.08039e-07	9.02528e-05	Isca2
ENSMUSG00000029003	108.828	-2.82004	0.544118	-5.18278	2.18608e-07	9.02528e-05	Mad2l2
ENSMUSG00000035840	716.267	-2.66716	0.514141	-5.18761	2.13016e-07	9.02528e-05	Lysmd3
ENSMUSG00000039195	183.368	-3.2721	0.630588	-5.18897	2.11461e-07	9.02528e-05	Bbln
ENSMUSG00000005371	1336.13	-2.36689	0.457804	-5.17009	2.33979e-07	9.38388e-05	Fbxo11
ENSMUSG00000070283	238.095	-3.04072	0.58905	-5.16207	2.44231e-07	9.52297e-05	Ndufaf3
ENSMUSG00000011008	204.718	-3.07781	0.597054	-5.15499	2.5365e-07	9.62293e-05	Mcoln2
ENSMUSG00000015355	1798.78	-2.99191	0.58391	-5.12392	2.99249e-07	0.000110541	Cd48
ENSMUSG00000024943	1655.27	-2.46275	0.481298	-5.11689	3.10618e-07	0.000111799	Smc5
ENSMUSG00000019763	649.972	-2.79855	0.555247	-5.04019	4.65059e-07	0.000156669	Rmnd1
ENSMUSG00000027263	740.671	-2.33095	0.462543	-5.03942	4.6694e-07	0.000156669	Tubgcp4
ENSMUSG00000037922	4307.89	-2.31145	0.458742	-5.03867	4.68769e-07	0.000156669	Bank1
ENSMUSG00000034321	508.513	-2.1602	0.43005	-5.02314	5.08347e-07	0.000165946	Exosc1
ENSMUSG00000020485	1025.96	-3.02798	0.608341	-4.97744	6.44304e-07	0.000205548	Supt4a
ENSMUSG00000004270	247.284	-3.15674	0.636653	-4.95833	7.11003e-07	0.000218856	Lpcat3
ENSMUSG00000021066	313.701	-2.61138	0.526844	-4.95665	7.17204e-07	0.000218856	Atl1
ENSMUSG00000020303	575.622	2.38429	0.482601	4.9405	7.79206e-07	0.000227965	Stc2
ENSMUSG00000036398	822.408	-2.2698	0.459435	-4.94042	7.79534e-07	0.000227965	Ppp1r11
ENSMUSG00000026349	3811.13	-2.06652	0.420547	-4.91389	8.92878e-07	0.000255782	Ccnt2
ENSMUSG00000069678	105.301	-3.9119	0.797416	-4.90572	9.30867e-07	0.000261332	Pcgf1
ENSMUSG00000020974	317.515	-3.00668	0.616142	-4.87986	1.06163e-06	0.000292197	Pole2
ENSMUSG00000022517	364.365	-2.29545	0.47114	-4.87211	1.10413e-06	0.000292429	Mgrn1
ENSMUSG00000046280	288.508	2.33358	0.478861	4.87318	1.09814e-06	0.000292429	She
ENSMUSG00000000759	944.629	-2.29486	0.47302	-4.8515	1.22531e-06	0.000315617	Tubgcp3
ENSMUSG00000039231	385.471	-2.56897	0.529968	-4.84741	1.25083e-06	0.000315617	Suv39h1
ENSMUSG00000039263	297.356	-2.46363	0.508742	-4.84258	1.28163e-06	0.000315617	Npepl1
ENSMUSG00000075031	32.9481	-4.60208	0.949662	-4.84602	1.25963e-06	0.000315617	H2bc3
ENSMUSG00000021290	1432.42	-2.90772	0.601829	-4.83148	1.35524e-06	0.000322431	Atp5mpl
ENSMUSG00000030304	1922.47	-2.20402	0.456156	-4.83172	1.35356e-06	0.000322431	Ergic2
ENSMUSG00000027305	154.392	-3.19847	0.662474	-4.82806	1.37867e-06	0.000322541	Ndufaf1
ENSMUSG00000027806	1412.75	-2.19712	0.455716	-4.82126	1.42654e-06	0.000323479	Tsc22d2
ENSMUSG00000058470	895.462	-2.27233	0.471345	-4.82095	1.42877e-06	0.000323479	Gm8369
ENSMUSG00000115987	609.291	-2.29807	0.478108	-4.80659	1.53523e-06	0.000342064	Vps28
ENSMUSG00000007777	487.849	-3.53469	0.735897	-4.80325	1.56113e-06	0.0003424	0610009B22Rik
ENSMUSG00000071226	1442.62	-1.9647	0.410938	-4.78101	1.74418e-06	0.000376662	Cecr2
ENSMUSG00000033964	565.458	-2.57271	0.538779	-4.77506	1.79649e-06	0.000382081	Zbtb41
ENSMUSG00000020376	378.395	-2.34113	0.491816	-4.76018	1.93421e-06	0.000399764	Rnf130
ENSMUSG00000037876	4581.85	-2.00907	0.422238	-4.75815	1.95376e-06	0.000399764	Jmjd1c
ENSMUSG00000073421	6990.81	-2.5579	0.537714	-4.75698	1.96507e-06	0.000399764	H2-Ab1
ENSMUSG00000022617	444.467	-2.29685	0.484032	-4.74525	2.08248e-06	0.000405998	Chkb
ENSMUSG00000034311	499.396	-2.76692	0.582966	-4.74629	2.07186e-06	0.000405998	Kif4
ENSMUSG00000039771	670.94	-2.87995	0.606584	-4.74782	2.05618e-06	0.000405998	Polr2j
ENSMUSG00000032350	620.143	-2.83917	0.598708	-4.74216	2.11449e-06	0.000406591	Gclc
ENSMUSG00000034858	640.049	-2.14497	0.45532	-4.71092	2.46601e-06	0.000461727	Fam214a
ENSMUSG00000044150	1652.28	-2.57311	0.546211	-4.71084	2.46702e-06	0.000461727	Bclaf3
ENSMUSG00000028218	312.927	-2.49702	0.531421	-4.69877	2.61734e-06	0.000477137	Cibar1
ENSMUSG00000051451	1124.75	-2.11434	0.449899	-4.69958	2.60701e-06	0.000477137	Crebzf
ENSMUSG00000032382	440.227	-2.55065	0.544306	-4.68606	2.78519e-06	0.000501228	Snx1
ENSMUSG00000026021	2963.98	-2.65393	0.567303	-4.67815	2.89478e-06	0.000514354	Sumo1
ENSMUSG00000001134	300.451	-2.53169	0.543251	-4.66026	3.1581e-06	0.000531092	Uxt
ENSMUSG00000022377	1486.76	-2.04394	0.438941	-4.65652	3.21599e-06	0.000531092	Asap1
ENSMUSG00000027286	71.6542	-3.35774	0.720903	-4.65769	3.19782e-06	0.000531092	Lrrc57
ENSMUSG00000027770	2339.43	-1.91404	0.41011	-4.66714	3.05421e-06	0.000531092	Dhx36
ENSMUSG00000028849	200.285	-3.02648	0.64953	-4.65948	3.17002e-06	0.000531092	Map7d1
ENSMUSG00000069272	248.357	-2.92414	0.626917	-4.66432	3.09636e-06	0.000531092	H2ac8
ENSMUSG00000028718	470.67	-1.92589	0.414609	-4.64508	3.39948e-06	0.000554866	Stil
ENSMUSG00000025809	825.533	-2.12135	0.457338	-4.63847	3.50993e-06	0.000566309	Itgb1
ENSMUSG00000035967	1944.42	-2.34516	0.507345	-4.62243	3.79273e-06	0.000604983	Ints6l
ENSMUSG00000027133	2662.29	-2.4417	0.528818	-4.61728	3.88806e-06	0.000606408	Nop10
ENSMUSG00000030060	1872.49	-2.5075	0.543059	-4.61736	3.88645e-06	0.000606408	Hmces
ENSMUSG00000031534	244.478	-2.80297	0.608539	-4.60606	4.10361e-06	0.000632994	Smim19
ENSMUSG00000021243	1646.23	-2.22855	0.485972	-4.58576	4.52341e-06	0.000690164	Fcf1
ENSMUSG00000002325	453.668	-2.14281	0.469769	-4.56141	5.08124e-06	0.000750793	Irf9
ENSMUSG00000015804	979.218	-2.63061	0.576226	-4.56524	4.98925e-06	0.000750793	Med28
ENSMUSG00000062981	1817.29	-3.09071	0.677486	-4.56203	5.06621e-06	0.000750793	Mrpl42
ENSMUSG00000029684	575.099	-2.1302	0.468175	-4.55001	5.36441e-06	0.000752491	Wasl
ENSMUSG00000036661	969.193	-2.32504	0.510763	-4.55208	5.3118e-06	0.000752491	Dennd3
ENSMUSG00000049295	46.7644	2.72324	0.598639	4.54904	5.38902e-06	0.000752491	Zfp219
ENSMUSG00000058385	27.4473	-5.4824	1.20446	-4.55173	5.32065e-06	0.000752491	H2bc8
ENSMUSG00000067931	711.189	-2.47371	0.543905	-4.54806	5.41438e-06	0.000752491	Zfp948
ENSMUSG00000071337	2669.35	-2.25653	0.495771	-4.55157	5.32477e-06	0.000752491	Tia1
ENSMUSG00000112640	304.113	-3.03071	0.667479	-4.54053	5.61129e-06	0.000772213	Gm32687
ENSMUSG00000034789	606.539	-2.20205	0.485226	-4.5382	5.67375e-06	0.000773228	Rab24
ENSMUSG00000022659	1335.52	-2.35598	0.520073	-4.5301	5.89545e-06	0.000788138	Gcsam
ENSMUSG00000024610	18332.3	-2.8199	0.622396	-4.53072	5.87824e-06	0.000788138	Cd74
ENSMUSG00000061482	112.679	-2.99153	0.660792	-4.52719	5.97724e-06	0.000791533	H4c4
ENSMUSG00000023330	78.3328	-4.01289	0.890711	-4.50526	6.62912e-06	0.000817811	Dtwd1
ENSMUSG00000024104	357.785	-2.09313	0.464365	-4.50751	6.55941e-06	0.000817811	Washc2
ENSMUSG00000037977	46.4804	2.6475	0.587699	4.50486	6.64176e-06	0.000817811	6430571L13Rik
ENSMUSG00000044716	39.7619	2.73073	0.605956	4.50648	6.59121e-06	0.000817811	Dok7
ENSMUSG00000052133	254.593	2.46927	0.546731	4.51643	6.28923e-06	0.000817811	Sema5b
ENSMUSG00000057691	461.073	-1.77509	0.393748	-4.50819	6.53837e-06	0.000817811	Zfp746
ENSMUSG00000062691	155.494	-2.51204	0.556962	-4.51024	6.47531e-06	0.000817811	Cebpzos
ENSMUSG00000078713	1494.52	-2.07353	0.459827	-4.50937	6.50218e-06	0.000817811	Tomm5
ENSMUSG00000031756	262.95	-2.15469	0.478846	-4.49977	6.80279e-06	0.000830354	Cenpn
ENSMUSG00000009741	1087.18	-2.03955	0.453875	-4.49364	7.00152e-06	0.000836207	Ubp1
ENSMUSG00000018425	2061.01	-2.33863	0.520737	-4.491	7.08903e-06	0.000836207	Dhx40
ENSMUSG00000037386	353.654	2.66188	0.592529	4.4924	7.04262e-06	0.000836207	Rims2
ENSMUSG00000052031	673.403	-2.52179	0.561254	-4.49314	7.01813e-06	0.000836207	Tagap1
ENSMUSG00000043855	82.0636	2.31605	0.516234	4.48643	7.24257e-06	0.000840198	Olfr479
ENSMUSG00000060802	11370.1	-2.86787	0.639021	-4.48791	7.19237e-06	0.000840198	B2m
ENSMUSG00000034653	961.151	-2.46414	0.551416	-4.46874	7.868e-06	0.00089239	Ythdc2
ENSMUSG00000062438	71.2982	2.36014	0.528192	4.46833	7.88319e-06	0.00089239	Adam1b
ENSMUSG00000079380	316.881	2.99136	0.669844	4.46575	7.97898e-06	0.000896008	Gm8271
ENSMUSG00000027968	1333.04	-1.88713	0.423941	-4.45139	8.53158e-06	0.000942975	Larp7
ENSMUSG00000063410	587.504	-2.40964	0.541179	-4.45258	8.48441e-06	0.000942975	Stk24
ENSMUSG00000034634	1107.21	-3.26626	0.734381	-4.44764	8.68187e-06	0.000950485	Ly6d
ENSMUSG00000049940	245.769	-2.15579	0.484847	-4.44633	8.73495e-06	0.000950485	Pgrmc2
ENSMUSG00000003779	560.967	-2.34592	0.528165	-4.44165	8.92713e-06	0.000957389	Kif20a
ENSMUSG00000028483	1005.41	-2.30028	0.517909	-4.44147	8.93482e-06	0.000957389	Snapc3
ENSMUSG00000036867	58.0903	2.59118	0.584413	4.43383	9.25745e-06	0.000984446	Smad6
ENSMUSG00000019978	2103.14	-1.94646	0.439669	-4.4271	9.55084e-06	0.00100801	Epb41l2
ENSMUSG00000032398	492.14	-2.27285	0.514124	-4.42083	9.8323e-06	0.00102997	Snapc5
ENSMUSG00000024008	195.87	1.99539	0.453103	4.40384	1.0635e-05	0.00109929	Cpne5
ENSMUSG00000114279	82.0844	-3.13264	0.711395	-4.40352	1.06507e-05	0.00109929	H2bc14
ENSMUSG00000037474	1728.72	-1.71726	0.390602	-4.39643	1.10043e-05	0.00111411	Dtl
ENSMUSG00000050708	2131.73	-2.7157	0.617366	-4.39884	1.08829e-05	0.00111411	Ftl1
ENSMUSG00000071531	364.544	2.50543	0.56995	4.39588	1.10323e-05	0.00111411	Gprin2
ENSMUSG00000024132	156.369	-2.94865	0.671595	-4.39053	1.13076e-05	0.00113375	Eci1
ENSMUSG00000031812	925.89	-2.12686	0.484877	-4.38639	1.15249e-05	0.00114315	Map1lc3b
ENSMUSG00000044177	42.9066	2.6497	0.604175	4.38564	1.15643e-05	0.00114315	Wfikkn2
ENSMUSG00000118346	554.783	-1.99252	0.454714	-4.38192	1.17639e-05	0.00115475	Tmem179b
ENSMUSG00000036372	2144.34	-2.74506	0.627014	-4.37799	1.19777e-05	0.00116758	Tmem258
ENSMUSG00000022280	289.645	-2.71832	0.62113	-4.37641	1.20651e-05	0.00116798	Rnf19a
ENSMUSG00000033306	4970.98	-1.80908	0.414248	-4.36715	1.25876e-05	0.00121022	Lpp
ENSMUSG00000020801	180.25	-2.93984	0.674518	-4.35842	1.31002e-05	0.00121214	Med31
ENSMUSG00000022440	88.8266	2.4674	0.565774	4.3611	1.2941e-05	0.00121214	C1qtnf6
ENSMUSG00000029422	4222.07	-1.75071	0.401723	-4.358	1.31257e-05	0.00121214	Rsrc2
ENSMUSG00000048621	903.19	-2.32265	0.532522	-4.36161	1.2911e-05	0.00121214	Gm6377
ENSMUSG00000052013	3658.82	-1.78955	0.410486	-4.3596	1.30302e-05	0.00121214	Btla
ENSMUSG00000091350	57.714	2.34406	0.537082	4.36444	1.27448e-05	0.00121214	Vmn2r92
ENSMUSG00000032298	994.535	-2.12229	0.487472	-4.35367	1.33875e-05	0.00122824	Neil1
ENSMUSG00000034226	258.617	2.34023	0.538295	4.34748	1.37713e-05	0.00125525	Rhov
ENSMUSG00000027752	1598.23	-2.34884	0.540503	-4.34566	1.38859e-05	0.00125753	Exosc8
ENSMUSG00000025289	892.1	-2.36578	0.545104	-4.34006	1.42447e-05	0.0012736	Prdx4
ENSMUSG00000031478	100.136	-3.38084	0.778987	-4.34005	1.42449e-05	0.0012736	Nek3
ENSMUSG00000049299	937.146	-3.0694	0.707475	-4.33854	1.43435e-05	0.0012743	Trappc1
ENSMUSG00000024878	314.499	-2.48136	0.572618	-4.33336	1.46848e-05	0.00128884	Cbwd1
ENSMUSG00000033900	74.4586	3.2301	0.745418	4.33327	1.46908e-05	0.00128884	Map9
ENSMUSG00000091185	189.98	2.95921	0.683852	4.32727	1.50968e-05	0.00131624	Gm3278
ENSMUSG00000031360	245.265	-2.27717	0.526551	-4.32469	1.52745e-05	0.00132351	Ctps2
ENSMUSG00000037843	63.8865	2.55818	0.59267	4.31636	1.58624e-05	0.00136601	Vstm2l
ENSMUSG00000002109	378.744	-1.94363	0.450449	-4.31486	1.59706e-05	0.00136694	Ddb2
ENSMUSG00000025935	2858.41	-2.66188	0.61737	-4.31164	1.6205e-05	0.0013703	Tram1
ENSMUSG00000040565	1068.46	-1.99265	0.462035	-4.31276	1.61227e-05	0.0013703	Btaf1
ENSMUSG00000038722	1233.03	-2.17235	0.50429	-4.30773	1.6494e-05	0.00138639	Bud31
ENSMUSG00000029267	6102	-2.21523	0.514758	-4.30345	1.68159e-05	0.00140503	Mtf2
ENSMUSG00000032231	433.76	-2.27599	0.529204	-4.30078	1.70195e-05	0.00141363	Anxa2
ENSMUSG00000031922	3423.05	-1.93405	0.450906	-4.28926	1.79267e-05	0.00148022	Cep57
ENSMUSG00000028614	890.41	-2.13922	0.498933	-4.28759	1.80625e-05	0.00148271	Ndc1
ENSMUSG00000028525	1322.54	-1.95392	0.456174	-4.28328	1.84161e-05	0.00150295	Pde4b
ENSMUSG00000042529	26.9841	3.24308	0.757783	4.27969	1.87151e-05	0.00151318	Kcnj12
ENSMUSG00000072738	65.1317	3.04291	0.711095	4.27919	1.87572e-05	0.00151318	Gm16440
ENSMUSG00000050786	2050.44	1.83386	0.42965	4.26827	1.96996e-05	0.00158013	Ccdc126
ENSMUSG00000049372	378.887	2.04497	0.479734	4.26271	2.01961e-05	0.00160165	Olfr1183
ENSMUSG00000074867	259.994	-2.27289	0.533118	-4.2634	2.01344e-05	0.00160165	Zfp808
ENSMUSG00000026443	36.9561	2.87018	0.673942	4.25879	2.05537e-05	0.0016118	Lrrn2
ENSMUSG00000044005	39.6553	2.9064	0.682308	4.25965	2.04745e-05	0.0016118	Gls2
ENSMUSG00000019303	153.872	-3.57566	0.84035	-4.25496	2.09084e-05	0.0016215	Psmc3ip
ENSMUSG00000032702	133.4	2.19032	0.514741	4.2552	2.08867e-05	0.0016215	Kank1
ENSMUSG00000022889	251.057	-2.25114	0.529306	-4.25299	2.10931e-05	0.00162683	Mrpl39
ENSMUSG00000036391	1531.05	-2.33808	0.550018	-4.25092	2.12897e-05	0.00163303	Sec24a
ENSMUSG00000001918	2975.76	-1.85473	0.437502	-4.23936	2.24161e-05	0.00171008	Slc1a5
ENSMUSG00000019505	4791.85	-2.5278	0.597533	-4.23039	2.33283e-05	0.00171445	Ubb
ENSMUSG00000019841	2569.31	-1.97084	0.465704	-4.23195	2.31675e-05	0.00171445	Rev3l
ENSMUSG00000023011	121.742	2.02527	0.478026	4.23675	2.26783e-05	0.00171445	Faim2
ENSMUSG00000037579	39.8043	2.82061	0.666436	4.23238	2.31232e-05	0.00171445	Kcnh3
ENSMUSG00000041685	1602.19	-2.41351	0.570426	-4.23107	2.32577e-05	0.00171445	Fcho2
ENSMUSG00000045160	663.953	-2.59401	0.612592	-4.23449	2.2907e-05	0.00171445	Bola3
ENSMUSG00000047197	49.6263	2.44487	0.577346	4.23467	2.2889e-05	0.00171445	Gjd3
ENSMUSG00000020183	274.914	-1.99067	0.471293	-4.22385	2.40163e-05	0.00174672	Cpm
ENSMUSG00000024963	51.5633	-3.86785	0.915536	-4.22468	2.39278e-05	0.00174672	Dnajc4
ENSMUSG00000030704	622.663	-2.15402	0.510733	-4.2175	2.47029e-05	0.00175129	Rab6a
ENSMUSG00000030924	174.577	-2.33309	0.553055	-4.21854	2.45887e-05	0.00175129	Rexo5
ENSMUSG00000037685	2930.48	-1.72473	0.408507	-4.22203	2.42107e-05	0.00175129	Atp8a1
ENSMUSG00000038646	1051.3	-1.96656	0.466141	-4.2188	2.45606e-05	0.00175129	Ramac
ENSMUSG00000045350	448.177	1.99192	0.472188	4.2185	2.45935e-05	0.00175129	Fam186a
ENSMUSG00000027087	1007.27	-1.8353	0.435671	-4.21258	2.5247e-05	0.00178087	Itgav
ENSMUSG00000021259	51.9335	2.36254	0.561103	4.21053	2.54769e-05	0.0017881	Cyp46a1
ENSMUSG00000032897	338.748	-1.79609	0.426945	-4.20683	2.58978e-05	0.0018086	Nfyc
ENSMUSG00000089929	1793.66	-2.29337	0.545329	-4.20549	2.60519e-05	0.00181035	Bcl2a1b
ENSMUSG00000005054	552.604	-3.12347	0.744092	-4.1977	2.69638e-05	0.00184674	Cstb
ENSMUSG00000015575	1931.62	-3.05117	0.726755	-4.19835	2.68867e-05	0.00184674	Atp6v0e
ENSMUSG00000060678	26.7301	-3.47533	0.827924	-4.19765	2.69702e-05	0.00184674	H4c3
ENSMUSG00000035649	2325.75	-1.88159	0.448454	-4.19572	2.72005e-05	0.00185346	Zcchc7
ENSMUSG00000021327	1773.95	-1.74158	0.415318	-4.19337	2.74844e-05	0.00185859	Zkscan3
ENSMUSG00000070691	753.24	1.95916	0.467257	4.19291	2.75405e-05	0.00185859	Runx3
ENSMUSG00000053025	103.032	2.05836	0.491303	4.1896	2.79446e-05	0.00187684	Sv2b
ENSMUSG00000031659	1609.89	-2.15661	0.515715	-4.18179	2.89223e-05	0.00191658	Adcy7
ENSMUSG00000043154	203.253	2.30449	0.550943	4.1828	2.87936e-05	0.00191658	Ppp2r3a
ENSMUSG00000060073	3180.6	-1.92953	0.461434	-4.1816	2.89459e-05	0.00191658	Psma3
ENSMUSG00000059201	75.4679	2.24071	0.536012	4.18034	2.91077e-05	0.00191824	Lep
ENSMUSG00000035960	542.044	-2.58072	0.617634	-4.17839	2.93574e-05	0.00192565	Apex1
ENSMUSG00000023009	96.9162	2.14801	0.514467	4.17522	2.977e-05	0.00193941	Nckap5l
ENSMUSG00000032478	86.2121	-3.15472	0.755684	-4.17466	2.98434e-05	0.00193941	Nme6
ENSMUSG00000030544	155.691	2.27105	0.544426	4.17146	3.02656e-05	0.00195778	Mesp1
ENSMUSG00000026822	24.4209	3.01856	0.724068	4.16889	3.06087e-05	0.00197089	Lcn2
ENSMUSG00000021733	4453.89	-1.78617	0.42915	-4.16211	3.15325e-05	0.00200327	Slc4a7
ENSMUSG00000029060	43.7308	2.70675	0.650502	4.16102	3.16825e-05	0.00200327	Mib2
ENSMUSG00000038806	540.565	-2.36053	0.567194	-4.16177	3.15795e-05	0.00200327	Sde2
ENSMUSG00000049362	44.776	2.84781	0.68421	4.16218	3.15225e-05	0.00200327	Olfr173
ENSMUSG00000027224	100.553	2.04654	0.492522	4.15522	3.24971e-05	0.00203644	Duoxa1
ENSMUSG00000091649	353.907	-2.33398	0.561676	-4.15538	3.24745e-05	0.00203644	Phf11b
ENSMUSG00000037692	145.565	2.00101	0.481793	4.15325	3.27785e-05	0.00204494	Ahdc1
ENSMUSG00000035521	206.835	-2.214	0.533512	-4.14986	3.32677e-05	0.00204815	Gnptg
ENSMUSG00000045062	161.45	2.24884	0.541898	4.14992	3.32585e-05	0.00204815	Pcdhb7
ENSMUSG00000045318	89.9555	2.16057	0.520621	4.14998	3.32504e-05	0.00204815	Adra2c
ENSMUSG00000046750	167.884	2.22999	0.537539	4.14852	3.3463e-05	0.00205118	Selenov
ENSMUSG00000033382	2037.05	-2.10872	0.508849	-4.1441	3.41149e-05	0.00207303	Trappc8
ENSMUSG00000062169	483.399	-2.45312	0.59195	-4.14414	3.41088e-05	0.00207303	Cnih4
ENSMUSG00000031600	654.057	-1.66396	0.401892	-4.14032	3.46816e-05	0.00209839	Vps37a
ENSMUSG00000029084	717.126	-2.03131	0.490815	-4.13864	3.49377e-05	0.00210481	Cd38
ENSMUSG00000020273	429.061	-2.3041	0.557085	-4.136	3.53406e-05	0.00211998	Papolg
ENSMUSG00000025193	241.188	-2.16716	0.524638	-4.13078	3.61537e-05	0.00215038	Cutc
ENSMUSG00000059397	260.237	2.00074	0.484326	4.13098	3.61224e-05	0.00215038	Olfr54
ENSMUSG00000031333	767.417	-2.17453	0.526561	-4.12969	3.6326e-05	0.00215151	Abcb7
ENSMUSG00000028032	93.6634	-3.50888	0.849965	-4.12826	3.65518e-05	0.00215579	Papss1
ENSMUSG00000026779	300.101	-1.74064	0.421915	-4.12557	3.69823e-05	0.00217183	Mastl
ENSMUSG00000037296	610.883	-2.39477	0.580602	-4.12463	3.71332e-05	0.00217183	Lsm1
ENSMUSG00000031778	110.458	2.20804	0.535821	4.12085	3.77485e-05	0.00219865	Cx3cl1
ENSMUSG00000034037	216.044	2.20702	0.535879	4.11851	3.81333e-05	0.00221189	Fgd5
ENSMUSG00000028229	96.898	-3.0129	0.731825	-4.11697	3.8388e-05	0.0022175	Rmdn1
ENSMUSG00000044763	542.696	-2.18576	0.532079	-4.10796	3.99162e-05	0.00229633	Trmt10c
ENSMUSG00000027272	701.24	-1.72687	0.42093	-4.10251	4.0869e-05	0.00233202	Ubr1
ENSMUSG00000047787	147.55	1.96445	0.478751	4.10328	4.07337e-05	0.00233202	Flrt1
ENSMUSG00000069306	16.7489	-7.23842	1.76488	-4.10136	4.1072e-05	0.00233412	H4c17
ENSMUSG00000021493	146.287	-2.49962	0.610055	-4.09736	4.17887e-05	0.00236423	Pdlim7
ENSMUSG00000109528	84.7125	2.31446	0.564979	4.09653	4.19387e-05	0.00236423	Olfr1309
ENSMUSG00000079339	307.204	-1.86257	0.455088	-4.09277	4.26242e-05	0.00239326	Ifit1bl1
ENSMUSG00000020385	2719.5	-1.77859	0.434713	-4.0914	4.2878e-05	0.00239681	Clk4
ENSMUSG00000036553	57.9273	2.22443	0.543916	4.08967	4.31996e-05	0.00239681	Sh3tc1
ENSMUSG00000055407	500.577	1.89214	0.462592	4.09029	4.30837e-05	0.00239681	Map6
ENSMUSG00000049744	2069.77	-1.79548	0.439216	-4.08791	4.35272e-05	0.00240548	Arhgap15
ENSMUSG00000031666	212.781	-2.70475	0.662393	-4.0833	4.4401e-05	0.00244414	Rbl2
ENSMUSG00000050213	419.074	-2.11163	0.518056	-4.07607	4.58028e-05	0.00251146	Snip1
ENSMUSG00000027326	2495.19	-2.28843	0.562137	-4.07094	4.68233e-05	0.00255743	Knl1
ENSMUSG00000040359	990.8	-1.76653	0.434383	-4.06676	4.76712e-05	0.00259365	Ufl1
ENSMUSG00000034949	98.6489	2.18201	0.53716	4.06212	4.86299e-05	0.00262545	Zfr2
ENSMUSG00000049097	62.7577	2.62099	0.645141	4.06267	4.85152e-05	0.00262545	Ankrd34a
ENSMUSG00000026637	1077.8	-1.76766	0.435324	-4.06056	4.89548e-05	0.00263287	Traf5
ENSMUSG00000031304	489.153	-2.41326	0.594567	-4.05885	4.9314e-05	0.00264206	Il2rg
ENSMUSG00000029919	413.646	-2.12995	0.525179	-4.05565	4.99942e-05	0.00264914	Hpgds
ENSMUSG00000047534	1430.6	-1.95432	0.481707	-4.05708	4.96909e-05	0.00264914	Mis18bp1
ENSMUSG00000062822	1535.45	-2.0277	0.499978	-4.05557	5.00123e-05	0.00264914	4833420G17Rik
ENSMUSG00000030753	498.639	-1.81528	0.448013	-4.05184	5.08159e-05	0.00268159	Thap12
ENSMUSG00000057897	110.606	2.02918	0.500953	4.05064	5.10788e-05	0.00268537	Camk2b
ENSMUSG00000026999	455.982	-2.38671	0.589604	-4.04799	5.16584e-05	0.00269565	Nup35
ENSMUSG00000032330	3885.77	-2.45807	0.607212	-4.04813	5.16291e-05	0.00269565	Cox7a2
ENSMUSG00000007872	884.107	-2.34614	0.579712	-4.04707	5.18632e-05	0.00269631	Id3
ENSMUSG00000033862	140.811	2.6883	0.66443	4.04602	5.20953e-05	0.00269838	Cdk10
ENSMUSG00000036781	3166.69	-2.46726	0.610692	-4.04009	5.34297e-05	0.00275733	Rps27l
ENSMUSG00000036835	902.61	-2.22563	0.551017	-4.03913	5.36496e-05	0.00275853	Psenen
ENSMUSG00000038014	2723.84	-2.37238	0.587547	-4.03776	5.39631e-05	0.00276453	Fam120a
ENSMUSG00000030577	2613.4	-1.86547	0.462234	-4.03577	5.44237e-05	0.00276985	Cd22
ENSMUSG00000092036	169.649	2.72973	0.676412	4.03561	5.44617e-05	0.00276985	Gm2244
ENSMUSG00000031357	460.789	-2.44325	0.605805	-4.03307	5.50518e-05	0.00278559	Syap1
ENSMUSG00000042476	138.437	1.97283	0.489222	4.03258	5.5168e-05	0.00278559	Abcb4
ENSMUSG00000009863	1092.93	-2.57875	0.639815	-4.03046	5.56686e-05	0.00279078	Sdhb
ENSMUSG00000046230	1947.75	-1.77341	0.439945	-4.03097	5.55472e-05	0.00279078	Vps13a
ENSMUSG00000050240	202.142	1.87456	0.466135	4.0215	5.78283e-05	0.00288874	Hic2
ENSMUSG00000067149	18013.7	-2.56374	0.637658	-4.02056	5.80602e-05	0.00289004	Jchain
ENSMUSG00000036916	474.885	-2.23259	0.556117	-4.0146	5.95466e-05	0.00295355	Zfp280c
ENSMUSG00000026048	533.843	1.90656	0.475315	4.01116	6.0422e-05	0.00298642	Ercc5
ENSMUSG00000035615	43.6392	2.44298	0.609413	4.00875	6.10417e-05	0.00300646	Frmpd1
ENSMUSG00000017299	142.824	-2.35792	0.588697	-4.00532	6.19339e-05	0.00303974	Dnttip1
ENSMUSG00000022322	1570.53	-1.80359	0.450608	-4.00258	6.2655e-05	0.00306442	Shcbp1
ENSMUSG00000037965	4141.05	-1.77893	0.444866	-3.99881	6.36619e-05	0.00309212	Zc3h7a
ENSMUSG00000062753	617.659	-2.24804	0.562132	-3.99914	6.35743e-05	0.00309212	AI413582
ENSMUSG00000030243	455.133	-1.88878	0.472475	-3.99762	6.39826e-05	0.00309698	Recql
ENSMUSG00000022881	1515.45	-2.23897	0.560451	-3.99494	6.47119e-05	0.00312152	Rfc4
ENSMUSG00000021948	1832.54	-2.01158	0.503842	-3.99248	6.53849e-05	0.00313095	Prkcd
ENSMUSG00000024145	132.397	-2.8903	0.7242	-3.99103	6.57879e-05	0.00313095	Pigf
ENSMUSG00000026670	880.114	-1.89605	0.47507	-3.99109	6.57701e-05	0.00313095	Uap1
ENSMUSG00000072772	932.329	-2.55702	0.640698	-3.99098	6.57996e-05	0.00313095	Grcc10
ENSMUSG00000022587	2542.49	-2.14006	0.536624	-3.98801	6.66311e-05	0.0031526	Ly6e
ENSMUSG00000028688	274.35	-1.93118	0.484279	-3.98775	6.67039e-05	0.0031526	Toe1
ENSMUSG00000036040	385.504	1.90322	0.477535	3.98552	6.73322e-05	0.0031638	Adamtsl2
ENSMUSG00000072693	34.5836	-5.80707	1.45712	-3.98531	6.73915e-05	0.0031638	Gm10401
ENSMUSG00000015488	639.034	2.19267	0.550763	3.98116	6.85808e-05	0.0031801	Cacfd1
ENSMUSG00000036931	227.762	-2.45807	0.617415	-3.98123	6.85599e-05	0.0031801	Nfkbid
ENSMUSG00000041718	461.635	-2.09354	0.525785	-3.98173	6.84145e-05	0.0031801	Alg13
ENSMUSG00000096167	123.744	2.17391	0.54608	3.98093	6.86451e-05	0.0031801	Olfr887
ENSMUSG00000024353	3072.68	-2.30226	0.578877	-3.97711	6.9758e-05	0.00321229	Mzb1
ENSMUSG00000095961	1073.63	2.04125	0.513268	3.97697	6.97976e-05	0.00321229	Vmn2r102
ENSMUSG00000025451	294.207	-1.75689	0.44208	-3.97414	7.0633e-05	0.00321908	Paip1
ENSMUSG00000036745	107.266	1.94759	0.490031	3.97443	7.05495e-05	0.00321908	Ttll7
ENSMUSG00000079478	115.091	-3.63774	0.915282	-3.97445	7.05431e-05	0.00321908	Znrd2
ENSMUSG00000060579	28.7715	-5.18368	1.30461	-3.97337	7.08638e-05	0.00321914	Fhit
ENSMUSG00000050953	252.412	2.04588	0.515129	3.97158	7.13973e-05	0.00323291	Gja1
ENSMUSG00000001815	383.294	2.00957	0.506171	3.97015	7.18274e-05	0.00324033	Evx2
ENSMUSG00000022708	6647.48	-1.59431	0.401793	-3.96798	7.24843e-05	0.00324033	Zbtb20
ENSMUSG00000023328	50.6547	2.26479	0.570686	3.96855	7.23127e-05	0.00324033	Ache
ENSMUSG00000051154	527.679	-2.50768	0.631773	-3.96927	7.20944e-05	0.00324033	Commd3
ENSMUSG00000027404	872.087	-2.44568	0.616647	-3.9661	7.30588e-05	0.00325564	Snrpb
ENSMUSG00000003378	18.476	4.03733	1.01937	3.96062	7.47563e-05	0.00328969	Grik5
ENSMUSG00000022681	501.634	-2.154	0.543667	-3.96199	7.43281e-05	0.00328969	Ntan1
ENSMUSG00000024073	2450.23	-1.81803	0.458796	-3.9626	7.41374e-05	0.00328969	Birc6
ENSMUSG00000029787	694.724	-1.69809	0.428744	-3.9606	7.47603e-05	0.00328969	Avl9
ENSMUSG00000028681	106.035	2.2228	0.561601	3.95797	7.55889e-05	0.00331576	Ptch2
ENSMUSG00000000838	5359.26	-2.2193	0.561465	-3.9527	7.72757e-05	0.00331771	Fmr1
ENSMUSG00000017386	354.31	1.8707	0.473363	3.95193	7.75243e-05	0.00331771	Traf4
ENSMUSG00000020257	1122.23	-1.94309	0.491477	-3.95358	7.69919e-05	0.00331771	Wdr82
ENSMUSG00000024679	37.8174	-3.83364	0.969895	-3.95264	7.72952e-05	0.00331771	Ms4a6d
ENSMUSG00000028292	276.215	-2.04761	0.51802	-3.95275	7.72566e-05	0.00331771	Rars2
ENSMUSG00000034460	201.077	1.86011	0.470574	3.95285	7.72244e-05	0.00331771	Six4
ENSMUSG00000040128	927.149	-1.83125	0.463275	-3.95284	7.72282e-05	0.00331771	Pnrc1
ENSMUSG00000070427	184.993	-2.15855	0.54593	-3.9539	7.68887e-05	0.00331771	Il18bp
ENSMUSG00000036315	543.977	-2.49799	0.632234	-3.95105	7.78096e-05	0.0033198	Polr1h
ENSMUSG00000025427	131.456	1.95227	0.494375	3.94896	7.84915e-05	0.00333561	Rnf165
ENSMUSG00000031970	125.756	1.96674	0.498102	3.94846	7.86555e-05	0.00333561	Dbndd1
ENSMUSG00000020866	97.6165	2.18943	0.554796	3.94637	7.93461e-05	0.00334469	Cacna1g
ENSMUSG00000033717	28.5446	2.58147	0.654087	3.94667	7.92448e-05	0.00334469	Adra2a
ENSMUSG00000017760	566.516	-1.70688	0.432769	-3.9441	8.01003e-05	0.0033525	Ctsa
ENSMUSG00000031700	93.5839	1.93232	0.489982	3.94366	8.02478e-05	0.0033525	Gpt2
ENSMUSG00000109449	268.112	1.88952	0.478961	3.94505	7.97848e-05	0.0033525	Olfr1280
ENSMUSG00000039117	1648.61	-2.31978	0.588519	-3.94173	8.08959e-05	0.00336954	Taf4
ENSMUSG00000041935	757.846	-1.92078	0.48763	-3.93901	8.18175e-05	0.00338782	AW549877
ENSMUSG00000079005	122.864	1.92955	0.489838	3.93916	8.1768e-05	0.00338782	Gm14147
ENSMUSG00000067768	651.092	-1.84424	0.468714	-3.93467	8.33107e-05	0.00343951	Xlr4b
ENSMUSG00000028868	960.146	-2.01667	0.512726	-3.93323	8.38103e-05	0.00344999	Wasf2
ENSMUSG00000001403	690.137	-2.87735	0.732483	-3.92821	8.55793e-05	0.00347987	Ube2c
ENSMUSG00000027379	1349.92	-2.62388	0.668051	-3.92766	8.57757e-05	0.00347987	Bub1
ENSMUSG00000033671	994.5	-1.89621	0.482692	-3.9284	8.55128e-05	0.00347987	Cep350
ENSMUSG00000041757	313.312	1.84894	0.470422	3.93039	8.48081e-05	0.00347987	Plekha6
ENSMUSG00000093989	89.7581	-2.52114	0.641603	-3.92943	8.51459e-05	0.00347987	Rnasek
ENSMUSG00000024766	396.087	-2.5589	0.652165	-3.92371	8.71962e-05	0.00350532	Lipo3
ENSMUSG00000028247	76.5688	-2.86727	0.730633	-3.92437	8.69581e-05	0.00350532	Coq3
ENSMUSG00000062760	142.927	2.20246	0.561402	3.92314	8.7402e-05	0.00350532	Shisal1
ENSMUSG00000118667	42.4505	2.60022	0.66258	3.92439	8.69504e-05	0.00350532	Ahnak2
ENSMUSG00000029414	543.914	-2.00106	0.510278	-3.9215	8.79986e-05	0.00351919	Kntc1
ENSMUSG00000015839	899.659	-1.5515	0.395787	-3.92003	8.85362e-05	0.00353063	Nfe2l2
ENSMUSG00000023021	553.701	-2.1731	0.554757	-3.91721	8.95811e-05	0.00354999	Cers5
ENSMUSG00000030160	68.2184	2.25909	0.576888	3.91599	9.00332e-05	0.00354999	Tmem52b
ENSMUSG00000031448	26.566	2.78048	0.710009	3.91611	8.99883e-05	0.00354999	Adprhl1
ENSMUSG00000068231	152.853	2.12982	0.543658	3.91756	8.94482e-05	0.00354999	Vmn1r43
ENSMUSG00000030811	23.5423	3.68031	0.940093	3.91484	9.04655e-05	0.00355474	Fbxl19
ENSMUSG00000046049	93.4975	1.98207	0.506364	3.91432	9.06601e-05	0.00355474	Rp1l1
ENSMUSG00000016503	126.241	-2.63371	0.672975	-3.91354	9.09542e-05	0.00355633	Gtf3a
ENSMUSG00000060044	334.14	1.70715	0.436481	3.91117	9.18489e-05	0.00357142	Tmem26
ENSMUSG00000093979	121.691	-3.28205	0.839095	-3.91142	9.17538e-05	0.00357142	Gm2237
ENSMUSG00000040327	183.419	2.31638	0.592667	3.90839	9.29125e-05	0.0036028	Cul9
ENSMUSG00000021917	1899.87	-2.90863	0.744722	-3.90567	9.39663e-05	0.00362364	Spcs1
ENSMUSG00000051242	119.804	2.05425	0.525927	3.90595	9.38544e-05	0.00362364	Pcdhb9
ENSMUSG00000038759	639.717	-2.00308	0.513066	-3.90414	9.45611e-05	0.00362665	Nup205
ENSMUSG00000045132	84.5178	1.84594	0.472752	3.90467	9.43547e-05	0.00362665	Olfr620
ENSMUSG00000000399	307.628	-2.53035	0.648645	-3.90097	9.58075e-05	0.00364305	Ndufa9
ENSMUSG00000038187	399.091	-2.70651	0.693903	-3.90042	9.60268e-05	0.00364305	Btbd10
ENSMUSG00000055884	1198.09	-1.82364	0.467352	-3.90207	9.53747e-05	0.00364305	Fancm
ENSMUSG00000110404	114.987	2.10196	0.53888	3.9006	9.59537e-05	0.00364305	Rnf223
ENSMUSG00000025868	143.684	-2.48006	0.636062	-3.8991	9.65527e-05	0.00365313	Higd2a
ENSMUSG00000027620	16798.5	-1.53324	0.393589	-3.89554	9.79801e-05	0.00366557	Rbm39
ENSMUSG00000027765	35.233	2.3394	0.600779	3.89394	9.86288e-05	0.00366557	P2ry1
ENSMUSG00000032528	56.7211	1.95226	0.501383	3.89374	9.87096e-05	0.00366557	Vipr1
ENSMUSG00000050241	72.3222	-2.68083	0.687922	-3.89699	9.73942e-05	0.00366557	Klre1
ENSMUSG00000052525	114.582	-2.65384	0.681131	-3.89623	9.77013e-05	0.00366557	Spdya
ENSMUSG00000053399	149.103	2.05702	0.52817	3.89461	9.83573e-05	0.00366557	Adamts18
ENSMUSG00000103088	160.213	2.03531	0.522595	3.89462	9.83514e-05	0.00366557	Pcdhgb6
ENSMUSG00000024052	1474.88	-1.58731	0.407741	-3.89295	9.90339e-05	0.00366791	Lpin2
ENSMUSG00000030002	878.584	-1.55506	0.399615	-3.89139	9.96705e-05	0.00368178	Dusp11
ENSMUSG00000042444	1807.63	-1.94874	0.500971	-3.88993	0.000100273	0.00369429	Mindy2
ENSMUSG00000001768	147.179	1.9344	0.497946	3.88477	0.000102428	0.00374778	Rin2
ENSMUSG00000045912	149.303	2.08306	0.536101	3.88556	0.000102092	0.00374778	C2cd4c
ENSMUSG00000046679	159.787	-2.32801	0.599302	-3.88454	0.000102525	0.00374778	C87436
ENSMUSG00000020464	534.269	-2.61422	0.673142	-3.88361	0.000102916	0.00375229	Pnpt1
ENSMUSG00000053930	226.776	2.12731	0.547993	3.882	0.0001036	0.0037662	Shisa6
ENSMUSG00000063320	78.594	-2.5546	0.658156	-3.88145	0.000103834	0.0037662	1190007I07Rik
ENSMUSG00000017950	122.224	2.10943	0.543857	3.87866	0.000105034	0.00379216	Hnf4a
ENSMUSG00000068394	381.397	-2.16055	0.557054	-3.87853	0.00010509	0.00379216	Cep152
ENSMUSG00000074818	31.9589	2.63853	0.680467	3.87752	0.000105525	0.00379808	Pdzd7
ENSMUSG00000031647	129.286	2.15047	0.554739	3.87654	0.000105951	0.00380365	Mfap3l
ENSMUSG00000048249	886.515	-2.02376	0.522421	-3.8738	0.000107149	0.00383688	Crebrf
ENSMUSG00000069300	65.3978	-3.17595	0.820031	-3.87296	0.000107522	0.00384041	H2bc11
ENSMUSG00000004591	1330.95	-1.74757	0.451487	-3.8707	0.000108521	0.00384675	Pkn2
ENSMUSG00000024215	31.0165	2.58692	0.668319	3.87079	0.000108483	0.00384675	Spdef
ENSMUSG00000042109	372.696	1.94883	0.503328	3.87188	0.000107999	0.00384675	Csdc2
ENSMUSG00000034224	54.0124	2.21482	0.572489	3.86876	0.00010939	0.00386779	Slc38a8
ENSMUSG00000034484	5179.24	-1.88399	0.487288	-3.86628	0.000110506	0.00389742	Snx2
ENSMUSG00000054364	32.7819	4.09093	1.05912	3.86259	0.000112191	0.00394693	Rhob
ENSMUSG00000001566	79.7874	2.02201	0.5237	3.861	0.000112923	0.00396276	Mnx1
ENSMUSG00000023845	3555.98	-1.8776	0.486395	-3.86024	0.000113274	0.00396514	Lnpep
ENSMUSG00000049086	209.127	-2.55553	0.662252	-3.85884	0.000113927	0.00397808	Bmyc
ENSMUSG00000070798	61.9994	1.94953	0.505321	3.85801	0.000114315	0.00398174	Psg25
ENSMUSG00000033910	255.674	2.41001	0.624945	3.85635	0.000115091	0.00399886	Gucy1a1
ENSMUSG00000053046	35.0674	2.5063	0.650564	3.8525	0.000116918	0.00405231	Brsk2
ENSMUSG00000026694	212.532	1.82084	0.472978	3.84974	0.000118244	0.00406932	Eef1aknmt
ENSMUSG00000030766	3823.92	-1.75153	0.454845	-3.85083	0.000117717	0.00406932	Arhgap17
ENSMUSG00000035722	326.687	2.24965	0.584376	3.84967	0.000118279	0.00406932	Abca7
ENSMUSG00000015053	51.9764	2.51271	0.653442	3.84534	0.000120384	0.00408173	Gata2
ENSMUSG00000020124	1824.34	-1.74212	0.452882	-3.84674	0.000119699	0.00408173	Usp15
ENSMUSG00000027018	1490.72	-2.35932	0.613334	-3.84672	0.000119708	0.00408173	Hat1
ENSMUSG00000031028	124.627	2.07104	0.53846	3.84622	0.000119952	0.00408173	Tub
ENSMUSG00000041696	130.078	2.32866	0.605536	3.84562	0.00012025	0.00408173	Rasl12
ENSMUSG00000096856	186.081	-4.55924	1.18536	-3.84629	0.000119921	0.00408173	Gm10778
ENSMUSG00000027882	668.972	-1.67883	0.436702	-3.84433	0.000120883	0.00408876	Stxbp3
ENSMUSG00000050963	1515.51	2.07213	0.539393	3.8416	0.000122236	0.00412459	Kcns2
ENSMUSG00000005057	165.824	-2.11908	0.552215	-3.83742	0.000124333	0.00414694	Sh2b2
ENSMUSG00000005503	36.664	2.47369	0.645553	3.8319	0.00012716	0.00414694	Evx1
ENSMUSG00000007564	602.59	-2.40247	0.626905	-3.83227	0.000126964	0.00414694	Ppp2r1a
ENSMUSG00000019868	254.67	-2.29296	0.598355	-3.8321	0.000127052	0.00414694	Vta1
ENSMUSG00000021298	114.58	1.81129	0.472289	3.83513	0.000125498	0.00414694	Gpr132
ENSMUSG00000021520	2556.83	-2.30381	0.60145	-3.83043	0.000127921	0.00414694	Uqcrb
ENSMUSG00000025782	507.464	2.06978	0.5392	3.83861	0.00012373	0.00414694	Taf3
ENSMUSG00000029381	290.793	1.96129	0.511809	3.83207	0.00012707	0.00414694	Shroom3
ENSMUSG00000030471	398.336	-2.3997	0.626465	-3.83054	0.00012786	0.00414694	Zdhhc13
ENSMUSG00000032512	1459.16	1.82875	0.477207	3.8322	0.000127003	0.00414694	Wdr48
ENSMUSG00000036528	194.618	1.91876	0.500774	3.83159	0.000127319	0.00414694	Ppfibp2
ENSMUSG00000040125	646.264	2.10776	0.550199	3.8309	0.000127674	0.00414694	Gpr26
ENSMUSG00000042472	566.1	-1.58112	0.41184	-3.83916	0.000123454	0.00414694	Zfp410
ENSMUSG00000047735	2125.73	-1.84624	0.481287	-3.83604	0.000125032	0.00414694	Samd9l
ENSMUSG00000048402	46.1246	2.27112	0.592788	3.83125	0.000127495	0.00414694	Gli2
ENSMUSG00000048696	544.54	1.84589	0.481109	3.83674	0.000124676	0.00414694	Mex3d
ENSMUSG00000062604	1523.98	-1.53842	0.40086	-3.8378	0.000124142	0.00414694	Srpk2
ENSMUSG00000079197	1356.36	-2.02531	0.529293	-3.82645	0.000130005	0.00420479	Psme2
ENSMUSG00000117098	61.8961	-9.83245	2.57096	-3.82442	0.000131078	0.00422975	Gm49909
ENSMUSG00000022119	2565.77	-1.51874	0.397177	-3.82382	0.000131397	0.00423033	Rbm26
ENSMUSG00000005089	482.071	2.32721	0.608892	3.82204	0.000132354	0.00424167	Slc1a2
ENSMUSG00000035713	26.6039	3.42122	0.895025	3.82248	0.000132115	0.00424167	Usp35
ENSMUSG00000031201	1455.2	-1.77685	0.465256	-3.81909	0.000133945	0.00428289	Brcc3
ENSMUSG00000027776	118.453	-2.57363	0.674251	-3.81702	0.000135072	0.00430453	Il12a
ENSMUSG00000047259	36.0904	2.21292	0.579797	3.81672	0.000135235	0.00430453	Mc4r
ENSMUSG00000024414	267.475	-2.19655	0.575789	-3.81485	0.000136264	0.00432745	Mrpl27
ENSMUSG00000025724	946.594	-1.61798	0.424262	-3.81363	0.00013694	0.0043391	Sec11a
ENSMUSG00000035885	1861.98	-2.58825	0.679295	-3.81021	0.000138851	0.00438975	Cox8a
ENSMUSG00000041353	866.108	-2.07506	0.544827	-3.80866	0.00013972	0.0044073	Tmem29
ENSMUSG00000041870	1106.11	-2.08662	0.548141	-3.80672	0.000140822	0.0044321	Ankrd13a
ENSMUSG00000026837	136.223	1.86348	0.489726	3.80516	0.000141714	0.00445021	Col5a1
ENSMUSG00000030075	68.6976	2.15645	0.566983	3.80337	0.000142741	0.00447245	Cntn3
ENSMUSG00000043252	1230.41	-1.68895	0.444285	-3.80149	0.000143828	0.00449646	Tmem64
ENSMUSG00000024675	637.721	-1.87587	0.493674	-3.7998	0.00014481	0.00451711	Ms4a4c
ENSMUSG00000016495	709.698	-1.79385	0.472433	-3.79705	0.000146429	0.00453947	Plgrkt
ENSMUSG00000032413	2889.75	-1.61496	0.425334	-3.79693	0.000146497	0.00453947	Rasa2
ENSMUSG00000060803	622.416	-1.85014	0.487221	-3.79732	0.000146267	0.00453947	Gstp1
ENSMUSG00000044066	483.503	-1.86649	0.491665	-3.79628	0.000146886	0.00454151	Cep68
ENSMUSG00000026004	416.13	-1.96786	0.518568	-3.79479	0.000147768	0.004552	Kansl1l
ENSMUSG00000066258	1099.13	-1.50522	0.396672	-3.79461	0.000147874	0.004552	Trim12a
ENSMUSG00000021569	264.976	-2.02158	0.532963	-3.79309	0.000148786	0.00456006	Trip13
ENSMUSG00000037286	1671.37	-1.57511	0.415223	-3.79341	0.00014859	0.00456006	Stag1
ENSMUSG00000035930	63.8878	2.46133	0.649056	3.79217	0.000149335	0.00456691	Chst4
ENSMUSG00000028826	567.988	-1.59351	0.420531	-3.78927	0.000151089	0.00457077	Maco1
ENSMUSG00000029686	733.04	-1.76975	0.466942	-3.79008	0.000150598	0.00457077	Cul1
ENSMUSG00000052331	1815.79	-1.70437	0.449623	-3.79066	0.000150246	0.00457077	Ankrd44
ENSMUSG00000064259	439.443	2.0535	0.541864	3.78969	0.000150836	0.00457077	Vmn1r13
ENSMUSG00000090015	362.542	-2.02357	0.53379	-3.79095	0.000150071	0.00457077	Gm15446
ENSMUSG00000039835	142.623	2.09624	0.553327	3.78843	0.000151604	0.00457648	Nhsl1
ENSMUSG00000027353	289.037	-1.838	0.485724	-3.78405	0.000154296	0.00464776	Mcm8
ENSMUSG00000071042	4577.08	-1.85764	0.491232	-3.7816	0.000155822	0.00468366	Rasgrp3
ENSMUSG00000024844	1399.57	-2.35377	0.622547	-3.78087	0.000156282	0.00468745	Banf1
ENSMUSG00000079003	378.98	-2.19852	0.581632	-3.77992	0.000156876	0.00469525	Samd1
ENSMUSG00000038535	1804.42	-1.56128	0.413336	-3.77728	0.000158553	0.00472528	Zfp280d
ENSMUSG00000039841	2202.83	-1.54381	0.408674	-3.7776	0.000158346	0.00472528	Zfp800
ENSMUSG00000040774	1840	-1.88425	0.498991	-3.77612	0.000159289	0.00473717	Cept1
ENSMUSG00000022208	46.5816	2.21217	0.586021	3.77491	0.000160066	0.00475021	Jph4
ENSMUSG00000020288	935.954	-2.19291	0.581038	-3.77413	0.000160567	0.00475341	Ahsa2
ENSMUSG00000032726	357.336	1.7715	0.469435	3.77369	0.000160851	0.00475341	Bmp8a
ENSMUSG00000056880	141.14	2.18055	0.577973	3.77275	0.00016146	0.00475784	Gadl1
ENSMUSG00000095002	38.9265	2.20368	0.584158	3.77241	0.000161679	0.00475784	Olfr798
ENSMUSG00000056214	52.5189	1.96815	0.521912	3.77103	0.000162572	0.00477412	Pard6g
ENSMUSG00000054484	122.96	-2.13937	0.567469	-3.77002	0.000163237	0.00478362	Tmem62
ENSMUSG00000047747	183.48	1.96772	0.522124	3.76868	0.000164112	0.00479924	Rnf150
ENSMUSG00000098332	500.975	-1.83987	0.488275	-3.76809	0.000164501	0.00480061	Pigbos1
ENSMUSG00000032875	153.239	2.01075	0.533814	3.76676	0.000165379	0.00481624	Arhgef17
ENSMUSG00000038379	630.05	-1.84975	0.49153	-3.76325	0.000167722	0.00487437	Ttk
ENSMUSG00000035227	2039.29	-1.85553	0.493188	-3.76231	0.000168349	0.00488248	Spcs2
ENSMUSG00000027363	493.156	-1.94695	0.517944	-3.75901	0.000170589	0.00493724	Usp8
ENSMUSG00000006057	1020.57	-1.9983	0.531691	-3.75838	0.000171018	0.00493947	Atp5g1
ENSMUSG00000115027	294.713	1.84956	0.492328	3.75677	0.000172121	0.00496111	Vmn1r81
ENSMUSG00000028044	1203.8	-2.29067	0.60991	-3.75575	0.000172822	0.0049711	Cks1b
ENSMUSG00000040297	1687.16	-1.5848	0.422109	-3.75448	0.0001737	0.00497597	Suco
ENSMUSG00000057337	793.759	-1.90242	0.506683	-3.75466	0.000173574	0.00497597	Chst3
ENSMUSG00000000303	180.625	2.2818	0.608344	3.75085	0.000176238	0.00500318	Cdh1
ENSMUSG00000000600	4446.16	-1.83933	0.49024	-3.7519	0.000175498	0.00500318	Krit1
ENSMUSG00000027829	6450.1	-1.64345	0.438363	-3.74906	0.000177501	0.00500318	Ccnl1
ENSMUSG00000046785	499.592	-1.66266	0.443411	-3.7497	0.000177049	0.00500318	Epm2aip1
ENSMUSG00000053626	76.9202	1.93327	0.515512	3.75019	0.000176704	0.00500318	Tll1
ENSMUSG00000057531	350.355	-2.14657	0.572312	-3.7507	0.000176343	0.00500318	Dtnbp1
ENSMUSG00000072955	257.721	-2.24979	0.599719	-3.75141	0.000175843	0.00500318	Tmsb15l
ENSMUSG00000103332	37.3189	2.40673	0.641876	3.74953	0.000177168	0.00500318	Pcdhga2
ENSMUSG00000039741	34.7024	2.33558	0.62309	3.74838	0.000177982	0.00500667	Bahcc1
ENSMUSG00000026708	491.453	-2.436	0.650159	-3.74678	0.000179117	0.00501848	Cenpl
ENSMUSG00000074480	249.793	1.94562	0.519254	3.74696	0.000178989	0.00501848	Mex3a
ENSMUSG00000026442	138.332	1.95594	0.522232	3.74535	0.000180141	0.0050192	Nfasc
ENSMUSG00000029501	1877.77	-2.14494	0.57271	-3.74525	0.000180215	0.0050192	Ankle2
ENSMUSG00000052625	189.022	2.08574	0.556894	3.74532	0.000180166	0.0050192	Olfr851
ENSMUSG00000045733	188.547	1.91805	0.512483	3.74266	0.000182085	0.00505123	Sprn
ENSMUSG00000052139	288.391	-2.56571	0.685509	-3.74278	0.000181997	0.00505123	Babam2
ENSMUSG00000032633	242.616	-2.545	0.680191	-3.74159	0.00018286	0.00505277	Flcn
ENSMUSG00000090164	1260.91	-1.94564	0.519957	-3.74193	0.000182615	0.00505277	BC035044
ENSMUSG00000022800	1418.94	-1.48652	0.397669	-3.73807	0.000185437	0.00506349	Fyttd1
ENSMUSG00000022805	73.0207	3.15384	0.843981	3.73686	0.000186336	0.00506349	Cfap91
ENSMUSG00000025375	86.2658	2.1075	0.564067	3.73625	0.000186784	0.00506349	Aatk
ENSMUSG00000029012	353.42	-1.69033	0.452425	-3.73616	0.000186855	0.00506349	Orc5
ENSMUSG00000033350	130.171	2.00127	0.535272	3.73879	0.000184907	0.00506349	Chst2
ENSMUSG00000044526	28.4007	2.57468	0.688716	3.73838	0.000185212	0.00506349	Znrf4
ENSMUSG00000047492	55.4953	2.19228	0.586688	3.73671	0.00018644	0.00506349	Inhbe
ENSMUSG00000048988	38.3999	2.44785	0.655102	3.7366	0.000186526	0.00506349	Elfn1
ENSMUSG00000090291	117.491	1.96839	0.526429	3.73913	0.000184657	0.00506349	Lrrc10b
ENSMUSG00000094328	72.048	2.28856	0.612027	3.73931	0.000184524	0.00506349	Tdpoz9
ENSMUSG00000078486	20.262	3.13544	0.839431	3.73519	0.000187571	0.00507309	Perm1
ENSMUSG00000001985	74.7561	2.21856	0.594471	3.73199	0.000189976	0.00511261	Grik3
ENSMUSG00000002010	561.328	-1.84303	0.494028	-3.73061	0.000191018	0.00511261	Idh3g
ENSMUSG00000018442	726.071	-1.58747	0.425554	-3.73035	0.000191211	0.00511261	Derl2
ENSMUSG00000021945	641.582	-2.0972	0.561946	-3.73203	0.000189942	0.00511261	Zmym2
ENSMUSG00000039233	846.872	-1.8216	0.488256	-3.73083	0.000190853	0.00511261	Tbce
ENSMUSG00000055214	204.665	1.80272	0.483257	3.73035	0.000191217	0.00511261	Pld5
ENSMUSG00000039396	1056.88	-2.05329	0.550553	-3.7295	0.000191859	0.00512001	Neil3
ENSMUSG00000040721	298.461	1.81043	0.48584	3.72639	0.000194245	0.00517384	Zfhx2
ENSMUSG00000040549	772.113	-1.90143	0.510436	-3.7251	0.000195237	0.00519042	Ckap5
ENSMUSG00000030351	119.212	2.08633	0.560411	3.72285	0.000196986	0.00522702	Tspan11
ENSMUSG00000028345	509.027	-1.58751	0.426519	-3.72202	0.000197636	0.00523437	Tex10
ENSMUSG00000002345	280.317	-2.43701	0.655092	-3.72011	0.000199136	0.00524442	Borcs8
ENSMUSG00000036052	55.0623	2.20033	0.591425	3.72039	0.000198915	0.00524442	Dnajb5
ENSMUSG00000036845	124.864	-3.26784	0.878388	-3.72026	0.000199015	0.00524442	Lin37
ENSMUSG00000046916	67.0894	2.25291	0.605858	3.71853	0.000200382	0.00526735	Myct1
ENSMUSG00000032299	2137.29	-2.28552	0.614808	-3.71746	0.000201237	0.00527487	Commd4
ENSMUSG00000110622	148.711	2.0869	0.561483	3.71676	0.000201796	0.00527487	Iqcn
ENSMUSG00000118665	469.014	-1.94351	0.522854	-3.71711	0.000201512	0.00527487	Lin54
ENSMUSG00000020701	26.3858	2.39619	0.644804	3.71615	0.000202285	0.00527782	Tmem132e
ENSMUSG00000022656	200.71	1.70292	0.458325	3.71554	0.000202774	0.00528077	Nectin3
ENSMUSG00000032589	166.681	1.98081	0.533242	3.71466	0.000203478	0.00528931	Bsn
ENSMUSG00000055675	315.812	1.89803	0.511157	3.7132	0.000204656	0.00531009	Kbtbd11
ENSMUSG00000033487	820.909	-1.69506	0.456967	-3.70938	0.000207765	0.00536103	Fndc3a
ENSMUSG00000043460	43.1828	2.3661	0.637841	3.70954	0.000207639	0.00536103	Elfn2
ENSMUSG00000079173	376.772	1.98901	0.536087	3.71024	0.000207061	0.00536103	Zan
ENSMUSG00000030671	997.215	-2.0028	0.540145	-3.70789	0.000208996	0.0053632	Pde3b
ENSMUSG00000040434	108.85	1.96895	0.530974	3.70818	0.000208755	0.0053632	Large2
ENSMUSG00000054428	1135.62	-2.37642	0.640895	-3.70798	0.000208923	0.0053632	Atpif1
ENSMUSG00000026527	90.2715	1.70536	0.460343	3.70455	0.000211768	0.00542442	Rgs7
ENSMUSG00000022099	200.664	2.10664	0.569035	3.70213	0.000213801	0.00546653	Dmtn
ENSMUSG00000030156	1060.38	-2.18627	0.5908	-3.70053	0.000215153	0.0054712	Cd69
ENSMUSG00000036185	36.1363	-3.52243	0.951781	-3.70088	0.000214852	0.0054712	Sapcd1
ENSMUSG00000078656	246.778	-2.84084	0.767522	-3.70132	0.000214484	0.0054712	Vps25
ENSMUSG00000037408	328.163	1.64369	0.444235	3.70005	0.00021556	0.00547163	Cnnm4
ENSMUSG00000051243	196.865	2.1021	0.568308	3.69888	0.000216554	0.00548693	Islr2
ENSMUSG00000022419	141.19	2.63446	0.712991	3.69494	0.000219941	0.00552997	Deptor
ENSMUSG00000031093	1933.78	-2.11708	0.573019	-3.69461	0.000220222	0.00552997	Dock11
ENSMUSG00000032482	223.366	1.78286	0.482524	3.69487	0.000219997	0.00552997	Cspg5
ENSMUSG00000044551	129.838	-2.38409	0.645105	-3.69566	0.000219314	0.00552997	9930012K11Rik
ENSMUSG00000049303	46.4126	2.10304	0.569013	3.69595	0.000219068	0.00552997	Syt12
ENSMUSG00000033102	646.869	-2.04239	0.552974	-3.69347	0.000221212	0.00554492	Cdc14b
ENSMUSG00000053580	300.799	1.76837	0.479023	3.69161	0.000222843	0.00557161	Tanc2
ENSMUSG00000055371	327.158	-2.13144	0.577415	-3.69135	0.000223071	0.00557161	Stam2
ENSMUSG00000020435	107.228	2.11074	0.572036	3.68987	0.000224372	0.00559415	Osbp2
ENSMUSG00000057596	535.627	-2.17836	0.590629	-3.68821	0.000225841	0.00562081	Trim30d
ENSMUSG00000062901	1652.75	-1.85488	0.503088	-3.68698	0.000226928	0.00563786	Klhl24
ENSMUSG00000024811	1868.13	-1.94971	0.529006	-3.68561	0.000228153	0.00564829	Tnks2
ENSMUSG00000068327	28.5568	2.60406	0.706468	3.68603	0.000227781	0.00564829	Tlx2
ENSMUSG00000059456	2449.41	-1.57393	0.427169	-3.68455	0.000229109	0.00566197	Ptk2b
ENSMUSG00000054509	741.44	-1.66835	0.453029	-3.68266	0.000230809	0.00569397	Parp4
ENSMUSG00000022678	287.46	-1.8022	0.489614	-3.68087	0.000232443	0.00572422	Nde1
ENSMUSG00000005142	1046.06	-1.67042	0.453993	-3.67941	0.000233778	0.005747	Man2b1
ENSMUSG00000046449	336.543	1.78082	0.484185	3.67797	0.000235099	0.00576938	Nexmif
ENSMUSG00000020190	750.674	-1.90619	0.518577	-3.6758	0.000237104	0.00580843	Mknk2
ENSMUSG00000070304	46.9249	2.16661	0.589771	3.67365	0.000239114	0.00584746	Scn2b
ENSMUSG00000068220	304.545	-3.07439	0.837143	-3.67248	0.000240205	0.00586393	Lgals1
ENSMUSG00000052613	285.971	1.8356	0.499948	3.67158	0.000241059	0.00587455	Pcdh15
ENSMUSG00000006538	62.9087	2.21068	0.602268	3.6706	0.000241982	0.00588684	Ihh
ENSMUSG00000058773	156.319	-2.45318	0.668626	-3.66898	0.000243518	0.00591394	H1f5
ENSMUSG00000019143	390.895	-1.92738	0.525452	-3.66804	0.000244422	0.00592564	Hars2
ENSMUSG00000026211	114.939	2.23515	0.609619	3.66647	0.000245926	0.00595182	Obsl1
ENSMUSG00000040329	91.5504	1.92512	0.525129	3.66599	0.000246382	0.00595262	Il7
ENSMUSG00000027193	2096.73	-2.14423	0.585025	-3.6652	0.000247145	0.00596078	Api5
ENSMUSG00000026626	1285.34	-1.53533	0.419058	-3.66377	0.000248534	0.00596354	Ppp2r5a
ENSMUSG00000033295	66.1941	2.11649	0.577587	3.66437	0.000247946	0.00596354	Ptprf
ENSMUSG00000063694	4741.54	-1.96517	0.536377	-3.66379	0.00024851	0.00596354	Cycs
ENSMUSG00000086812	47.9122	2.12037	0.579064	3.66172	0.000250529	0.00600115	Gm8978
ENSMUSG00000001761	44.5465	2.17083	0.592977	3.66091	0.000251323	0.00600991	Smo
ENSMUSG00000031708	446.654	-2.25322	0.615601	-3.6602	0.000252019	0.00601631	Tecr
ENSMUSG00000021712	447.064	-2.3096	0.631184	-3.65915	0.000253052	0.00602822	Trim23
ENSMUSG00000057788	105.768	3.04303	0.831697	3.65882	0.000253377	0.00602822	Ddx49
ENSMUSG00000054008	457.295	1.9737	0.539785	3.65646	0.000255727	0.00607383	Ndst1
ENSMUSG00000015714	473.217	-1.79159	0.490057	-3.65587	0.000256312	0.00607415	Cers2
ENSMUSG00000022619	121.914	1.81483	0.496515	3.65514	0.000257038	0.00607415	Mapk8ip2
ENSMUSG00000039358	33.5049	2.3287	0.637065	3.65536	0.000256822	0.00607415	Drd5
ENSMUSG00000024238	594.939	-1.96387	0.537526	-3.65353	0.000258657	0.00609189	Zeb1
ENSMUSG00000061451	2811.53	1.8969	0.519175	3.65369	0.000258496	0.00609189	Tmem151a
ENSMUSG00000015312	463.726	-1.8646	0.510633	-3.65154	0.000260673	0.00610379	Gadd45b
ENSMUSG00000025854	34.2062	2.68883	0.73661	3.65027	0.00026196	0.00610379	Fam20c
ENSMUSG00000028358	124.864	2.05321	0.562543	3.64987	0.000262376	0.00610379	Zfp618
ENSMUSG00000033722	93.6581	2.14029	0.586435	3.64967	0.000262582	0.00610379	BC034090
ENSMUSG00000041408	4521.61	-1.69158	0.463157	-3.65229	0.000259916	0.00610379	Wapl
ENSMUSG00000073889	58.6302	2.37654	0.650753	3.65199	0.000260217	0.00610379	Il11ra1
ENSMUSG00000079278	69.9023	2.05392	0.562777	3.64961	0.000262641	0.00610379	Tmem233
ENSMUSG00000079304	20.8881	-4.03875	1.10624	-3.65089	0.000261336	0.00610379	Tex52
ENSMUSG00000020312	66.7612	2.09856	0.575319	3.64764	0.000264656	0.00613032	Shc2
ENSMUSG00000058740	76.2404	2.08858	0.572575	3.6477	0.000264603	0.00613032	Kcnt1
ENSMUSG00000047146	103.791	1.8865	0.517315	3.64671	0.000265619	0.00614249	Tet1
ENSMUSG00000033952	1255.19	-1.74069	0.477584	-3.64478	0.000267622	0.00617863	Aspm
ENSMUSG00000026414	57.5025	2.10873	0.578682	3.64402	0.000268413	0.00618672	Tnnt2
ENSMUSG00000028221	72.5448	-2.8223	0.774727	-3.64296	0.00026952	0.00620205	Pip4p2
ENSMUSG00000035456	24.3222	2.69908	0.741105	3.64197	0.000270559	0.00621578	Prdm8
ENSMUSG00000074785	1067.18	-1.83968	0.505194	-3.64153	0.000271025	0.00621631	Plxnc1
ENSMUSG00000026656	3395.15	-2.16014	0.593403	-3.64026	0.000272367	0.0062166	Fcgr2b
ENSMUSG00000057666	4445.9	-1.74325	0.478788	-3.64096	0.000271622	0.0062166	Gapdh
ENSMUSG00000096794	46.1577	2.18517	0.600261	3.64036	0.000272253	0.0062166	Olfr905
ENSMUSG00000020902	101.673	1.91691	0.52672	3.63933	0.000273345	0.00622881	Ntn1
ENSMUSG00000021391	239.147	-2.45938	0.675868	-3.63885	0.000273861	0.00623044	Cenpp
ENSMUSG00000068039	2598.19	-1.9204	0.527977	-3.63727	0.000275538	0.00625846	Tcp1
ENSMUSG00000026494	132.984	1.9916	0.547791	3.6357	0.000277224	0.00628658	Kif26b
ENSMUSG00000027955	74.3218	1.80989	0.497898	3.63507	0.000277908	0.00629193	Gask1b
ENSMUSG00000025026	1760.29	-1.47994	0.40733	-3.63327	0.000279854	0.00632434	Add3
ENSMUSG00000035954	211.611	1.84592	0.508111	3.63291	0.000280241	0.00632434	Dock4
ENSMUSG00000038295	63.5482	1.95654	0.538742	3.63167	0.00028159	0.00634458	Atg9b
ENSMUSG00000029647	2404.81	-1.56947	0.432288	-3.6306	0.000282763	0.0063608	Pan3
ENSMUSG00000034919	53.2569	2.1774	0.599828	3.63004	0.000283378	0.00636445	Ttc22
ENSMUSG00000027433	1517.95	-1.54879	0.426919	-3.62784	0.000285802	0.00640483	Xrn2
ENSMUSG00000031385	24.1058	2.50758	0.691388	3.62687	0.000286876	0.00640483	Plxnb3
ENSMUSG00000037628	1012.54	-2.17372	0.599491	-3.62594	0.000287914	0.00640483	Cdkn3
ENSMUSG00000039264	591.932	-1.52164	0.419554	-3.62681	0.000286941	0.00640483	Gimap3
ENSMUSG00000070867	104.73	2.13721	0.5894	3.62607	0.000287765	0.00640483	Trabd2b
ENSMUSG00000081945	87.7967	1.83169	0.50514	3.6261	0.000287734	0.00640483	Olfr607
ENSMUSG00000042155	84.823	1.78227	0.491592	3.6255	0.000288398	0.00640544	Klhl23
ENSMUSG00000031173	36.7941	2.42213	0.668259	3.62454	0.000289477	0.00641926	Otc
ENSMUSG00000034593	1965.45	-1.56308	0.431316	-3.62398	0.000290102	0.00642297	Myo5a
ENSMUSG00000004945	327.358	-2.51585	0.694642	-3.62179	0.000292576	0.00646754	Tmem242
ENSMUSG00000017740	173.11	1.90618	0.526378	3.62132	0.000293107	0.00646909	Slc12a5
ENSMUSG00000070816	199.365	2.36074	0.65202	3.62066	0.000293852	0.00647536	Vmn1r86
ENSMUSG00000022199	67.451	1.98476	0.548283	3.61996	0.000294653	0.00648283	Slc22a17
ENSMUSG00000031617	2149.01	-2.52456	0.69752	-3.61934	0.00029535	0.006488	Tmem184c
ENSMUSG00000030996	13.3221	3.82474	1.05739	3.61714	0.000297879	0.00652313	Art1
ENSMUSG00000083012	212.732	1.76302	0.487382	3.61733	0.000297656	0.00652313	Fam220a
ENSMUSG00000024968	45.9966	2.07586	0.574088	3.61592	0.000299278	0.00653339	Rcor2
ENSMUSG00000049556	97.1567	1.97826	0.547059	3.61617	0.00029899	0.00653339	Lingo1
ENSMUSG00000022113	91.5891	2.0265	0.560544	3.61524	0.000300072	0.00654054	Trim52
ENSMUSG00000022485	81.4919	2.30702	0.638234	3.61469	0.000300712	0.00654433	Hoxc5
ENSMUSG00000079845	365.482	-2.61826	0.724523	-3.61377	0.000301773	0.00655726	Xlr4a
ENSMUSG00000005881	90.855	-2.58604	0.715993	-3.61183	0.000304047	0.00659647	Ergic3
ENSMUSG00000000682	9654.15	-2.23554	0.619186	-3.61044	0.000305674	0.006597	Cd52
ENSMUSG00000022070	934.654	-1.63481	0.452859	-3.60997	0.000306234	0.006597	Bora
ENSMUSG00000023919	621.96	-2.14616	0.594358	-3.61089	0.000305147	0.006597	Cenpq
ENSMUSG00000038543	272.919	-2.26544	0.627474	-3.61042	0.000305706	0.006597	BC028528
ENSMUSG00000040767	653.531	-2.82838	0.783526	-3.60981	0.000306422	0.006597	Snrnp25
ENSMUSG00000037669	362.602	-1.51961	0.421028	-3.60928	0.000307048	0.00660037	Ldah
ENSMUSG00000022940	409.112	-2.34469	0.649925	-3.60764	0.000308996	0.00660947	Pigp
ENSMUSG00000056888	206.345	-2.6531	0.735472	-3.60734	0.000309355	0.00660947	Glipr1
ENSMUSG00000060556	290.961	2.03735	0.564698	3.60785	0.000308748	0.00660947	Olfr1418
ENSMUSG00000060862	229.367	1.59607	0.442318	3.60843	0.00030806	0.00660947	Zbtb40
ENSMUSG00000028060	1081.3	-1.71836	0.476567	-3.60571	0.000311306	0.00662092	Khdc4
ENSMUSG00000036299	721.144	-2.03211	0.563516	-3.60612	0.000310805	0.00662092	BC031181
ENSMUSG00000042594	1100.7	-2.01038	0.557533	-3.60586	0.000311126	0.00662092	Sh2b3
ENSMUSG00000073771	183.967	1.73621	0.481695	3.60437	0.000312909	0.00664493	Btbd19
ENSMUSG00000043019	469.958	-1.83364	0.508888	-3.60323	0.000314282	0.00666402	Edem3
ENSMUSG00000073791	90.3497	-2.66755	0.740584	-3.60196	0.000315828	0.00668669	Efcab7
ENSMUSG00000039976	215.837	1.85258	0.514432	3.60122	0.00031673	0.00669569	Tbc1d16
ENSMUSG00000026572	445.655	1.83293	0.509092	3.60039	0.000317734	0.00669675	Tbx19
ENSMUSG00000045658	101.673	1.7187	0.47733	3.60065	0.000317424	0.00669675	Pid1
ENSMUSG00000027132	655.381	-1.91279	0.531361	-3.5998	0.000318466	0.00670211	Katnbl1
ENSMUSG00000038546	1973.64	-1.59234	0.442448	-3.59894	0.000319523	0.00671428	Ranbp9
ENSMUSG00000001833	5231.5	-1.92676	0.535561	-3.59764	0.000321112	0.00672496	Septin7
ENSMUSG00000003161	1101.65	-1.6458	0.457572	-3.59681	0.00032214	0.00672496	Sri
ENSMUSG00000026222	1922.5	-1.46956	0.40847	-3.59772	0.000321021	0.00672496	Sp100
ENSMUSG00000026895	337.289	-2.2903	0.636879	-3.59613	0.00032299	0.00672496	Ndufa8
ENSMUSG00000030519	47.7235	2.1851	0.60781	3.59504	0.000324343	0.00672496	Apba2
ENSMUSG00000032580	2527.57	-1.43082	0.397943	-3.59553	0.000323728	0.00672496	Rbm5
ENSMUSG00000037795	2728.4	-1.89204	0.526275	-3.59515	0.000324208	0.00672496	N4bp2
ENSMUSG00000042353	287.365	1.87711	0.52187	3.59688	0.000322051	0.00672496	Frem3
ENSMUSG00000047535	115.874	1.74788	0.486155	3.59532	0.000323993	0.00672496	Olfr67
ENSMUSG00000006678	1532.03	-1.48546	0.413323	-3.59395	0.000325702	0.00674317	Pola1
ENSMUSG00000033379	881.992	-1.80566	0.502664	-3.59219	0.000327909	0.00677888	Atp6v0b
ENSMUSG00000030209	198.947	1.67524	0.466743	3.58921	0.000331678	0.00684173	Grin2b
ENSMUSG00000032064	92.3272	1.8722	0.521647	3.58902	0.000331924	0.00684173	Dixdc1
ENSMUSG00000117284	1444.2	-2.30813	0.643207	-3.58846	0.000332632	0.00684627	Gm7072
ENSMUSG00000024640	700.616	-2.17355	0.605991	-3.58677	0.000334793	0.00688067	Psat1
ENSMUSG00000005447	406.224	-2.49088	0.694813	-3.58497	0.000337117	0.00691829	Pafah1b3
ENSMUSG00000031731	580.902	-1.48359	0.41397	-3.58382	0.000338603	0.00692852	Ap1g1
ENSMUSG00000039607	74.8892	2.00037	0.558163	3.58386	0.00033856	0.00692852	Rbms3
ENSMUSG00000033767	873.258	-1.79174	0.500067	-3.58299	0.000339682	0.00694049	Tmem131l
ENSMUSG00000046589	54.098	2.06351	0.576037	3.58226	0.000340629	0.00694972	Lrrc8e
ENSMUSG00000040711	66.9297	2.07094	0.578273	3.58125	0.000341955	0.00696666	Sh3pxd2b
ENSMUSG00000002279	141.54	1.81544	0.507315	3.57852	0.000345541	0.0069689	Lmf1
ENSMUSG00000021439	86.5547	2.13708	0.59718	3.57862	0.000345414	0.0069689	Ctsq
ENSMUSG00000026174	504.234	-1.88889	0.527834	-3.57857	0.000345475	0.0069689	Cnot9
ENSMUSG00000041632	123.549	-2.121	0.59267	-3.57872	0.000345275	0.0069689	Mrps27
ENSMUSG00000047013	37.5699	2.41436	0.674543	3.57926	0.000344568	0.0069689	Fbxo41
ENSMUSG00000054920	414.493	-1.87848	0.524915	-3.57863	0.000345398	0.0069689	Klhl5
ENSMUSG00000067081	56.8043	2.27865	0.636389	3.5806	0.00034281	0.0069689	Asb18
ENSMUSG00000052105	83.8865	2.05805	0.57522	3.57786	0.000346421	0.00697663	Mtcl1
ENSMUSG00000067642	53.1464	2.1822	0.610148	3.5765	0.00034822	0.00700282	Adgrf3
ENSMUSG00000019773	1495.24	-1.6022	0.448114	-3.57542	0.000349672	0.00702195	Fbxo5
ENSMUSG00000051615	257.923	1.86064	0.520482	3.57484	0.000350442	0.00702241	Rap2a
ENSMUSG00000074637	32.6385	2.52275	0.705732	3.57465	0.000350695	0.00702241	Sox2
ENSMUSG00000014245	178.619	1.71167	0.478949	3.57382	0.000351817	0.00703266	Pigl
ENSMUSG00000058298	303.72	-2.03445	0.569312	-3.57352	0.000352209	0.00703266	Mcm9
ENSMUSG00000026082	2943.56	-1.72193	0.482301	-3.57024	0.00035665	0.00710661	Rev1
ENSMUSG00000026796	28.2932	2.401	0.672611	3.56967	0.000357432	0.00710661	Niban2
ENSMUSG00000049755	256.311	-1.92928	0.54041	-3.57003	0.000356938	0.00710661	Zfp672
ENSMUSG00000029034	384.482	-1.66491	0.466456	-3.56928	0.000357964	0.00710712	Ints11
ENSMUSG00000031486	40.9379	2.34868	0.658274	3.56794	0.000359802	0.00712348	Adgra2
ENSMUSG00000048546	600.796	-1.63912	0.459382	-3.56811	0.000359569	0.00712348	Tob2
ENSMUSG00000071302	146.449	-2.0747	0.581569	-3.56742	0.000360517	0.00712757	2610044O15Rik8
ENSMUSG00000057461	509.928	1.91592	0.53713	3.56696	0.000361145	0.00712994	Olfr591
ENSMUSG00000046932	79.7581	2.08852	0.585701	3.56585	0.000362673	0.00713899	Vmn1r193
ENSMUSG00000048200	51.3314	2.33641	0.655148	3.56623	0.000362159	0.00713899	Cracr2b
ENSMUSG00000050891	483.656	-1.82031	0.51053	-3.56552	0.000363129	0.00713899	Tatdn1
ENSMUSG00000033569	366.618	1.82813	0.512824	3.56484	0.000364085	0.00714777	Adgrb3
ENSMUSG00000045871	35.0442	2.19295	0.615226	3.56446	0.000364601	0.00714792	Slitrk6
ENSMUSG00000023333	35.3577	2.36887	0.66471	3.56376	0.000365577	0.00715704	Gcm1
ENSMUSG00000001924	564.31	-2.01901	0.566768	-3.56232	0.000367596	0.00717655	Uba1
ENSMUSG00000025781	2526.24	-1.70544	0.478709	-3.56259	0.000367215	0.00717655	Atp5c1
ENSMUSG00000015882	1280.78	-1.48497	0.416914	-3.56183	0.000368285	0.00718002	Lcorl
ENSMUSG00000052062	182.309	1.70437	0.478627	3.56095	0.000369511	0.00719392	Pard3b
ENSMUSG00000021036	301.933	-1.73152	0.486425	-3.55968	0.000371304	0.00721883	Sptlc2
ENSMUSG00000014402	518.98	-1.5099	0.424232	-3.55914	0.000372064	0.00721973	Tsg101
ENSMUSG00000022749	980.919	-1.75542	0.493295	-3.55856	0.000372893	0.00721973	Tbc1d23
ENSMUSG00000024905	54.3715	2.04971	0.57594	3.5589	0.000372415	0.00721973	Tesmin
ENSMUSG00000061603	148.078	1.87757	0.52774	3.55775	0.00037404	0.00722398	Akap6
ENSMUSG00000068917	464.3	-1.7375	0.488379	-3.55768	0.000374142	0.00722398	Clk2
ENSMUSG00000002274	100.943	1.82846	0.514955	3.55073	0.000384167	0.00726626	Metrn
ENSMUSG00000004113	32.9583	2.17524	0.612181	3.55327	0.000380476	0.00726626	Cacna1b
ENSMUSG00000005656	773.722	-1.79382	0.5046	-3.55492	0.000378088	0.00726626	Snx6
ENSMUSG00000008200	2065.16	-1.6317	0.459069	-3.55437	0.000378888	0.00726626	Fnbp4
ENSMUSG00000008668	9821.12	-2.08532	0.587444	-3.54982	0.000385498	0.00726626	Rps18
ENSMUSG00000008999	50.751	2.03711	0.572907	3.55574	0.000376919	0.00726626	Bmp7
ENSMUSG00000024683	262.256	-1.75749	0.49459	-3.55342	0.000380253	0.00726626	Mrpl16
ENSMUSG00000025574	333.206	-1.95112	0.549596	-3.5501	0.000385088	0.00726626	Tk1
ENSMUSG00000026564	78.9133	2.00036	0.563563	3.54949	0.000385971	0.00726626	Dusp27
ENSMUSG00000030074	307.481	-2.16737	0.610304	-3.55129	0.000383355	0.00726626	Gxylt2
ENSMUSG00000031688	35.2699	2.27856	0.641632	3.55119	0.00038349	0.00726626	Pou4f2
ENSMUSG00000037416	3365.26	-1.79914	0.50667	-3.55091	0.000383898	0.00726626	Dmxl1
ENSMUSG00000042772	1362.77	-1.73031	0.487498	-3.54936	0.000386167	0.00726626	Smg7
ENSMUSG00000042793	81.2774	2.18574	0.615463	3.55138	0.000383223	0.00726626	Lgr6
ENSMUSG00000047143	78.828	2.14211	0.603404	3.55004	0.000385165	0.00726626	Dmrta2
ENSMUSG00000054723	32.0198	2.66774	0.750386	3.55516	0.000377746	0.00726626	Vmac
ENSMUSG00000061626	38.2507	2.18978	0.61677	3.5504	0.000384646	0.00726626	Olfr68
ENSMUSG00000078632	58.1793	1.99188	0.560906	3.55118	0.000383508	0.00726626	Lrrc37a
ENSMUSG00000091879	250.493	1.81692	0.511484	3.55226	0.000381944	0.00726626	Vmn2r17
ENSMUSG00000040850	793.122	-1.7719	0.499334	-3.54853	0.00038739	0.00726978	Psme4
ENSMUSG00000079243	131.093	2.01291	0.567237	3.54862	0.000387261	0.00726978	Xirp1
ENSMUSG00000021830	2807.47	-1.94203	0.547336	-3.54816	0.000387936	0.0072703	Txndc16
ENSMUSG00000007721	225.666	-2.76534	0.779659	-3.54685	0.00038986	0.00727722	Ccdc124
ENSMUSG00000059146	184.682	1.78805	0.504057	3.54731	0.000389184	0.00727722	Ntrk3
ENSMUSG00000079445	54.6663	1.92689	0.54326	3.5469	0.000389786	0.00727722	B3gnt7
ENSMUSG00000004018	494.493	-1.61332	0.454938	-3.54624	0.000390767	0.00728322	Fancl
ENSMUSG00000019738	175.852	-2.09445	0.590837	-3.54489	0.000392776	0.00728322	Polr2i
ENSMUSG00000021994	78.0696	1.91804	0.54102	3.54523	0.000392272	0.00728322	Wnt5a
ENSMUSG00000022139	1169.59	-1.53962	0.434207	-3.54582	0.000391393	0.00728322	Mbnl2
ENSMUSG00000075114	69.4938	1.98336	0.559396	3.54554	0.000391803	0.00728322	Olfr1208
ENSMUSG00000031540	1173.96	-1.75234	0.494501	-3.54365	0.000394625	0.00728861	Kat6a
ENSMUSG00000033054	1218.62	-1.91738	0.54097	-3.54433	0.000393612	0.00728861	Npat
ENSMUSG00000084786	2079.34	-1.74667	0.492889	-3.54373	0.000394504	0.00728861	Ubl5
ENSMUSG00000018585	280.785	-2.50034	0.705683	-3.54315	0.000395374	0.00729285	Atox1
ENSMUSG00000021519	609.184	-2.02618	0.572138	-3.54142	0.000397977	0.00733124	Mterf3
ENSMUSG00000032397	2513.86	-1.96286	0.554393	-3.54055	0.000399288	0.00734574	Tipin
ENSMUSG00000004031	189.387	1.85005	0.522853	3.53838	0.000402596	0.00734881	Brinp2
ENSMUSG00000031906	176.136	1.80696	0.510654	3.53852	0.000402384	0.00734881	Smpd3
ENSMUSG00000054728	308.779	1.77716	0.502162	3.53901	0.000401624	0.00734881	Phactr1
ENSMUSG00000063844	42.3257	1.93287	0.546221	3.53862	0.000402227	0.00734881	Olfr1276
ENSMUSG00000092579	67.7845	1.77505	0.501638	3.53851	0.000402394	0.00734881	Vmn1r62
ENSMUSG00000094878	54.6492	2.18251	0.616602	3.53958	0.000400769	0.00734881	Olfr130
ENSMUSG00000023972	44.0832	2.04009	0.576881	3.53641	0.000405611	0.00739423	Ptk7
ENSMUSG00000111448	96.0604	1.9202	0.54313	3.53543	0.000407119	0.0074121	Olfr912
ENSMUSG00000027022	168.601	1.76078	0.498132	3.53476	0.000408143	0.00742113	Xirp2
ENSMUSG00000096497	45.9381	2.04008	0.577317	3.53373	0.000409744	0.0074406	Olfr787
ENSMUSG00000079419	237.944	-2.24588	0.635647	-3.53322	0.000410527	0.00744517	Ms4a6c
ENSMUSG00000008206	581.462	2.30829	0.653566	3.53185	0.00041267	0.00744556	Cers4
ENSMUSG00000028541	163.644	1.859	0.526305	3.53218	0.000412146	0.00744556	B4galt2
ENSMUSG00000030672	103.469	-3.10318	0.878452	-3.53256	0.000411557	0.00744556	Mylpf
ENSMUSG00000051225	20.1773	2.71079	0.76751	3.53193	0.000412546	0.00744556	Fam83a
ENSMUSG00000062203	959.017	-1.49402	0.423098	-3.53113	0.000413782	0.00745604	Gspt1
ENSMUSG00000053137	776.83	1.71705	0.486332	3.53061	0.000414601	0.00746123	Mapk11
ENSMUSG00000075599	310.743	1.98425	0.562087	3.53015	0.000415322	0.00746462	Smok3a
ENSMUSG00000030551	86.5734	2.03502	0.576579	3.52947	0.000416398	0.0074744	Nr2f2
ENSMUSG00000078776	253.15	1.76707	0.500783	3.52861	0.000417746	0.00748902	9530053A07Rik
ENSMUSG00000060450	487.655	-1.8365	0.520557	-3.52796	0.000418773	0.00749785	Rnf14
ENSMUSG00000047986	269.076	1.79321	0.508362	3.52743	0.000419613	0.00750333	Palm3
ENSMUSG00000017781	1092.49	-1.87079	0.530762	-3.52473	0.00042392	0.00756616	Pitpna
ENSMUSG00000038112	510.098	2.03752	0.578095	3.52455	0.000424205	0.00756616	AW551984
ENSMUSG00000007036	100.234	-2.6398	0.749136	-3.52379	0.000425425	0.00757829	Abhd16a
ENSMUSG00000028552	1537.95	-2.12201	0.602307	-3.52315	0.000426456	0.00758702	Eps15
ENSMUSG00000015599	198.216	1.76474	0.501105	3.5217	0.000428792	0.00761218	Ttbk1
ENSMUSG00000078813	99.5661	-2.12837	0.604377	-3.5216	0.000428954	0.00761218	Leng1
ENSMUSG00000024939	33.434	-3.64511	1.03536	-3.52061	0.00043056	0.00762483	Fam89b
ENSMUSG00000026433	156.054	-2.21513	0.629212	-3.52049	0.000430754	0.00762483	Rab29
ENSMUSG00000018286	1447.12	-2.02462	0.575513	-3.51794	0.000434905	0.00764051	Psmb6
ENSMUSG00000023336	363.444	1.86579	0.530155	3.51933	0.000432644	0.00764051	Wfdc1
ENSMUSG00000025203	1493.21	-1.99966	0.5684	-3.51804	0.000434744	0.00764051	Scd2
ENSMUSG00000048537	52.4137	2.12189	0.602995	3.51892	0.000433315	0.00764051	Phldb1
ENSMUSG00000059921	419.043	1.81925	0.517122	3.51803	0.000434761	0.00764051	Unc5c
ENSMUSG00000118672	186.629	1.86649	0.530506	3.51832	0.000434288	0.00764051	Muc4
ENSMUSG00000024048	972.64	-1.78082	0.506269	-3.51754	0.00043556	0.00764244	Myl12a
ENSMUSG00000045409	328.8	-1.80415	0.512975	-3.51703	0.000436404	0.00764769	Trim39
ENSMUSG00000000326	113.312	-2.03718	0.579381	-3.51614	0.000437875	0.0076637	Comt
ENSMUSG00000026383	842.703	1.69009	0.480711	3.51581	0.000438409	0.0076637	Epb41l5
ENSMUSG00000030945	33.7208	2.30189	0.65489	3.51492	0.000439883	0.0076799	Acsm2
ENSMUSG00000014243	40.7368	-3.34916	0.953555	-3.51229	0.000444265	0.00768318	Zswim7
ENSMUSG00000020986	306.691	-2.18343	0.621409	-3.51368	0.000441953	0.00768318	Sec23a
ENSMUSG00000021180	350.178	-1.85636	0.52851	-3.51244	0.00044402	0.00768318	Rps6ka5
ENSMUSG00000022150	114.085	1.82695	0.520045	3.51305	0.000442994	0.00768318	Dab2
ENSMUSG00000023572	489.416	-1.91011	0.543565	-3.51404	0.000441339	0.00768318	Ccndbp1
ENSMUSG00000030966	267.986	-1.94089	0.552443	-3.51329	0.000442588	0.00768318	Trim21
ENSMUSG00000050022	324.35	1.83997	0.523882	3.51218	0.00044445	0.00768318	Amz1
ENSMUSG00000059087	199.4	1.8062	0.514241	3.51237	0.000444127	0.00768318	Olfr698
ENSMUSG00000046982	866.69	-1.99271	0.567598	-3.51077	0.000446803	0.00771435	Tshz1
ENSMUSG00000024789	896.874	-2.2935	0.653589	-3.50908	0.000449654	0.00774453	Jak2
ENSMUSG00000078307	89.674	1.84689	0.526292	3.50925	0.000449377	0.00774453	AI593442
ENSMUSG00000028753	70.9768	1.94539	0.554742	3.50683	0.000453482	0.00776606	Vwa5b1
ENSMUSG00000028850	33.9299	2.70812	0.77241	3.50607	0.000454777	0.00776606	Gpatch3
ENSMUSG00000031262	329.473	-2.54368	0.725293	-3.5071	0.00045301	0.00776606	Cenpi
ENSMUSG00000034320	806.916	1.79099	0.510721	3.5068	0.000453535	0.00776606	Slc26a2
ENSMUSG00000038074	72.364	1.74718	0.498292	3.50634	0.000454322	0.00776606	Fkbp14
ENSMUSG00000038351	143.175	1.83912	0.524403	3.50708	0.00045306	0.00776606	Sgsm2
ENSMUSG00000095930	89.3587	1.85571	0.529214	3.50655	0.000453961	0.00776606	Nim1k
ENSMUSG00000043065	301.303	-2.05084	0.585048	-3.50541	0.000455902	0.00777582	Spice1
ENSMUSG00000040797	209.128	1.99578	0.569449	3.50476	0.000457026	0.00778553	Iqsec3
ENSMUSG00000029765	174.457	1.83728	0.524382	3.50371	0.000458824	0.00780668	Plxna4
ENSMUSG00000033420	429.737	1.83196	0.52298	3.50292	0.000460189	0.00781405	Antxr1
ENSMUSG00000050410	512.107	-1.95856	0.559139	-3.50281	0.000460371	0.00781405	Tcf19
ENSMUSG00000009291	136.554	-1.79106	0.511534	-3.50135	0.000462907	0.00784762	Pttg1ip
ENSMUSG00000094910	679.181	1.75781	0.502093	3.50096	0.000463578	0.00784952	D430019H16Rik
ENSMUSG00000028949	41.0141	2.25901	0.645701	3.49854	0.000467812	0.00790381	Smarcd3
ENSMUSG00000058975	76.9863	2.05518	0.587449	3.49848	0.000467911	0.00790381	Kcnc1
ENSMUSG00000051351	340.041	1.92734	0.551138	3.49702	0.00047049	0.00793782	Zfp46
ENSMUSG00000001930	165.094	1.73539	0.496667	3.49408	0.000475703	0.0079504	Vwf
ENSMUSG00000008435	177.608	1.65623	0.474219	3.49254	0.000478447	0.0079504	Rdh13
ENSMUSG00000028047	60.349	1.89915	0.543596	3.49367	0.000476435	0.0079504	Thbs3
ENSMUSG00000028986	117.685	-2.55236	0.73079	-3.4926	0.000478341	0.0079504	Klhl7
ENSMUSG00000035236	3047.21	-1.51881	0.434927	-3.49211	0.000479217	0.0079504	Scai
ENSMUSG00000039568	173.905	-1.98184	0.567159	-3.49434	0.000475236	0.0079504	Ubald1
ENSMUSG00000041538	8825.1	-1.6695	0.478001	-3.49268	0.000478195	0.0079504	H2-Ob
ENSMUSG00000045009	70.4745	2.2783	0.652332	3.49255	0.000478438	0.0079504	Prrt3
ENSMUSG00000048701	617.02	-1.84284	0.527447	-3.4939	0.000476025	0.0079504	Ccdc6
ENSMUSG00000054640	512.588	1.89694	0.54325	3.49183	0.000479731	0.0079504	Slc8a1
ENSMUSG00000056055	522.429	1.90533	0.545627	3.492	0.000479412	0.0079504	Sag
ENSMUSG00000064202	118.839	-2.08173	0.595617	-3.49509	0.000473902	0.0079504	Spata6l
ENSMUSG00000070394	583.07	-2.16356	0.619279	-3.49368	0.000476409	0.0079504	Tmem256
ENSMUSG00000073945	96.1061	1.79804	0.51449	3.49479	0.000474432	0.0079504	Olfr618
ENSMUSG00000091227	93.1873	1.93192	0.552657	3.4957	0.000472828	0.0079504	Gm3755
ENSMUSG00000022129	166.795	1.84687	0.528981	3.49136	0.000480565	0.00795482	Dct
ENSMUSG00000024440	79.4381	1.76632	0.506008	3.4907	0.000481761	0.00796523	Pcdh12
ENSMUSG00000031378	245.814	-1.48654	0.426171	-3.48812	0.000486428	0.00798563	Abcd1
ENSMUSG00000034868	345.016	-2.05968	0.590569	-3.48762	0.00048734	0.00798563	Myl12b
ENSMUSG00000042249	85.7111	1.78134	0.510531	3.48919	0.000484484	0.00798563	Grk3
ENSMUSG00000047281	105.124	2.4914	0.714138	3.48868	0.000485416	0.00798563	Sfn
ENSMUSG00000051951	80.5305	2.2124	0.634241	3.48826	0.000486172	0.00798563	Xkr4
ENSMUSG00000055978	70.5426	2.02195	0.57977	3.48751	0.000487546	0.00798563	Fut2
ENSMUSG00000062929	647.803	-1.70679	0.489319	-3.48809	0.00048649	0.00798563	Cfl2
ENSMUSG00000094010	49.7889	2.72926	0.782525	3.48777	0.000487074	0.00798563	Vmn1r119
ENSMUSG00000021363	41.327	2.12293	0.608827	3.48691	0.000488635	0.00799413	Mak
ENSMUSG00000031226	936.261	-2.02094	0.57966	-3.48643	0.000489513	0.00799918	Pbdc1
ENSMUSG00000026743	1773.57	-1.29876	0.372597	-3.48568	0.000490879	0.00801218	Mllt10
ENSMUSG00000007805	74.0537	2.09853	0.602151	3.48506	0.000492026	0.00802157	Twist2
ENSMUSG00000022364	251.032	-1.86406	0.535016	-3.48412	0.000493766	0.00804059	Tbc1d31
ENSMUSG00000002379	921.067	-1.98158	0.568961	-3.4828	0.000496201	0.00807089	Ndufa11
ENSMUSG00000061474	479.25	-2.08921	0.599924	-3.48246	0.000496828	0.00807173	Mrps36
ENSMUSG00000025758	1338.16	-2.00361	0.575471	-3.48169	0.000498256	0.00808558	Plk4
ENSMUSG00000021287	92.3309	2.18988	0.629317	3.47977	0.000501845	0.00809297	Xrcc3
ENSMUSG00000028015	2179.13	-1.72438	0.495648	-3.47903	0.00050323	0.00809297	Ctso
ENSMUSG00000030614	319.446	-1.66922	0.479757	-3.4793	0.000502728	0.00809297	Tmem126b
ENSMUSG00000032030	697.773	-1.73294	0.498106	-3.47905	0.000503188	0.00809297	Cul5
ENSMUSG00000032966	1071.01	-2.3604	0.67826	-3.48008	0.000501261	0.00809297	Fkbp1a
ENSMUSG00000047496	342.105	1.83386	0.527126	3.47898	0.000503324	0.00809297	Rnf152
ENSMUSG00000048810	390.063	1.89877	0.545766	3.47909	0.000503125	0.00809297	Olfr202
ENSMUSG00000090919	59.6496	1.89512	0.544659	3.47945	0.00050244	0.00809297	Pabpc4l
ENSMUSG00000025199	2235.86	-1.83706	0.528327	-3.47713	0.000506804	0.00813408	Chuk
ENSMUSG00000025358	1159.07	-1.93371	0.556232	-3.47644	0.000508109	0.00813408	Cdk2
ENSMUSG00000026603	27.933	-3.332	0.958354	-3.4768	0.000507439	0.00813408	Smyd2
ENSMUSG00000035024	867.491	-1.56484	0.450145	-3.4763	0.000508383	0.00813408	Ncapd3
ENSMUSG00000068735	938.937	-2.01128	0.578604	-3.47609	0.000508778	0.00813408	Trp53i11
ENSMUSG00000034591	802.864	-1.40941	0.405542	-3.47537	0.000510145	0.00814666	Slc41a2
ENSMUSG00000028637	332.213	1.75067	0.50391	3.47417	0.000512439	0.00816018	Ccdc30
ENSMUSG00000034160	5028.61	-2.16866	0.624214	-3.47423	0.000512322	0.00816018	Ogt
ENSMUSG00000053963	90.7015	1.7812	0.51272	3.47401	0.000512736	0.00816018	Stum
ENSMUSG00000019852	270.373	1.76756	0.509078	3.47209	0.000516426	0.00820959	Arfgef3
ENSMUSG00000030282	333.473	-1.71922	0.495383	-3.47048	0.000519526	0.00821237	Cmas
ENSMUSG00000032110	48.2251	2.0003	0.57632	3.47081	0.000518886	0.00821237	Acrv1
ENSMUSG00000032217	1733.56	-1.55317	0.447454	-3.47114	0.000518258	0.00821237	Rnf111
ENSMUSG00000071847	144.309	1.84475	0.531375	3.47165	0.000517266	0.00821237	Apcdd1
ENSMUSG00000094892	188.816	1.97793	0.569886	3.47075	0.000519016	0.00821237	Vmn2r101
ENSMUSG00000031021	547.455	-2.43589	0.702058	-3.46965	0.000521143	0.00822049	Tmem9b
ENSMUSG00000063455	1986.3	1.84608	0.532071	3.46961	0.000521211	0.00822049	D630045J12Rik
ENSMUSG00000031328	464.775	-1.7668	0.509426	-3.46823	0.000523904	0.0082484	Flna
ENSMUSG00000045441	98.1244	1.86439	0.537602	3.46798	0.000524387	0.0082484	Gprin3
ENSMUSG00000048960	188.887	1.68617	0.486237	3.4678	0.000524743	0.0082484	Prex2
ENSMUSG00000003282	799.634	1.88529	0.543811	3.46681	0.000526677	0.00825183	Plag1
ENSMUSG00000030513	146.794	1.89021	0.545234	3.46678	0.000526725	0.00825183	Pcsk6
ENSMUSG00000039683	64.3179	1.90975	0.550853	3.4669	0.000526489	0.00825183	Sdk1
ENSMUSG00000043415	836.1	-2.10953	0.608816	-3.46498	0.000530279	0.00829824	Otud1
ENSMUSG00000025893	383.466	-2.03536	0.587474	-3.46459	0.000531031	0.00830076	Kbtbd3
ENSMUSG00000074849	618.466	1.86619	0.538695	3.46429	0.000531641	0.00830105	Spata31d1c
ENSMUSG00000027242	788.186	-1.49056	0.430386	-3.46331	0.000533579	0.00832179	Wdr76
ENSMUSG00000045767	2199.3	-2.16494	0.625162	-3.46302	0.000534155	0.00832179	B230219D22Rik
ENSMUSG00000001158	978.371	-1.53748	0.444121	-3.46186	0.000536462	0.00833749	Snrnp27
ENSMUSG00000012889	30.3018	2.35215	0.679555	3.46132	0.000537538	0.00833749	Podnl1
ENSMUSG00000028794	167.418	1.93944	0.56024	3.4618	0.000536584	0.00833749	A3galt2
ENSMUSG00000049119	144.284	2.00722	0.579886	3.46141	0.00053736	0.00833749	Fam110b
ENSMUSG00000027615	1185.36	-1.56926	0.45344	-3.46079	0.000538594	0.00833864	Hps3
ENSMUSG00000070837	95.2713	1.96271	0.567144	3.46069	0.0005388	0.00833864	Aurkc
ENSMUSG00000035051	452.932	-1.59461	0.460836	-3.46025	0.000539668	0.00834286	Dhx57
ENSMUSG00000029394	773.043	-2.25505	0.651799	-3.45973	0.000540724	0.00834715	Cdk2ap1
ENSMUSG00000047342	66.0606	1.87144	0.540952	3.45952	0.000541135	0.00834715	Zfp286
ENSMUSG00000025220	1763.77	-1.47455	0.426317	-3.45882	0.000542552	0.00835983	Oga
ENSMUSG00000063615	66.6863	1.81495	0.524842	3.45809	0.000544014	0.00837317	Olfr64
ENSMUSG00000063108	1101.89	-1.65478	0.478581	-3.45768	0.000544851	0.00837553	Zfp26
ENSMUSG00000073574	60.299	2.25575	0.652436	3.45743	0.000545361	0.00837553	Grxcr2
ENSMUSG00000027514	104.341	-2.51746	0.728274	-3.45674	0.000546749	0.00838766	Zbp1
ENSMUSG00000027803	70.6725	1.924	0.556813	3.45539	0.000549505	0.00841156	Wwtr1
ENSMUSG00000028664	40.0398	2.14078	0.619547	3.45539	0.000549489	0.00841156	Ephb2
ENSMUSG00000028437	287.248	-2.07975	0.602243	-3.45335	0.00055367	0.00844769	Ubap1
ENSMUSG00000047459	1514.1	-2.42736	0.702877	-3.45347	0.000553433	0.00844769	Dynlrb1
ENSMUSG00000068232	66.2828	1.7369	0.50291	3.45369	0.000552968	0.00844769	Vmn1r42
ENSMUSG00000060735	201.751	1.9105	0.553395	3.45233	0.000555773	0.00847057	Rxfp3
ENSMUSG00000019843	764.8	-2.07422	0.600919	-3.45174	0.000556992	0.00847992	Fyn
ENSMUSG00000028707	334.917	1.70332	0.493511	3.45144	0.00055761	0.00848014	Dmbx1
ENSMUSG00000052353	71.9999	2.19898	0.637295	3.45048	0.000559583	0.00850094	Cemip
ENSMUSG00000070438	57.1252	1.80676	0.523704	3.44996	0.00056066	0.00850809	Olfr313
ENSMUSG00000031878	859.767	-1.66675	0.48324	-3.44911	0.000562427	0.00852013	Nae1
ENSMUSG00000042308	307.207	-1.74421	0.505714	-3.449	0.000562667	0.00852013	Setd1a
ENSMUSG00000051209	147.972	2.09503	0.607709	3.44742	0.000565967	0.00856087	Gpr119
ENSMUSG00000021903	24.4397	2.63392	0.764166	3.44679	0.000567297	0.00856661	Galnt15
ENSMUSG00000023132	285.076	-2.74816	0.79741	-3.44636	0.000568202	0.00856661	Gzma
ENSMUSG00000056494	123.633	1.86825	0.542137	3.44608	0.000568788	0.00856661	Cngb3
ENSMUSG00000061740	56.0701	2.04057	0.592139	3.44609	0.000568762	0.00856661	Cyp2d22
ENSMUSG00000020477	859.732	-2.18174	0.633219	-3.44548	0.000570047	0.00856734	Mrps24
ENSMUSG00000029875	57.1781	2.15922	0.626682	3.44547	0.000570057	0.00856734	Ccdc184
ENSMUSG00000001988	29.5424	2.25621	0.655051	3.44434	0.000572463	0.00859429	Npas1
ENSMUSG00000004105	52.681	1.90293	0.552631	3.44339	0.000574462	0.00861509	Angptl2
ENSMUSG00000006411	52.6669	2.14253	0.623086	3.43858	0.000584774	0.00862234	Nectin4
ENSMUSG00000007880	3495.56	-1.46945	0.426858	-3.44248	0.000576415	0.00862234	Arid1a
ENSMUSG00000018171	1636.37	-2.03168	0.590439	-3.44096	0.000579649	0.00862234	Vmp1
ENSMUSG00000020572	1680.65	-1.94615	0.565961	-3.43866	0.000584591	0.00862234	Nampt
ENSMUSG00000020895	46.7215	-2.48424	0.722407	-3.43884	0.000584214	0.00862234	Tmem107
ENSMUSG00000026767	546.938	-1.57523	0.457726	-3.44143	0.000578642	0.00862234	Mindy3
ENSMUSG00000030691	4850.23	-1.462	0.424804	-3.4416	0.000578291	0.00862234	Fchsd2
ENSMUSG00000033799	2199.96	-1.87309	0.544346	-3.44099	0.0005796	0.00862234	Tasor2
ENSMUSG00000034640	300.642	-1.82116	0.529533	-3.43918	0.000583481	0.00862234	Tiparp
ENSMUSG00000036913	54.8554	2.13132	0.619748	3.43902	0.000583834	0.00862234	Trim67
ENSMUSG00000043972	53.8751	2.5804	0.749544	3.44262	0.000576108	0.00862234	Opn5
ENSMUSG00000048078	184.065	1.80089	0.523523	3.43994	0.000581836	0.00862234	Tenm4
ENSMUSG00000052794	332.549	-1.90632	0.554161	-3.44002	0.000581678	0.00862234	1700030K09Rik
ENSMUSG00000053453	2888.64	-1.98278	0.576413	-3.43986	0.000582018	0.00862234	Thoc7
ENSMUSG00000071636	62.3853	1.93191	0.561415	3.44115	0.000579251	0.00862234	Rimbp3
ENSMUSG00000096039	169.623	2.4624	0.715905	3.43956	0.000582671	0.00862234	D830030K20Rik
ENSMUSG00000029066	1213.21	-2.08596	0.606746	-3.43795	0.000586133	0.00863332	Mrpl20
ENSMUSG00000020135	135.02	1.81822	0.528915	3.43764	0.000586801	0.00863409	Apc2
ENSMUSG00000003279	347.171	1.76873	0.514623	3.43693	0.000588347	0.00863592	Dlgap1
ENSMUSG00000003746	3355.79	-1.85272	0.539226	-3.43589	0.000590617	0.00863592	Man1a
ENSMUSG00000013622	87.8379	-2.5424	0.739948	-3.43592	0.000590549	0.00863592	Atraid
ENSMUSG00000037605	166.711	1.67345	0.486889	3.43702	0.000588151	0.00863592	Adgrl3
ENSMUSG00000041483	820.567	-1.99441	0.58035	-3.43656	0.000589148	0.00863592	Zfp281
ENSMUSG00000078427	2936.18	-1.88971	0.549932	-3.43627	0.000589778	0.00863592	Sarnp
ENSMUSG00000018076	1089.03	-1.52076	0.442702	-3.43516	0.000592194	0.00864998	Med13l
ENSMUSG00000031428	561.809	-1.76656	0.51458	-3.43302	0.000596904	0.0087097	Zcchc18
ENSMUSG00000025876	53.4143	2.28788	0.666812	3.43108	0.000601189	0.00872333	Unc5a
ENSMUSG00000026925	93.6567	-2.43001	0.70818	-3.43135	0.000600594	0.00872333	Inpp5e
ENSMUSG00000037709	135.704	1.81358	0.528395	3.43225	0.000598596	0.00872333	Fam13a
ENSMUSG00000040270	7970.6	-1.69095	0.492857	-3.43091	0.000601566	0.00872333	Bach2
ENSMUSG00000054435	1148.09	-1.53513	0.44739	-3.43129	0.000600707	0.00872333	Gimap4
ENSMUSG00000079427	437.315	-1.68616	0.491386	-3.43144	0.000600389	0.00872333	Mthfsl
ENSMUSG00000021048	271.619	-2.02651	0.590718	-3.43059	0.000602269	0.00872451	Mthfd1
ENSMUSG00000026134	361.877	-1.61863	0.471901	-3.43003	0.000603517	0.00873358	Prim2
ENSMUSG00000022994	148.111	1.79122	0.522282	3.42961	0.000604453	0.00873811	Adcy6
ENSMUSG00000059898	341.984	1.85119	0.539831	3.4292	0.000605358	0.00874219	Dsc3
ENSMUSG00000051340	47.1622	2.03016	0.59211	3.42869	0.000606498	0.00874966	Olfr645
ENSMUSG00000040855	71.1627	1.89642	0.553198	3.42809	0.000607834	0.00875992	Reps2
ENSMUSG00000093445	188.136	-2.00415	0.585272	-3.4243	0.000616375	0.0088739	Lrch4
ENSMUSG00000026470	2704.13	1.68444	0.491976	3.42382	0.00061748	0.0088807	Stx6
ENSMUSG00000027670	32.728	2.13587	0.623923	3.42329	0.000618672	0.00888873	Ocstamp
ENSMUSG00000006403	33.8275	2.24958	0.658003	3.41879	0.000628997	0.00890788	Adamts4
ENSMUSG00000015966	214.843	1.9262	0.562889	3.42199	0.000621654	0.00890788	Il17rb
ENSMUSG00000021065	1092.19	-1.45654	0.425785	-3.42084	0.00062428	0.00890788	Fut8
ENSMUSG00000021670	1795.05	-1.66067	0.485504	-3.42052	0.000625026	0.00890788	Hmgcr
ENSMUSG00000025856	190.224	1.81207	0.529583	3.42169	0.000622321	0.00890788	Pdgfa
ENSMUSG00000025964	89.7678	1.89323	0.553602	3.41983	0.000626596	0.00890788	Adam23
ENSMUSG00000028563	436.423	-2.64091	0.772394	-3.41913	0.000628223	0.00890788	Tm2d1
ENSMUSG00000029253	1571.91	-1.62754	0.47605	-3.41884	0.000628896	0.00890788	Cenpc1
ENSMUSG00000037514	676.156	-1.64593	0.481307	-3.41972	0.000626865	0.00890788	Pank2
ENSMUSG00000043313	93.9194	2.03183	0.59417	3.41961	0.000627104	0.00890788	Pcdhb19
ENSMUSG00000047423	1843.79	1.81145	0.529845	3.41882	0.000628923	0.00890788	AI837181
ENSMUSG00000058153	130.441	1.94654	0.569201	3.41977	0.000626737	0.00890788	Sez6l
ENSMUSG00000078118	30.1685	2.20532	0.645048	3.41885	0.000628872	0.00890788	Olfr483
ENSMUSG00000079259	377.952	1.74692	0.510511	3.4219	0.000621842	0.00890788	Trim71
ENSMUSG00000090125	179.661	1.8568	0.543152	3.41856	0.000629523	0.00890788	Pou3f1
ENSMUSG00000047746	40.0834	2.37999	0.696384	3.41764	0.000631675	0.00892933	Fbxo40
ENSMUSG00000045128	11599.4	-1.98952	0.582274	-3.41681	0.000633587	0.00894735	Rpl18a
ENSMUSG00000069308	36.121	-3.6262	1.06172	-3.4154	0.000636889	0.00898494	H2bc22
ENSMUSG00000022769	166.954	-2.28849	0.670109	-3.4151	0.000637589	0.00898577	Sdf2l1
ENSMUSG00000000420	1462	-1.76558	0.517094	-3.41442	0.000639187	0.00899405	Galnt1
ENSMUSG00000045103	301.013	1.60662	0.470555	3.4143	0.000639457	0.00899405	Dmd
ENSMUSG00000021010	235.625	1.75784	0.514986	3.41338	0.000641621	0.00900863	Npas3
ENSMUSG00000055612	1140.54	-2.06677	0.605503	-3.41331	0.000641777	0.00900863	Cdca7
ENSMUSG00000062101	209.197	-2.47198	0.724359	-3.41264	0.000643358	0.0090218	Zfp119b
ENSMUSG00000049506	45.463	2.26378	0.663608	3.41133	0.000646469	0.00905019	Sppl2c
ENSMUSG00000053646	114.574	2.02304	0.593049	3.41124	0.000646672	0.00905019	Plxnb1
ENSMUSG00000052675	166.117	1.78228	0.522533	3.41085	0.000647601	0.00905416	Zfp112
ENSMUSG00000028007	58.1739	2.0267	0.594243	3.41056	0.000648293	0.00905481	Snx7
ENSMUSG00000022537	70.3134	2.06747	0.606288	3.41005	0.000649518	0.00906291	Tmem44
ENSMUSG00000037541	25.4468	2.62669	0.770426	3.4094	0.000651056	0.00906534	Shank2
ENSMUSG00000051497	196.672	2.14176	0.628238	3.40916	0.00065163	0.00906534	Kcnj16
ENSMUSG00000072624	175.523	1.83517	0.538242	3.40956	0.000650677	0.00906534	Gm5460
ENSMUSG00000023505	696.969	-1.86747	0.547935	-3.40819	0.000653956	0.0090797	Cdca3
ENSMUSG00000068196	73.4158	2.05025	0.601538	3.40835	0.000653567	0.0090797	Col8a1
ENSMUSG00000020700	151.495	-2.23637	0.656307	-3.4075	0.000655607	0.00909363	Map3k3
ENSMUSG00000020905	71.3491	2.01557	0.591649	3.40671	0.000657514	0.00911109	Usp43
ENSMUSG00000034021	1582.3	-1.73172	0.508438	-3.40595	0.000659339	0.00911836	Pds5b
ENSMUSG00000038179	1047.84	-1.94889	0.572168	-3.40615	0.000658848	0.00911836	Slamf7
ENSMUSG00000048142	48.0523	2.02966	0.596033	3.40528	0.000660972	0.00913195	Nat8l
ENSMUSG00000024790	62.5808	-2.64155	0.775935	-3.40435	0.000663216	0.00914858	Sac3d1
ENSMUSG00000032745	2475.96	-1.6516	0.48516	-3.40424	0.000663479	0.00914858	Gpbp1
ENSMUSG00000019122	41.9318	2.30907	0.678494	3.40323	0.000665938	0.00916	Ccl9
ENSMUSG00000032024	120.319	1.83538	0.539269	3.40346	0.000665379	0.00916	Clmp
ENSMUSG00000050663	99.5915	1.78297	0.523926	3.4031	0.000666265	0.00916	Trhde
ENSMUSG00000021532	242.513	-1.8338	0.539135	-3.40137	0.000670478	0.0091703	Fastkd3
ENSMUSG00000022303	30.7871	2.22125	0.653088	3.40115	0.000671029	0.0091703	Dcstamp
ENSMUSG00000022836	62.2383	1.73043	0.508791	3.40107	0.000671221	0.0091703	Mylk
ENSMUSG00000024146	870.758	-1.91707	0.563533	-3.40187	0.000669254	0.0091703	Cript
ENSMUSG00000034785	33.9641	2.17346	0.638809	3.40236	0.000668069	0.0091703	Dio1
ENSMUSG00000036672	162.807	-1.76331	0.518479	-3.40092	0.000671587	0.0091703	Cenpt
ENSMUSG00000102697	32.0274	2.38851	0.702219	3.40137	0.000670483	0.0091703	Pcdhac2
ENSMUSG00000025616	1365.83	-1.44124	0.42384	-3.40042	0.000672818	0.00917282	Usp16
ENSMUSG00000025810	169.894	1.96791	0.578743	3.40032	0.000673079	0.00917282	Nrp1
ENSMUSG00000026116	3318.97	-1.63515	0.480991	-3.39954	0.000674989	0.00918465	Tmem131
ENSMUSG00000037351	148.099	-2.35633	0.693153	-3.39943	0.000675255	0.00918465	Actr1b
ENSMUSG00000018846	1112.53	-1.54234	0.453876	-3.39816	0.000678413	0.00921867	Pank3
ENSMUSG00000027864	35.4369	2.43121	0.71577	3.39664	0.000682185	0.00923559	Ptgfrn
ENSMUSG00000043496	211.604	1.93316	0.569143	3.39661	0.000682257	0.00923559	Tril
ENSMUSG00000090066	112.005	1.7362	0.511061	3.39725	0.000680665	0.00923559	1110002E22Rik
ENSMUSG00000117975	110.547	-2.12649	0.626065	-3.3966	0.00068229	0.00923559	Itprip
ENSMUSG00000022092	496.735	-1.78737	0.52645	-3.39514	0.000685934	0.00924924	Ppp3cc
ENSMUSG00000034168	17571.6	1.82379	0.537143	3.39536	0.000685394	0.00924924	Irf2bpl
ENSMUSG00000041763	1848.21	-1.57171	0.462838	-3.39581	0.000684253	0.00924924	Tpp2
ENSMUSG00000042208	211.688	-1.9653	0.578813	-3.39539	0.000685298	0.00924924	Sanbr
ENSMUSG00000026103	5610.91	-2.00199	0.589777	-3.39448	0.000687592	0.0092627	Gls
ENSMUSG00000012819	142.174	1.91148	0.563388	3.39283	0.000691734	0.00927399	Cdh23
ENSMUSG00000032604	514.354	-1.66079	0.489357	-3.39383	0.000689227	0.00927399	Qars
ENSMUSG00000041324	151.055	2.01126	0.59276	3.39305	0.000691194	0.00927399	Inhba
ENSMUSG00000044581	166.427	1.76428	0.519897	3.39351	0.000690022	0.00927399	4932415D10Rik
ENSMUSG00000053846	79.4408	1.85774	0.547496	3.39315	0.000690931	0.00927399	Lipg
ENSMUSG00000040370	184.42	-1.83438	0.540737	-3.39237	0.000692908	0.00928086	Etfrf1
ENSMUSG00000044022	56.9645	1.98623	0.585556	3.39204	0.000693748	0.00928326	Pcdhb21
ENSMUSG00000050783	39.3298	2.2241	0.655739	3.39174	0.000694503	0.00928452	Htr1f
ENSMUSG00000041930	36.2682	2.59547	0.76539	3.39104	0.000696275	0.00929935	Fam222a
ENSMUSG00000073785	51.6126	2.01016	0.592842	3.39071	0.00069712	0.00930177	Krtap5-5
ENSMUSG00000027115	1205.44	-1.41691	0.417995	-3.38979	0.000699473	0.00932005	Kif18a
ENSMUSG00000029217	222.8	-2.32594	0.68619	-3.38965	0.000699817	0.00932005	Tec
ENSMUSG00000035936	54.71	1.82979	0.540036	3.38827	0.000703357	0.0093406	Aldh5a1
ENSMUSG00000041153	581.23	-1.80917	0.533916	-3.38849	0.000702788	0.0093406	Osgin2
ENSMUSG00000061462	168.873	1.9945	0.588562	3.38876	0.000702093	0.0093406	Obscn
ENSMUSG00000023393	29.7969	3.12457	0.922597	3.38671	0.000707374	0.00935323	Slc17a9
ENSMUSG00000023809	78.2629	1.69403	0.500079	3.38754	0.000705236	0.00935323	Rps6ka2
ENSMUSG00000037110	334.787	1.52491	0.450303	3.38641	0.000708134	0.00935323	Ralgapa2
ENSMUSG00000051166	390.5	-1.72767	0.510187	-3.38634	0.000708306	0.00935323	Eml5
ENSMUSG00000052299	1048.98	-1.63134	0.481622	-3.38717	0.000706168	0.00935323	Ltn1
ENSMUSG00000052539	63.5803	1.79924	0.531226	3.38696	0.000706715	0.00935323	Magi3
ENSMUSG00000000794	99.3955	1.69215	0.499878	3.38512	0.00071146	0.00938606	Kcnn3
ENSMUSG00000022900	678.507	-1.69024	0.499449	-3.38421	0.000713846	0.00940869	Ildr1
ENSMUSG00000027827	85.3488	1.77288	0.523944	3.38372	0.000715107	0.00941647	Kcnab1
ENSMUSG00000027210	55.1906	2.03594	0.601746	3.38338	0.000716	0.0094194	Meis2
ENSMUSG00000047798	165.747	1.96864	0.582082	3.38207	0.000719408	0.0094377	Cd300lf
ENSMUSG00000094950	154.53	1.97337	0.583476	3.38209	0.000719367	0.0094377	Vmn2r66
ENSMUSG00000096099	103.841	1.79446	0.530539	3.38234	0.000718722	0.0094377	Vmn1r220
ENSMUSG00000063895	164.56	1.87147	0.553461	3.38139	0.000721188	0.00945221	Nupl1
ENSMUSG00000026088	430.154	-1.45945	0.431729	-3.38049	0.000723578	0.00947469	Mitd1
ENSMUSG00000058407	1345.8	-1.50474	0.44521	-3.37984	0.000725279	0.00948048	Txndc9
ENSMUSG00000062526	533.065	-1.85686	0.549398	-3.37981	0.000725371	0.00948048	Mppe1
ENSMUSG00000078439	41.3997	-3.27038	0.967763	-3.37932	0.000726664	0.00948854	Smim24
ENSMUSG00000026360	2339.85	-1.40117	0.414683	-3.3789	0.000727761	0.00949404	Rgs2
ENSMUSG00000031628	480.144	-1.964	0.581397	-3.37808	0.000729941	0.00950866	Casp3
ENSMUSG00000051118	286.442	1.65711	0.490635	3.37749	0.000731515	0.00950866	Olfr77
ENSMUSG00000051586	281.963	1.78435	0.528261	3.37778	0.000730744	0.00950866	Mical3
ENSMUSG00000075588	76.2313	1.88987	0.559579	3.37731	0.000731982	0.00950866	Hoxb2
ENSMUSG00000078650	240.389	1.72647	0.511214	3.3772	0.000732269	0.00950866	G6pc
ENSMUSG00000020712	47.7245	1.73664	0.514319	3.37659	0.000733906	0.0095094	Tcam1
ENSMUSG00000045053	114.927	2.02655	0.600208	3.37641	0.000734381	0.0095094	Kcng3
ENSMUSG00000052415	362.479	1.9883	0.588924	3.37617	0.000735036	0.0095094	Tchh
ENSMUSG00000091405	50.6554	-3.0104	0.891623	-3.37632	0.000734629	0.0095094	H4c14
ENSMUSG00000090258	687.732	-1.73872	0.515051	-3.37583	0.000735943	0.00951236	Churc1
ENSMUSG00000027314	45.7212	1.92517	0.570439	3.3749	0.000738421	0.00953562	Dll4
ENSMUSG00000048148	126.216	1.60261	0.474969	3.37414	0.000740457	0.00955312	Nwd1
ENSMUSG00000069744	1512.68	-1.90362	0.564367	-3.37302	0.000743474	0.00958324	Psmb3
ENSMUSG00000045467	62.1212	1.78601	0.529641	3.37211	0.000745954	0.00960638	Ttll13
ENSMUSG00000090417	145.572	1.8646	0.553001	3.37179	0.000746823	0.00960876	Vmn2r94
ENSMUSG00000033684	136.484	1.84452	0.547094	3.37148	0.000747643	0.00961049	Qsox1
ENSMUSG00000020402	623.505	-1.87692	0.557053	-3.36937	0.000753397	0.00962092	Vdac1
ENSMUSG00000031392	1554.16	-1.50958	0.447975	-3.36978	0.000752282	0.00962092	Irak1
ENSMUSG00000031538	178.458	1.79314	0.532193	3.36933	0.000753502	0.00962092	Plat
ENSMUSG00000031808	279.281	1.8253	0.541656	3.36986	0.000752064	0.00962092	Slc27a1
ENSMUSG00000040455	406.941	-2.09198	0.620916	-3.36917	0.000753937	0.00962092	Usp45
ENSMUSG00000051499	252.544	1.70552	0.506143	3.36964	0.000752671	0.00962092	Zfp786
ENSMUSG00000057135	773.809	-2.22166	0.659256	-3.36996	0.000751804	0.00962092	Scimp
ENSMUSG00000061296	38.867	1.92074	0.569934	3.37011	0.000751373	0.00962092	Vmn1r210
ENSMUSG00000025813	165.641	1.93629	0.574758	3.36889	0.000754722	0.0096222	Homer2
ENSMUSG00000032878	300.929	1.6861	0.500563	3.3684	0.000756071	0.00963064	Ccdc85a
ENSMUSG00000071267	941.031	-1.84218	0.546946	-3.36812	0.000756814	0.00963137	Zfp942
ENSMUSG00000039059	50.7722	2.09452	0.622011	3.36734	0.000758966	0.00965	Hrh3
ENSMUSG00000056592	60.1124	1.77297	0.526614	3.36673	0.000760647	0.00966262	Zfp658
ENSMUSG00000045994	80.1703	1.93495	0.574966	3.36533	0.000764523	0.00967684	B3gat1
ENSMUSG00000051978	101.896	-2.71844	0.807754	-3.36543	0.000764247	0.00967684	Erich1
ENSMUSG00000068823	3604.86	-1.56681	0.465523	-3.36569	0.000763517	0.00967684	Csde1
ENSMUSG00000108919	94.0445	1.83184	0.544256	3.36577	0.000763296	0.00967684	Olfr1295
ENSMUSG00000027716	42.2096	1.98907	0.591239	3.36424	0.00076755	0.00969765	Trpc3
ENSMUSG00000040848	648.407	-1.53243	0.455483	-3.3644	0.000767112	0.00969765	Sft2d2
ENSMUSG00000020948	873.361	-1.40362	0.417388	-3.36287	0.00077137	0.00970788	Klhl28
ENSMUSG00000024669	103.94	1.98738	0.590909	3.36326	0.000770282	0.00970788	Cd5
ENSMUSG00000025050	878.245	-1.92456	0.57228	-3.36297	0.000771097	0.00970788	Pcgf6
ENSMUSG00000058488	74.6043	2.03165	0.604172	3.36271	0.000771817	0.00970788	Kl
ENSMUSG00000060049	23.0483	2.26378	0.673159	3.36292	0.000771228	0.00970788	Olfr235
ENSMUSG00000026208	57.8888	1.89017	0.562162	3.36231	0.000772922	0.00971308	Des
ENSMUSG00000020520	76.5518	2.02383	0.602364	3.35982	0.000779939	0.00972652	Galnt10
ENSMUSG00000020634	171.471	-2.20582	0.656387	-3.36055	0.000777886	0.00972652	Ubxn2a
ENSMUSG00000021943	73.5679	1.80257	0.536274	3.36129	0.000775803	0.00972652	Gdf10
ENSMUSG00000022439	456.324	-2.69	0.800871	-3.35884	0.000782708	0.00972652	Parvg
ENSMUSG00000027893	593.837	-1.79286	0.533505	-3.36053	0.000777921	0.00972652	Ahcyl1
ENSMUSG00000031446	527.531	-1.80169	0.536101	-3.36073	0.000777374	0.00972652	Cul4a
ENSMUSG00000041064	184.121	-1.84271	0.548633	-3.35874	0.000783	0.00972652	Pif1
ENSMUSG00000041592	167.45	1.84048	0.547913	3.35908	0.000782031	0.00972652	Sdk2
ENSMUSG00000042622	406.422	1.80873	0.538494	3.35887	0.000782623	0.00972652	Maff
ENSMUSG00000053093	259.204	1.7981	0.535338	3.35882	0.000782773	0.00972652	Myh7
ENSMUSG00000058063	45.8946	2.26214	0.673507	3.35874	0.000782982	0.00972652	Trim31
ENSMUSG00000090619	91.8883	1.75207	0.521592	3.35908	0.000782025	0.00972652	Vmn2r60
ENSMUSG00000095932	262.881	1.81942	0.541376	3.36074	0.000777345	0.00972652	Vmn1r49
ENSMUSG00000020523	344.131	-1.95375	0.581856	-3.35779	0.000785675	0.00973008	Fam114a2
ENSMUSG00000023912	17.1978	2.702	0.804632	3.35806	0.000784905	0.00973008	Slc25a27
ENSMUSG00000038642	2419.59	-2.06065	0.613684	-3.35784	0.000785539	0.00973008	Ctss
ENSMUSG00000095430	60.4801	1.87893	0.559596	3.35766	0.000786059	0.00973008	Vmn1r72
ENSMUSG00000026028	621.633	-1.59906	0.476408	-3.35649	0.000789373	0.00976249	Trak2
ENSMUSG00000028137	370.021	1.69142	0.5041	3.35533	0.000792709	0.00976696	Celf3
ENSMUSG00000034557	195.078	1.74209	0.51923	3.35515	0.000793213	0.00976696	Zfyve9
ENSMUSG00000040990	2122.94	-1.71866	0.512239	-3.35518	0.000793121	0.00976696	Sh3kbp1
ENSMUSG00000044170	71.1093	1.97023	0.587067	3.35605	0.000790651	0.00976696	Olfr1384
ENSMUSG00000073542	101.905	-2.21256	0.659418	-3.35533	0.000792712	0.00976696	Cep76
ENSMUSG00000081234	50.0534	1.83608	0.547334	3.35459	0.000794816	0.00976955	Olfr1120
ENSMUSG00000099611	280.738	1.64389	0.490039	3.3546	0.000794798	0.00976955	Vmn1r189
ENSMUSG00000037936	247.15	1.66552	0.496584	3.35395	0.000796674	0.00978382	Scarb1
ENSMUSG00000063873	204.718	1.82201	0.543484	3.35246	0.000800978	0.00982808	Slc24a3
ENSMUSG00000022034	4235.92	-1.91234	0.570471	-3.35221	0.000801698	0.00982833	Esco2
ENSMUSG00000028439	43.6307	2.29206	0.683898	3.35147	0.00080385	0.00984611	Fam219a
ENSMUSG00000029062	1225.95	2.0369	0.607956	3.3504	0.000806942	0.00987537	Cdk11b
ENSMUSG00000024998	231.553	1.84663	0.551212	3.35013	0.000807743	0.00987655	Plce1
ENSMUSG00000024725	881.327	-1.59442	0.47603	-3.3494	0.000809865	0.00989389	Ostf1
ENSMUSG00000046841	81.2752	2.95948	0.883663	3.34911	0.000810717	0.00989569	Ckap4
ENSMUSG00000038473	72.6606	1.8968	0.566428	3.34871	0.000811902	0.00990153	Nos1ap
ENSMUSG00000022382	35.0378	2.09508	0.625705	3.34836	0.00081292	0.00990535	Wnt7b
ENSMUSG00000044393	58.8977	1.79762	0.536966	3.34774	0.000814735	0.00991026	Dsg2
ENSMUSG00000054675	119.058	1.54565	0.461683	3.34785	0.00081441	0.00991026	Tmem119
ENSMUSG00000025235	412.756	1.69862	0.507455	3.34733	0.000815931	0.00991621	Bbs4
ENSMUSG00000031148	420.917	-1.83227	0.547461	-3.34685	0.000817343	0.00992478	Gpkow
ENSMUSG00000028950	44.8137	2.23997	0.669477	3.34585	0.000820315	0.00993934	Tas1r1
ENSMUSG00000030621	233.456	1.67786	0.501461	3.34594	0.00082004	0.00993934	Me3
ENSMUSG00000039908	87.6491	-2.51008	0.750234	-3.34573	0.000820667	0.00993934	Slc26a11
ENSMUSG00000030774	150.399	1.78243	0.532813	3.34532	0.000821881	0.00994547	Pak1
ENSMUSG00000032042	370.881	-2.05047	0.61312	-3.34432	0.000824847	0.00995797	Srpr
ENSMUSG00000035293	1215.77	-1.31156	0.392189	-3.34421	0.000825165	0.00995797	G2e3
ENSMUSG00000036023	576.628	-1.49872	0.448083	-3.34473	0.000823624	0.00995797	Parp2
ENSMUSG00000052560	23.8356	2.27529	0.680407	3.34402	0.000825752	0.00995797	Cpne8
ENSMUSG00000020886	169.049	1.67561	0.501273	3.3427	0.000829661	0.00999653	Dlg4
ENSMUSG00000028068	374.569	1.51298	0.452744	3.34181	0.000832341	0.00999749	Iqgap3
ENSMUSG00000029108	188.527	1.95158	0.58399	3.3418	0.00083236	0.00999749	Pcdh7
ENSMUSG00000038151	254.87	1.45909	0.436537	3.34243	0.000830491	0.00999749	Prdm1
ENSMUSG00000108948	65.3627	1.96759	0.588796	3.34173	0.00083259	0.00999749	Olfr695
ENSMUSG00000041378	69.561	2.04257	0.611299	3.34136	0.0008337	0.0100023	Cldn5
ENSMUSG00000040310	39.8131	2.30348	0.689511	3.34074	0.00083554	0.0100158	Alx4
ENSMUSG00000060206	129.4	1.67314	0.500924	3.34011	0.000837459	0.0100302	Zfp462
ENSMUSG00000079477	1233.9	-1.67945	0.502917	-3.33941	0.000839552	0.0100467	Rab7
ENSMUSG00000101480	38.8688	2.02455	0.606398	3.33865	0.000841857	0.0100657	Olfr1220
ENSMUSG00000022096	42.366	2.00006	0.59922	3.33778	0.000844498	0.0100793	Hr
ENSMUSG00000032899	215.198	1.74066	0.521647	3.33686	0.000847302	0.0100793	Styk1
ENSMUSG00000035266	429.589	-1.76653	0.529383	-3.33696	0.000847011	0.0100793	Helq
ENSMUSG00000039542	1002.84	1.56948	0.470339	3.33692	0.00084712	0.0100793	Ncam1
ENSMUSG00000059552	465.004	-2.13094	0.638381	-3.33803	0.000843734	0.0100793	Trp53
ENSMUSG00000074923	83.1838	2.58245	0.773777	3.33746	0.000845493	0.0100793	Pak6
ENSMUSG00000068574	254.373	1.8805	0.563598	3.33659	0.000848116	0.0100804	Olfr458
ENSMUSG00000014498	161.365	1.89295	0.567426	3.33604	0.000849824	0.0100922	Ankrd52
ENSMUSG00000013236	105.761	1.90676	0.571728	3.33507	0.000852774	0.0101035	Ptprs
ENSMUSG00000036744	71.1615	1.75556	0.526401	3.33502	0.000852931	0.0101035	Olfr701
ENSMUSG00000061376	155.044	1.8164	0.544622	3.33516	0.000852497	0.0101035	Vmn1r219
ENSMUSG00000039985	660.115	-1.63312	0.489864	-3.33382	0.000856626	0.0101131	Sinhcaf
ENSMUSG00000041737	26.1384	2.34091	0.702128	3.33402	0.000856018	0.0101131	Tmem45b
ENSMUSG00000050677	79.2952	1.89285	0.567769	3.33384	0.000856565	0.0101131	Ccdc96
ENSMUSG00000099687	97.9236	1.73467	0.520311	3.3339	0.000856372	0.0101131	Olfr623
ENSMUSG00000014856	495.267	-1.77799	0.533641	-3.33181	0.00086282	0.0101655	Tmem208
ENSMUSG00000021185	132.269	1.76093	0.528502	3.33193	0.000862456	0.0101655	Dglucy
ENSMUSG00000021265	57.2646	1.86137	0.558767	3.33121	0.000864684	0.0101655	Slc25a29
ENSMUSG00000021706	363.017	-1.8859	0.566107	-3.33135	0.000864265	0.0101655	Zfyve16
ENSMUSG00000041771	24.7707	2.3152	0.694932	3.33155	0.000863653	0.0101655	Slc24a4
ENSMUSG00000024561	607.426	-1.54499	0.463835	-3.33089	0.000865684	0.0101669	Mbd1
ENSMUSG00000073900	114.576	1.89327	0.568429	3.33071	0.000866256	0.0101669	Olfr704
ENSMUSG00000025979	1724.15	-1.89452	0.568895	-3.33018	0.000867885	0.010169	Mob4
ENSMUSG00000059363	141.891	-1.69093	0.507752	-3.33024	0.000867719	0.010169	Fxn
ENSMUSG00000025353	261.039	-1.91738	0.575807	-3.32989	0.00086879	0.0101711	Ormdl2
ENSMUSG00000020794	1351.83	-2.45749	0.738141	-3.3293	0.00087066	0.0101845	Ube2g1
ENSMUSG00000051790	91.1601	1.82591	0.548494	3.32895	0.000871743	0.0101887	Nlgn2
ENSMUSG00000085793	333.538	-2.05555	0.617607	-3.32826	0.000873913	0.0102056	Lin52
ENSMUSG00000025144	405.491	-2.00243	0.601773	-3.32755	0.000876142	0.0102231	Cenpx
ENSMUSG00000024935	640.434	2.23069	0.670531	3.32676	0.000878617	0.0102279	Slc1a1
ENSMUSG00000026452	65.8286	2.00522	0.602776	3.32664	0.000879007	0.0102279	Syt2
ENSMUSG00000044441	41.0965	1.90873	0.573798	3.32649	0.000879464	0.0102279	Olfr1442
ENSMUSG00000073927	81.4409	1.82277	0.547864	3.32706	0.00087769	0.0102279	Olfr652
ENSMUSG00000026657	256.71	1.80268	0.542027	3.32582	0.000881604	0.0102443	Frmd4a
ENSMUSG00000069296	62.2649	1.75761	0.528734	3.32417	0.000886806	0.0102962	Vmn1r195
ENSMUSG00000019295	288.811	-1.7055	0.513161	-3.32352	0.000888886	0.0103118	Tmem129
ENSMUSG00000022883	129.052	1.5877	0.477826	3.32276	0.000891315	0.010319	Robo1
ENSMUSG00000031729	962.577	-1.51024	0.45453	-3.32264	0.000891709	0.010319	Ist1
ENSMUSG00000032419	43.5818	1.98307	0.596784	3.32293	0.000890766	0.010319	Tbx18
ENSMUSG00000017314	34.3194	2.06528	0.621627	3.32237	0.000892551	0.0103202	Mpp2
ENSMUSG00000038271	257.505	-1.73927	0.523648	-3.32145	0.000895524	0.0103461	Iffo1
ENSMUSG00000029254	3422.4	-1.50021	0.451742	-3.32094	0.000897161	0.0103546	Stap1
ENSMUSG00000090688	135.182	1.94871	0.586827	3.32076	0.000897739	0.0103546	Vmn2r12
ENSMUSG00000015243	698.635	-1.69083	0.50936	-3.31951	0.000901757	0.0103924	Abca1
ENSMUSG00000022365	1056.71	-1.79685	0.541487	-3.31835	0.000905506	0.0104209	Derl1
ENSMUSG00000030045	562.073	-1.63189	0.491787	-3.31829	0.000905712	0.0104209	Mrpl19
ENSMUSG00000000489	22.4708	2.51425	0.757972	3.31708	0.000909635	0.010422	Pdgfb
ENSMUSG00000024293	1942.38	-1.82739	0.550848	-3.31742	0.000908535	0.010422	Esco1
ENSMUSG00000025185	30.4604	2.0355	0.613535	3.31766	0.000907754	0.010422	Loxl4
ENSMUSG00000025938	80.696	1.90981	0.575822	3.31667	0.000910956	0.010422	Slco5a1
ENSMUSG00000027546	36.8079	2.14056	0.645396	3.31666	0.000911006	0.010422	Atp9a
ENSMUSG00000034040	64.8148	1.75569	0.52923	3.31744	0.000908475	0.010422	Galnt17
ENSMUSG00000090362	200.744	1.76611	0.532448	3.31696	0.000910038	0.010422	Vmn2r79
ENSMUSG00000085933	33.0524	1.96245	0.5919	3.3155	0.000914787	0.0104567	Tmem61
ENSMUSG00000027520	172.793	1.58643	0.47865	3.31438	0.00091846	0.0104762	Zdbf2
ENSMUSG00000029373	39.9277	-4.09124	1.23442	-3.3143	0.000918732	0.0104762	Pf4
ENSMUSG00000075072	127.126	2.05484	0.619947	3.31455	0.000917903	0.0104762	Olfr48
ENSMUSG00000001420	211.925	1.80613	0.545138	3.31317	0.000922455	0.0104931	Tmem79
ENSMUSG00000037577	330.917	1.75167	0.528674	3.31334	0.000921903	0.0104931	Ephx3
ENSMUSG00000061039	122.066	1.8148	0.547742	3.31324	0.000922217	0.0104931	Olfr920
ENSMUSG00000049932	371.318	-2.30772	0.6966	-3.31283	0.00092356	0.0104972	H2ax
ENSMUSG00000118661	152.826	1.94455	0.587036	3.31249	0.000924685	0.0105015	Muc6
ENSMUSG00000068699	45.854	2.15387	0.650451	3.31134	0.000928492	0.0105362	Flnc
ENSMUSG00000015971	534.074	1.47186	0.444586	3.31062	0.000930892	0.0105454	Actr8
ENSMUSG00000037740	413.558	-1.51384	0.457295	-3.31042	0.000931556	0.0105454	Mrps26
ENSMUSG00000049307	115.064	1.869	0.564524	3.31075	0.000930472	0.0105454	Fut4
ENSMUSG00000004285	1331.44	-1.77952	0.537813	-3.3088	0.000936952	0.0105808	Atp6v1f
ENSMUSG00000044231	122.227	1.67142	0.505087	3.30917	0.000935715	0.0105808	Nhlrc1
ENSMUSG00000111689	53.1675	1.83373	0.554185	3.30887	0.000936722	0.0105808	Olfr1082
ENSMUSG00000023911	94.725	1.90058	0.574513	3.30817	0.000939087	0.0105964	Flywch2
ENSMUSG00000020175	143.871	1.86934	0.565163	3.30761	0.000940951	0.0106089	Rab36
ENSMUSG00000025105	130.981	1.6822	0.508807	3.30617	0.000945809	0.0106279	Bnc1
ENSMUSG00000029188	24.913	2.73672	0.827966	3.30535	0.000948579	0.0106279	Slc34a2
ENSMUSG00000037486	1471.03	-1.42364	0.430518	-3.30681	0.000943652	0.0106279	Asxl2
ENSMUSG00000039599	357.128	-1.45012	0.438633	-3.306	0.00094637	0.0106279	Fam149b
ENSMUSG00000042688	563.807	-1.48	0.447763	-3.30532	0.000948691	0.0106279	Mapk6
ENSMUSG00000045288	27.0907	2.3847	0.721276	3.30623	0.000945608	0.0106279	Ush1g
ENSMUSG00000058571	152.448	1.63171	0.493661	3.30532	0.000948666	0.0106279	Gpc6
ENSMUSG00000074647	406.127	1.77206	0.536125	3.30532	0.00094869	0.0106279	Fam83c
ENSMUSG00000028894	180.466	-1.98758	0.601458	-3.30461	0.000951088	0.010646	Inpp5b
ENSMUSG00000042712	1482.35	-2.03047	0.614475	-3.30439	0.000951819	0.010646	Tceal9
ENSMUSG00000024713	149.785	1.74073	0.526849	3.30403	0.000953059	0.0106513	Pcsk5
ENSMUSG00000061086	423.082	-2.12935	0.644543	-3.30365	0.000954337	0.0106571	Myl4
ENSMUSG00000033885	1973.07	-1.68918	0.511346	-3.3034	0.000955187	0.0106582	Pxk
ENSMUSG00000056492	46.3609	2.12389	0.643033	3.30293	0.000956814	0.0106678	Adgrf5
ENSMUSG00000030257	38.2325	2.19324	0.664108	3.30253	0.000958167	0.0106744	Srgap3
ENSMUSG00000066027	52.5003	1.96885	0.596219	3.30222	0.000959225	0.0106759	Pramel51
ENSMUSG00000115483	71.1762	1.94876	0.590167	3.30205	0.00095982	0.0106759	Gm9732
ENSMUSG00000022462	5631.71	-1.74795	0.52942	-3.30163	0.000961237	0.0106832	Slc38a2
ENSMUSG00000029095	34.7335	2.22659	0.674447	3.30135	0.000962202	0.0106855	Ablim2
ENSMUSG00000043051	221.411	1.72125	0.521471	3.30075	0.000964264	0.0106999	Disc1
ENSMUSG00000031134	507.324	-1.54493	0.468146	-3.30011	0.000966459	0.0107158	Rbmx
ENSMUSG00000042510	104.787	1.88379	0.570912	3.29961	0.000968193	0.0107227	AA986860
ENSMUSG00000048485	1432.08	1.7674	0.535657	3.29949	0.000968614	0.0107227	Zbtb8b
ENSMUSG00000003575	119.092	1.78143	0.540201	3.29772	0.000974726	0.0107819	Crtc1
ENSMUSG00000056260	2974.36	-1.60696	0.487339	-3.29742	0.00097578	0.0107831	Lrif1
ENSMUSG00000061601	161.994	1.74467	0.529128	3.29725	0.000976372	0.0107831	Pclo
ENSMUSG00000037129	68.169	1.91323	0.5803	3.29697	0.000977355	0.0107837	Tmprss13
ENSMUSG00000039021	32.3896	2.26247	0.686265	3.29679	0.000977959	0.0107837	Ttc16
ENSMUSG00000073975	84.6598	2.11263	0.640989	3.29589	0.000981099	0.0108098	Olfr550
ENSMUSG00000035278	252.939	-2.45195	0.744093	-3.29522	0.000983442	0.010811	Plekhj1
ENSMUSG00000061436	280.082	1.73466	0.52642	3.2952	0.000983516	0.010811	Hipk2
ENSMUSG00000063765	27.3079	2.36642	0.718073	3.29552	0.000982413	0.010811	Chadl
ENSMUSG00000035357	184.38	1.89281	0.574523	3.29458	0.000985681	0.0108263	Pdzrn3
ENSMUSG00000023192	55.6608	1.94363	0.590022	3.29416	0.000987167	0.0108341	Grm2
ENSMUSG00000059862	34.3231	2.24557	0.681916	3.29302	0.000991159	0.0108695	Olfr826
ENSMUSG00000027130	1508.94	-1.4391	0.437085	-3.29249	0.000993059	0.0108748	Slc12a6
ENSMUSG00000030822	360.603	-1.49963	0.455538	-3.29199	0.00099482	0.0108748	Prr14
ENSMUSG00000046675	732.695	-1.60197	0.486689	-3.29157	0.000996298	0.0108748	Tmem251
ENSMUSG00000057716	542.668	2.08749	0.634059	3.29227	0.000993834	0.0108748	Tmem178b
ENSMUSG00000069456	52.4496	1.86	0.565077	3.29159	0.00099624	0.0108748	Rdh16
ENSMUSG00000093938	285.229	-1.89664	0.576148	-3.29193	0.000995036	0.0108748	Evi2b
ENSMUSG00000030411	54.4293	1.89924	0.577059	3.29125	0.000997436	0.0108788	Nova2
ENSMUSG00000001999	308.115	-2.29215	0.696511	-3.29091	0.000998636	0.0108834	Blvra
ENSMUSG00000027254	41.1683	2.07007	0.629177	3.29013	0.00100142	0.0108969	Map1a
ENSMUSG00000068101	223.046	-2.03038	0.617074	-3.29034	0.00100068	0.0108969	Cenpm
ENSMUSG00000025198	586.378	-1.76687	0.53714	-3.2894	0.00100401	0.0108997	Erlin1
ENSMUSG00000044719	68.6523	1.94791	0.592158	3.2895	0.00100364	0.0108997	E230025N22Rik
ENSMUSG00000049092	516.385	-1.72087	0.523099	-3.28976	0.00100273	0.0108997	Gpr137c
ENSMUSG00000035107	136.955	1.55307	0.472409	3.28755	0.00101065	0.0109633	Dcbld2
ENSMUSG00000026080	148.447	1.81946	0.553515	3.2871	0.00101224	0.0109721	Chst10
ENSMUSG00000015943	167.8	-2.19238	0.667051	-3.28667	0.0010138	0.0109779	Bola1
ENSMUSG00000067336	235.328	1.60164	0.487336	3.28652	0.00101434	0.0109779	Bmpr2
ENSMUSG00000037646	967.586	-1.45907	0.443998	-3.28621	0.00101547	0.0109816	Vps13b
ENSMUSG00000019326	61.3678	2.10904	0.641921	3.28551	0.00101797	0.0110002	Aoc3
ENSMUSG00000047867	1216.33	-1.41553	0.430872	-3.28527	0.00101884	0.0110011	Gimap6
ENSMUSG00000001103	83.4617	1.71485	0.522036	3.28493	0.00102008	0.011006	Sebox
ENSMUSG00000031932	94.0188	1.75005	0.532816	3.28452	0.00102155	0.0110134	Gpr83
ENSMUSG00000067614	31.6775	2.28084	0.694496	3.28416	0.00102285	0.011019	Krt86
ENSMUSG00000040118	64.8639	1.72339	0.524886	3.28337	0.00102576	0.0110334	Cacna2d1
ENSMUSG00000111159	62.3456	1.92371	0.585881	3.28345	0.00102544	0.0110334	Olfr1337
ENSMUSG00000051331	93.7953	1.97665	0.602132	3.28275	0.00102798	0.0110489	Cacna1c
ENSMUSG00000033060	255.487	-1.551	0.472622	-3.2817	0.00103184	0.0110639	Lmo7
ENSMUSG00000038143	193.549	1.80673	0.550559	3.28162	0.00103212	0.0110639	Stox2
ENSMUSG00000043556	145.234	1.78702	0.544574	3.28151	0.00103253	0.0110639	Fbxl7
ENSMUSG00000071662	1927.1	-2.22423	0.677774	-3.28167	0.00103195	0.0110639	Polr2g
ENSMUSG00000021624	2760.38	-1.72478	0.525654	-3.28121	0.00103364	0.0110649	Cd180
ENSMUSG00000032570	1797.16	-1.55153	0.472877	-3.28105	0.00103421	0.0110649	Atp2c1
ENSMUSG00000028703	135.912	-2.12096	0.646522	-3.28057	0.00103598	0.011067	Lrrc41
ENSMUSG00000055013	111.854	1.73987	0.530334	3.28071	0.00103547	0.011067	Agap1
ENSMUSG00000050705	158.511	-1.86105	0.567516	-3.27929	0.00104068	0.0111088	2310061I04Rik
ENSMUSG00000071234	276.055	1.64993	0.503224	3.27872	0.00104281	0.011123	Syndig1l
ENSMUSG00000068748	123.117	1.84258	0.562107	3.278	0.00104547	0.0111429	Ptprz1
ENSMUSG00000028409	666.163	-1.78248	0.544116	-3.27591	0.00105322	0.011217	Smu1
ENSMUSG00000074151	302.457	-2.06402	0.630107	-3.27566	0.00105415	0.0112184	Nlrc5
ENSMUSG00000002204	1278.31	-1.56666	0.478442	-3.27452	0.00105843	0.0112245	Napsa
ENSMUSG00000030881	244.35	-1.61524	0.493244	-3.27474	0.0010576	0.0112245	Arfip2
ENSMUSG00000045968	29.7362	2.06716	0.631383	3.27401	0.00106032	0.0112245	Teddm2
ENSMUSG00000050211	129.334	1.75817	0.53699	3.27412	0.00105992	0.0112245	Pla2g4e
ENSMUSG00000050473	32.0639	2.09808	0.640719	3.27457	0.00105822	0.0112245	Slc35d3
ENSMUSG00000074715	45.8498	2.00951	0.613688	3.27449	0.00105854	0.0112245	Ccl28
ENSMUSG00000091712	235.735	1.75204	0.535109	3.27418	0.0010597	0.0112245	Sec14l5
ENSMUSG00000023805	201.551	1.82915	0.558865	3.27297	0.00106423	0.0112574	Synj2
ENSMUSG00000000247	19.443	2.71021	0.82819	3.27245	0.00106621	0.0112575	Lhx2
ENSMUSG00000041258	621.252	-1.45501	0.444641	-3.27233	0.00106664	0.0112575	Zfp236
ENSMUSG00000055561	235.474	1.65304	0.50514	3.27243	0.00106626	0.0112575	Spink5
ENSMUSG00000069793	61.5092	1.92623	0.588729	3.27184	0.00106851	0.0112687	Slfn9
ENSMUSG00000035653	92.2942	1.65276	0.505212	3.27142	0.00107009	0.0112769	Lrfn5
ENSMUSG00000024378	551.105	-1.77261	0.542091	-3.26996	0.00107563	0.0112816	Stard4
ENSMUSG00000028042	236.017	1.56373	0.478144	3.27042	0.00107387	0.0112816	Zbtb7b
ENSMUSG00000028211	2352.01	-1.74302	0.532996	-3.27024	0.00107458	0.0112816	Trp53inp1
ENSMUSG00000030061	1417.99	-2.10573	0.64401	-3.26971	0.00107658	0.0112816	Uba3
ENSMUSG00000035045	426.954	1.78135	0.544625	3.27078	0.0010725	0.0112816	Zc3h12b
ENSMUSG00000047053	46.1869	1.95569	0.5981	3.26985	0.00107606	0.0112816	Teddm1a
ENSMUSG00000073907	50.3711	2.00533	0.613294	3.26976	0.00107638	0.0112816	Olfr689
ENSMUSG00000073997	57.3553	1.70624	0.521848	3.26961	0.00107696	0.0112816	Olfr521
ENSMUSG00000020189	1283.29	-1.88015	0.575204	-3.26866	0.00108057	0.011294	Osbpl8
ENSMUSG00000039518	95.7531	1.79619	0.549498	3.26878	0.00108011	0.011294	Cdsn
ENSMUSG00000072720	88.2188	1.85661	0.567989	3.26874	0.00108027	0.011294	Myo18b
ENSMUSG00000023938	123.986	1.7192	0.526087	3.2679	0.0010835	0.0113163	Aars2
ENSMUSG00000010505	375.236	1.62801	0.49823	3.26758	0.0010847	0.0113204	Myt1
ENSMUSG00000099820	61.1264	1.79777	0.550268	3.26708	0.00108664	0.0113322	Olfr1036
ENSMUSG00000028785	34.6752	2.14798	0.657643	3.26619	0.00109006	0.0113426	Hpca
ENSMUSG00000057110	1984.81	-1.39822	0.428082	-3.26624	0.00108987	0.0113426	Cntrl
ENSMUSG00000063415	50.2952	1.70759	0.522781	3.26635	0.00108943	0.0113426	Cyp26b1
ENSMUSG00000034220	28.9186	2.22605	0.681614	3.26586	0.00109133	0.0113474	Gpc1
ENSMUSG00000021027	1193.94	-1.49037	0.45646	-3.26507	0.00109437	0.0113706	Ralgapa1
ENSMUSG00000045591	29.0531	1.99933	0.612405	3.26471	0.00109576	0.0113766	Olig3
ENSMUSG00000043885	535.144	-1.52234	0.466361	-3.26429	0.00109738	0.011385	Slc36a4
ENSMUSG00000021501	407.452	-2.09981	0.64337	-3.26377	0.00109939	0.0113975	Caml
ENSMUSG00000001763	43.6865	2.07737	0.63677	3.26236	0.0011049	0.0114124	Tspan33
ENSMUSG00000015829	324.574	2.13151	0.653211	3.26312	0.00110192	0.0114124	Tnr
ENSMUSG00000022637	1007.14	-1.65578	0.507537	-3.26238	0.00110483	0.0114124	Cblb
ENSMUSG00000030647	1200.19	-1.95795	0.600115	-3.26263	0.00110385	0.0114124	Ndufc2
ENSMUSG00000044934	1355.3	-1.60258	0.491187	-3.26267	0.00110369	0.0114124	Zfp367
ENSMUSG00000021772	409.813	-2.18477	0.669807	-3.26179	0.00110711	0.0114268	Nkiras1
ENSMUSG00000021040	1344.36	-1.8627	0.571306	-3.26043	0.00111245	0.0114735	Slirp
ENSMUSG00000019768	156.82	1.66964	0.512143	3.2601	0.00111371	0.0114749	Esr1
ENSMUSG00000028327	352.69	1.8091	0.555015	3.25954	0.00111592	0.0114749	Stra6l
ENSMUSG00000036357	41.4958	1.92196	0.589675	3.25935	0.00111667	0.0114749	Gpr101
ENSMUSG00000061353	182.646	1.74525	0.535387	3.2598	0.00111493	0.0114749	Cxcl12
ENSMUSG00000064215	232.917	-1.59373	0.488926	-3.25965	0.0011155	0.0114749	Ifi27
ENSMUSG00000052446	436.306	-1.53406	0.470745	-3.2588	0.00111885	0.0114889	Zfp961
ENSMUSG00000045528	40.8403	2.0375	0.62529	3.25849	0.00112005	0.0114928	Olfr891
ENSMUSG00000024042	244.924	1.68453	0.51704	3.25803	0.00112188	0.0115032	Sik1
ENSMUSG00000052026	92.6591	1.75493	0.538711	3.25765	0.00112338	0.0115102	Slc6a7
ENSMUSG00000017667	118.736	1.75876	0.540309	3.25509	0.00113356	0.0115319	Zfp334
ENSMUSG00000023903	54.359	2.07981	0.638921	3.25519	0.00113318	0.0115319	Mmp25
ENSMUSG00000028821	733.108	-1.48504	0.456001	-3.25666	0.0011273	0.0115319	Syf2
ENSMUSG00000036594	19280.7	-1.60546	0.493221	-3.25505	0.00113372	0.0115319	H2-Aa
ENSMUSG00000047702	32.1564	2.06984	0.635866	3.25515	0.00113332	0.0115319	Olfr1388
ENSMUSG00000054423	176.448	1.80095	0.553174	3.25567	0.00113127	0.0115319	Cadps
ENSMUSG00000056258	70.1869	1.97627	0.606991	3.25585	0.00113052	0.0115319	Kcnq3
ENSMUSG00000059003	1233.83	1.77221	0.544326	3.25578	0.00113081	0.0115319	Grin2a
ENSMUSG00000061311	237.94	1.70553	0.523833	3.25588	0.00113043	0.0115319	Rag1
ENSMUSG00000091076	325.304	1.7417	0.534953	3.2558	0.00113074	0.0115319	Vmn2r115
ENSMUSG00000026604	72.6655	2.0831	0.640131	3.25419	0.00113718	0.0115481	Ptpn14
ENSMUSG00000036602	62.4472	1.97173	0.605894	3.25426	0.0011369	0.0115481	Alx1
ENSMUSG00000093903	1586.48	1.83006	0.562397	3.25403	0.00113778	0.0115481	Gm21454
ENSMUSG00000020241	44.9982	2.20617	0.678091	3.2535	0.00113993	0.0115615	Col6a2
ENSMUSG00000029070	360.905	1.65273	0.508091	3.25282	0.00114267	0.011581	Mxra8
ENSMUSG00000073411	2166.92	-1.45303	0.446873	-3.25156	0.00114774	0.0116239	H2-D1
ENSMUSG00000049028	116.678	1.84757	0.568319	3.25093	0.00115029	0.011633	Olfr873
ENSMUSG00000066750	50.0269	2.02748	0.623663	3.25093	0.00115028	0.011633	Olfr876
ENSMUSG00000078974	3834.39	-2.06366	0.634881	-3.25047	0.00115216	0.0116435	Sec61g
ENSMUSG00000026473	328.651	-1.69537	0.521642	-3.25007	0.00115377	0.0116514	Glul
ENSMUSG00000043085	96.2592	1.8737	0.576595	3.24959	0.00115572	0.0116627	Tmem82
ENSMUSG00000024410	445.294	-2.38615	0.734459	-3.24886	0.0011587	0.0116677	Rmc1
ENSMUSG00000049988	24.3219	3.28029	1.00961	3.24908	0.00115779	0.0116677	Lrrc25
ENSMUSG00000070000	211.836	-1.69978	0.523161	-3.24905	0.00115792	0.0116677	Fcho1
ENSMUSG00000050917	971.687	1.62416	0.499997	3.24833	0.00116084	0.0116808	Fgf4
ENSMUSG00000059734	897.975	-1.7261	0.531515	-3.24751	0.00116418	0.0116976	Ndufs8
ENSMUSG00000090264	192.951	-2.09878	0.646242	-3.24767	0.00116352	0.0116976	Eif4ebp3
ENSMUSG00000006586	227.197	1.94593	0.599308	3.24696	0.00116645	0.0117121	Runx1t1
ENSMUSG00000000686	47.7935	2.01184	0.6197	3.24647	0.00116846	0.0117217	Abhd15
ENSMUSG00000026890	33.364	2.2409	0.69029	3.24632	0.00116908	0.0117217	Lhx6
ENSMUSG00000038773	901.807	-1.54197	0.475223	-3.24472	0.00117565	0.0117769	Kdm3b
ENSMUSG00000050541	96.707	1.89355	0.583604	3.24457	0.00117626	0.0117769	Adra1b
ENSMUSG00000023084	40.5922	2.2396	0.690405	3.24389	0.00117908	0.0117799	Lrrc71
ENSMUSG00000042404	1279.24	-1.44651	0.445891	-3.24409	0.00117825	0.0117799	Dennd4b
ENSMUSG00000073664	1564.52	-1.55965	0.480781	-3.24399	0.00117867	0.0117799	Nbeal1
ENSMUSG00000050350	341.387	-2.29144	0.706459	-3.24355	0.00118049	0.0117856	Gpr18
ENSMUSG00000013415	55.9042	1.79185	0.552661	3.24223	0.00118599	0.0118107	Igf2bp1
ENSMUSG00000020473	35.652	2.21082	0.681883	3.24222	0.00118601	0.0118107	Aebp1
ENSMUSG00000040213	95.5024	1.64668	0.507827	3.24261	0.00118441	0.0118107	Kyat3
ENSMUSG00000042096	56.5882	2.17893	0.672071	3.24212	0.00118645	0.0118107	Dao
ENSMUSG00000075150	61.0443	1.84413	0.568837	3.24194	0.00118721	0.0118107	Olfr1137
ENSMUSG00000045340	44.7616	1.94995	0.601567	3.24145	0.00118922	0.011816	Vmn1r70
ENSMUSG00000073492	67.6191	1.8349	0.566081	3.2414	0.00118943	0.011816	Gm10521
ENSMUSG00000025478	26.4842	2.28588	0.705291	3.24105	0.0011909	0.0118222	Dpysl4
ENSMUSG00000028957	648.378	1.79461	0.553793	3.24059	0.00119284	0.0118331	Per3
ENSMUSG00000020828	728.734	1.8838	0.581414	3.24003	0.00119516	0.011838	Pld2
ENSMUSG00000024778	2665.32	-1.58241	0.48836	-3.24025	0.00119424	0.011838	Fas
ENSMUSG00000046678	212.53	1.77069	0.546532	3.23987	0.00119586	0.011838	Olfr981
ENSMUSG00000024981	587.984	-1.75692	0.542368	-3.23936	0.001198	0.0118508	Acsl5
ENSMUSG00000030029	38.6856	2.45542	0.758121	3.23883	0.00120021	0.0118562	Lrig1
ENSMUSG00000038733	2919.97	-1.72026	0.531189	-3.23851	0.00120154	0.0118562	Wdr26
ENSMUSG00000047394	21.7519	2.58873	0.799381	3.23842	0.00120192	0.0118562	Odf3b
ENSMUSG00000049098	104.061	1.74929	0.540103	3.2388	0.00120033	0.0118562	Olfr147
ENSMUSG00000025812	70.8637	1.70575	0.526904	3.23731	0.00120663	0.0118792	Pard3
ENSMUSG00000028522	3357.1	-1.353	0.417898	-3.23762	0.00120531	0.0118792	Mier1
ENSMUSG00000060176	67.5504	1.87868	0.580356	3.23712	0.00120744	0.0118792	Kif27
ENSMUSG00000091601	27.2933	2.13374	0.659158	3.23707	0.00120763	0.0118792	Olfr93
ENSMUSG00000032826	335.544	1.61894	0.500251	3.23626	0.00121108	0.0118964	Ank2
ENSMUSG00000054598	2775.79	1.49351	0.461485	3.23632	0.00121083	0.0118964	9130230L23Rik
ENSMUSG00000005958	530.38	1.74568	0.539456	3.236	0.00121216	0.0118987	Ephb3
ENSMUSG00000090213	478.163	-1.60365	0.495631	-3.23557	0.00121401	0.0119085	Peds1
ENSMUSG00000049676	46.8997	2.26859	0.70129	3.23489	0.0012169	0.0119285	Catsperg1
ENSMUSG00000021704	219.364	1.52679	0.472227	3.23317	0.00122424	0.0119542	Mtx3
ENSMUSG00000032303	52.8247	2.01442	0.622899	3.23395	0.00122091	0.0119542	Chrna3
ENSMUSG00000035183	188.926	-2.26515	0.700541	-3.23343	0.00122315	0.0119542	Slc24a5
ENSMUSG00000035640	42.6655	2.33617	0.7226	3.23301	0.00122495	0.0119542	Cbarp
ENSMUSG00000039126	264.13	1.57107	0.48605	3.23232	0.00122788	0.0119542	Prune2
ENSMUSG00000040021	859.026	-1.53673	0.475432	-3.23229	0.00122804	0.0119542	Lats1
ENSMUSG00000040328	66.5736	1.97773	0.611848	3.23238	0.00122762	0.0119542	Olfr56
ENSMUSG00000043621	67.9623	2.02407	0.625962	3.23353	0.0012227	0.0119542	Ubxn10
ENSMUSG00000055415	64.1332	1.98408	0.613743	3.23274	0.00122607	0.0119542	Atp10b
ENSMUSG00000057751	111.63	1.69228	0.523549	3.23234	0.00122783	0.0119542	Megf6
ENSMUSG00000044018	620.656	-1.5015	0.464699	-3.23111	0.00123309	0.0119951	Mrpl50
ENSMUSG00000047044	444.059	-1.44312	0.446692	-3.23069	0.00123491	0.0120045	D030056L22Rik
ENSMUSG00000059395	115.332	1.73026	0.535616	3.23041	0.00123615	0.0120082	Nkapl
ENSMUSG00000033781	426.685	-1.82213	0.564359	-3.22868	0.00124365	0.0120727	Asb13
ENSMUSG00000060470	71.7011	1.92245	0.595515	3.22821	0.00124566	0.0120838	Adgrg3
ENSMUSG00000030876	475.056	-1.68198	0.521083	-3.22785	0.00124722	0.0120907	Mettl9
ENSMUSG00000026203	103.928	1.82359	0.565072	3.22718	0.00125018	0.0120942	Dnajb2
ENSMUSG00000045273	408.624	-1.64759	0.510516	-3.22731	0.00124958	0.0120942	Cenph
ENSMUSG00000094701	40.9906	1.92095	0.595199	3.2274	0.0012492	0.0120942	Olfr916
ENSMUSG00000063632	43.1861	2.16944	0.672318	3.2268	0.00125181	0.0121017	Sox11
ENSMUSG00000002633	102.603	1.85581	0.57542	3.22514	0.0012591	0.0121065	Shh
ENSMUSG00000022400	2645.38	-1.95674	0.606619	-3.22564	0.00125691	0.0121065	Rbx1
ENSMUSG00000027524	182.155	1.83404	0.568675	3.22512	0.00125921	0.0121065	Edn3
ENSMUSG00000030168	735.573	-1.55988	0.483609	-3.2255	0.00125752	0.0121065	Adipor2
ENSMUSG00000042807	206.319	1.83647	0.5693	3.22584	0.00125603	0.0121065	Hecw2
ENSMUSG00000048012	589.529	1.63571	0.50707	3.22581	0.00125615	0.0121065	Zfp473
ENSMUSG00000059878	690.269	-1.99642	0.618832	-3.22611	0.00125484	0.0121065	Zfp422
ENSMUSG00000070047	123.922	1.70694	0.529198	3.22553	0.00125741	0.0121065	Fat1
ENSMUSG00000029632	6448.72	-2.06823	0.641545	-3.22383	0.00126489	0.012148	Ndufa4
ENSMUSG00000050002	269.747	-1.78699	0.554321	-3.22375	0.00126526	0.012148	Idnk
ENSMUSG00000090655	180.187	1.83302	0.568652	3.22345	0.00126657	0.0121524	Vmn2r120
ENSMUSG00000020315	1400.52	-1.559	0.483681	-3.22319	0.00126772	0.0121528	Sptbn1
ENSMUSG00000027981	1268.16	-1.49205	0.462936	-3.22301	0.00126853	0.0121528	Rnpc3
ENSMUSG00000029203	1916.98	-1.42405	0.441935	-3.22231	0.00127161	0.0121528	Ube2k
ENSMUSG00000029860	94.4919	1.75395	0.544321	3.22226	0.00127181	0.0121528	Zyx
ENSMUSG00000034990	61.0908	2.02494	0.628397	3.22239	0.00127125	0.0121528	Otoa
ENSMUSG00000044345	382.069	1.96758	0.610565	3.22255	0.00127055	0.0121528	Marveld1
ENSMUSG00000026490	210.594	1.7331	0.537897	3.222	0.00127299	0.0121558	Cdc42bpa
ENSMUSG00000025255	105.487	1.8398	0.571086	3.22158	0.00127485	0.0121612	Zfhx4
ENSMUSG00000051319	178.391	-1.87319	0.58147	-3.22148	0.00127529	0.0121612	Mtln
ENSMUSG00000078627	85.6817	1.86767	0.579851	3.22095	0.00127768	0.0121757	Marchf10
ENSMUSG00000031843	376.619	-2.05845	0.639175	-3.22047	0.00127979	0.0121875	Mphosph6
ENSMUSG00000021362	29.3498	1.9885	0.617552	3.21997	0.00128205	0.0121925	Gcm2
ENSMUSG00000035356	877.534	-2.17959	0.676879	-3.22007	0.00128161	0.0121925	Nfkbiz
ENSMUSG00000071074	97.8904	-2.28735	0.710449	-3.21959	0.00128375	0.0122004	Yipf3
ENSMUSG00000039480	300.721	-1.70583	0.529899	-3.21915	0.00128571	0.0122107	Nt5dc1
ENSMUSG00000051180	103.494	1.91692	0.595575	3.2186	0.00128818	0.0122176	Olfr522
ENSMUSG00000092032	149.274	1.69845	0.527672	3.21875	0.00128749	0.0122176	Vmn2r59
ENSMUSG00000016763	132.467	1.72927	0.537486	3.21733	0.00129388	0.0122337	Scube1
ENSMUSG00000031125	109.3	-4.9448	1.53681	-3.21757	0.0012928	0.0122337	3830403N18Rik
ENSMUSG00000033809	42.8345	-2.84561	0.884537	-3.21706	0.0012951	0.0122337	Alg3
ENSMUSG00000044244	79.6267	1.76253	0.547838	3.21725	0.00129425	0.0122337	Il20rb
ENSMUSG00000061143	160.928	1.80509	0.561096	3.21707	0.00129507	0.0122337	Maml3
ENSMUSG00000091814	119.487	2.06053	0.64036	3.21776	0.00129195	0.0122337	Gm8050
ENSMUSG00000025968	776.821	-1.45593	0.452664	-3.21636	0.00129829	0.0122462	Ndufs1
ENSMUSG00000046417	112.337	-2.18182	0.678375	-3.21625	0.00129878	0.0122462	Lrrc75a
ENSMUSG00000055194	33.4391	2.24053	0.69664	3.21619	0.00129903	0.0122462	Actbl2
ENSMUSG00000020949	4204.27	-1.65798	0.515647	-3.21535	0.00130288	0.0122643	Fkbp3
ENSMUSG00000025040	1400.67	-2.08097	0.647231	-3.21519	0.00130358	0.0122643	Fundc1
ENSMUSG00000032041	334.612	-1.66298	0.517211	-3.21528	0.00130316	0.0122643	Tirap
ENSMUSG00000047414	75.8703	1.60481	0.499165	3.215	0.00130447	0.0122644	Flrt2
ENSMUSG00000020674	116.504	1.83494	0.570998	3.21357	0.00131095	0.0123028	Pxdn
ENSMUSG00000022837	918.684	-1.83635	0.571436	-3.21357	0.00131095	0.0123028	Iqcb1
ENSMUSG00000051493	170.7	1.70117	0.529379	3.21352	0.00131118	0.0123028	Olfr974
ENSMUSG00000043079	218.202	1.7003	0.529187	3.21304	0.0013134	0.0123072	Synpo
ENSMUSG00000073111	224.664	1.63684	0.50942	3.21314	0.00131291	0.0123072	Olfr446
ENSMUSG00000002014	821.393	-1.72659	0.537479	-3.21239	0.00131634	0.0123183	Ssr4
ENSMUSG00000021975	23044	1.84082	0.57302	3.21248	0.00131594	0.0123183	Ints9
ENSMUSG00000030307	31.3743	2.13142	0.66369	3.21146	0.0013206	0.01235	Slc6a11
ENSMUSG00000024067	1474.22	-2.11705	0.659423	-3.21046	0.00132523	0.012385	Dpy30
ENSMUSG00000003411	221.915	1.73816	0.541515	3.20982	0.00132819	0.0123853	Rab3b
ENSMUSG00000006360	2569.66	-2.3876	0.743787	-3.21006	0.00132708	0.0123853	Crip1
ENSMUSG00000026429	559.361	-1.6275	0.50712	-3.20931	0.00133056	0.0123853	Ube2t
ENSMUSG00000040447	31.6754	2.26539	0.705793	3.20972	0.00132866	0.0123853	Spns2
ENSMUSG00000046650	143.433	1.76858	0.551037	3.20954	0.00132948	0.0123853	Olfr1440
ENSMUSG00000070923	430.361	-1.58758	0.49466	-3.20945	0.00132991	0.0123853	Klhl9
ENSMUSG00000013662	3787.41	-1.95567	0.609583	-3.2082	0.00133566	0.0124246	Atad1
ENSMUSG00000056854	141.032	2.1485	0.669819	3.20759	0.00133854	0.0124431	Pou3f4
ENSMUSG00000002831	27.7484	2.27059	0.708186	3.20621	0.00134496	0.0124734	Plin4
ENSMUSG00000010376	2065.52	-1.5341	0.478517	-3.20594	0.00134624	0.0124734	Nedd8
ENSMUSG00000021200	34.2908	3.19075	0.995204	3.20613	0.00134535	0.0124734	Asb2
ENSMUSG00000026095	896.677	-1.47215	0.459178	-3.20606	0.00134567	0.0124734	Asnsd1
ENSMUSG00000069292	92.1785	1.74159	0.543237	3.20594	0.0013462	0.0124734	Vmn1r199
ENSMUSG00000055137	223.706	1.70199	0.530947	3.20556	0.00134799	0.0124813	Sugct
ENSMUSG00000053007	152.728	1.6308	0.508823	3.20505	0.0013504	0.0124954	Creb5
ENSMUSG00000020961	83.2501	1.72456	0.538146	3.20462	0.0013524	0.0124974	Ston2
ENSMUSG00000070327	901.096	-1.4315	0.446698	-3.20462	0.0013524	0.0124974	Rnf213
ENSMUSG00000020901	63.2336	1.81987	0.568015	3.20392	0.00135571	0.0125116	Pik3r5
ENSMUSG00000060260	46.28	1.92366	0.600379	3.20407	0.00135499	0.0125116	Pwwp2b
ENSMUSG00000039183	167.196	-1.97746	0.61732	-3.2033	0.00135861	0.0125162	Nubp2
ENSMUSG00000042349	210.181	1.81271	0.565914	3.20316	0.00135929	0.0125162	Ikbke
ENSMUSG00000068523	2381.37	-1.95822	0.611361	-3.20306	0.00135978	0.0125162	Gng5
ENSMUSG00000078161	52.3267	2.21512	0.69154	3.20316	0.00135927	0.0125162	Erich3
ENSMUSG00000050730	230.245	1.74779	0.545719	3.20273	0.00136134	0.0125223	Arhgap42
ENSMUSG00000036990	2758.75	-1.69624	0.529664	-3.20249	0.00136244	0.0125243	Otud4
ENSMUSG00000054280	896.061	-1.74856	0.546415	-3.20005	0.00137402	0.0126224	Prr14l
ENSMUSG00000028466	121.135	-2.18009	0.681398	-3.19944	0.00137694	0.0126327	Creb3
ENSMUSG00000046999	138.121	1.79207	0.560103	3.19954	0.00137649	0.0126327	1110032F04Rik
ENSMUSG00000038968	95.7094	1.87319	0.585625	3.19862	0.00138086	0.0126605	Klk1b16
ENSMUSG00000022032	216.833	1.50541	0.470778	3.1977	0.00138529	0.0126763	Scara5
ENSMUSG00000028124	459.392	-1.25512	0.392519	-3.1976	0.00138578	0.0126763	Gclm
ENSMUSG00000042747	663.029	-1.6159	0.505289	-3.19798	0.00138394	0.0126763	Krtcap2
ENSMUSG00000051678	75.7812	1.79842	0.562443	3.19751	0.00138621	0.0126763	Pcdhb6
ENSMUSG00000040212	102.053	-2.22748	0.696721	-3.19709	0.00138823	0.0126784	Emp3
ENSMUSG00000103144	48.7732	2.02471	0.633266	3.19724	0.00138748	0.0126784	Pcdhga1
ENSMUSG00000066268	94.4319	1.63238	0.510616	3.1969	0.00138915	0.0126785	Olfr586
ENSMUSG00000038267	80.5287	1.76249	0.551532	3.19563	0.00139527	0.0127096	Slc22a23
ENSMUSG00000047910	50.6347	2.07532	0.649359	3.19594	0.00139374	0.0127096	Pcdhb16
ENSMUSG00000074991	30.0258	2.13568	0.66831	3.19565	0.00139517	0.0127096	Gabrr3
ENSMUSG00000022507	705.495	-1.53428	0.480155	-3.19537	0.0013965	0.0127125	1810013L24Rik
ENSMUSG00000027508	1150.99	-1.62925	0.510052	-3.19428	0.00140181	0.0127443	Pag1
ENSMUSG00000030120	200.381	-1.91954	0.600921	-3.19434	0.00140153	0.0127443	Mlf2
ENSMUSG00000037773	639.19	1.45194	0.454599	3.19389	0.0014037	0.0127532	Pced1a
ENSMUSG00000000183	23.514	2.28293	0.714881	3.19344	0.00140589	0.0127611	Fgf6
ENSMUSG00000033439	537.373	-1.53195	0.479732	-3.19334	0.00140638	0.0127611	Trmt13
ENSMUSG00000052040	28442.5	1.78771	0.559861	3.19314	0.00140736	0.0127617	Klf13
ENSMUSG00000022672	581.692	-1.70514	0.53413	-3.19237	0.0014111	0.0127873	Prkdc
ENSMUSG00000030806	74.7267	1.87126	0.586252	3.19191	0.00141337	0.0127993	Stx1b
ENSMUSG00000031023	189.365	-1.76536	0.55317	-3.19136	0.00141606	0.0127993	Akip1
ENSMUSG00000033578	35.8352	2.01079	0.630013	3.19166	0.00141456	0.0127993	Tmem35a
ENSMUSG00000073725	2076.87	-1.66744	0.522468	-3.19146	0.00141555	0.0127993	Lmbrd1
ENSMUSG00000031347	1028.49	-1.91802	0.601164	-3.1905	0.00142025	0.0128289	Cetn2
ENSMUSG00000049565	122.579	1.84965	0.580026	3.18892	0.00142808	0.0128883	Aknad1
ENSMUSG00000053565	1403.18	-1.64453	0.515722	-3.1888	0.00142866	0.0128883	Eif3k
ENSMUSG00000004891	17.0096	2.64747	0.830429	3.18808	0.00143222	0.0128901	Nes
ENSMUSG00000009487	24.2767	2.34095	0.734222	3.18834	0.00143091	0.0128901	Otog
ENSMUSG00000016262	159.233	1.59049	0.498844	3.18836	0.00143082	0.0128901	Sertad4
ENSMUSG00000059729	48.3246	1.88224	0.590411	3.18801	0.00143254	0.0128901	Olfr1385
ENSMUSG00000032555	3538.38	-1.51287	0.474601	-3.18767	0.00143424	0.0128906	Topbp1
ENSMUSG00000066803	47.3821	2.01286	0.631496	3.18745	0.00143535	0.0128906	Vmn1r84
ENSMUSG00000081534	93.4817	-2.7393	0.859365	-3.18759	0.00143464	0.0128906	Slc48a1
ENSMUSG00000028657	269.48	-1.64198	0.515195	-3.1871	0.00143708	0.0128978	Ppt1
ENSMUSG00000108929	48.3305	2.1007	0.659341	3.18606	0.00144226	0.0129361	Cc2d2b
ENSMUSG00000043698	222.423	1.68364	0.528578	3.18521	0.00144647	0.0129656	Olfr62
ENSMUSG00000019261	4174.95	2.00275	0.628816	3.18496	0.00144775	0.0129688	Map1s
ENSMUSG00000056267	280.484	-1.68649	0.529607	-3.18443	0.0014504	0.0129843	Cep70
ENSMUSG00000020516	3226.28	-1.42014	0.446074	-3.18364	0.00145436	0.0130114	Rps6kb1
ENSMUSG00000021730	73.0839	1.79372	0.563545	3.18292	0.00145796	0.0130352	Hcn1
ENSMUSG00000049723	60.4918	1.79509	0.564041	3.18255	0.00145984	0.0130438	Mmp12
ENSMUSG00000031026	123.031	1.68225	0.528618	3.18236	0.00146078	0.0130439	Trim66
ENSMUSG00000023020	478.956	-2.0846	0.655321	-3.18104	0.0014675	0.013054	Cox14
ENSMUSG00000030579	110.1	-4.25834	1.33849	-3.18146	0.00146532	0.013054	Tyrobp
ENSMUSG00000032026	884.931	-1.98115	0.622772	-3.18119	0.00146672	0.013054	Rexo2
ENSMUSG00000034297	2626.04	-1.44287	0.453487	-3.18171	0.00146408	0.013054	Med13
ENSMUSG00000046897	195.773	-1.70012	0.534444	-3.18109	0.0014672	0.013054	Zfp740
ENSMUSG00000092111	295.401	1.64041	0.51558	3.18168	0.00146422	0.013054	Vmn2r113
ENSMUSG00000021974	73.7559	1.78093	0.559967	3.18043	0.00147058	0.0130649	Fgf9
ENSMUSG00000029209	634.691	-2.12057	0.666726	-3.18058	0.00146983	0.0130649	Gnpda2
ENSMUSG00000026548	19.641	3.92557	1.23444	3.18005	0.00147251	0.0130738	Slamf9
ENSMUSG00000023391	29.7735	2.12807	0.669281	3.17964	0.00147457	0.0130761	Dlx2
ENSMUSG00000038965	2103.51	-1.52689	0.48021	-3.17963	0.00147464	0.0130761	Ube2l3
ENSMUSG00000048814	55.7225	1.68771	0.531048	3.17808	0.00148255	0.013138	Lonrf2
ENSMUSG00000047861	70.2026	1.77229	0.557713	3.17778	0.00148407	0.0131432	Foxi1
ENSMUSG00000036992	466.249	-1.97347	0.621059	-3.17758	0.00148509	0.0131439	Nxt1
ENSMUSG00000071862	127.414	1.56588	0.492882	3.17698	0.00148815	0.0131627	Lrrtm2
ENSMUSG00000021714	1582.31	-1.44707	0.455519	-3.17675	0.00148935	0.013165	Cenpk
ENSMUSG00000028271	850.867	-1.74738	0.550274	-3.17547	0.00149592	0.0132147	Gtf2b
ENSMUSG00000022076	200.374	1.85659	0.584729	3.17513	0.00149772	0.0132223	Klhl1
ENSMUSG00000030852	620.014	1.6472	0.518892	3.17446	0.00150113	0.0132441	Tacc2
ENSMUSG00000015452	68.9781	4.66958	1.47126	3.17386	0.00150424	0.0132466	Ager
ENSMUSG00000027860	26.5314	2.25149	0.709353	3.174	0.00150352	0.0132466	Vangl1
ENSMUSG00000041608	80.1331	2.01088	0.633553	3.17397	0.00150368	0.0132466	Entpd3
ENSMUSG00000002015	602.684	-2.12194	0.669219	-3.17077	0.00152036	0.0132593	Bcap31
ENSMUSG00000014039	262.977	-1.66237	0.524112	-3.17179	0.00151503	0.0132593	Prdm15
ENSMUSG00000020611	2321.59	-1.70295	0.537014	-3.17114	0.00151843	0.0132593	Gna13
ENSMUSG00000021253	92.0772	2.22903	0.702515	3.17293	0.00150909	0.0132593	Tgfb3
ENSMUSG00000021587	197.119	1.66392	0.524812	3.1705	0.00152175	0.0132593	Pcsk1
ENSMUSG00000022098	49.9199	2.14478	0.676287	3.17141	0.00151701	0.0132593	Bmp1
ENSMUSG00000031755	120.384	-2.32805	0.734282	-3.17051	0.00152171	0.0132593	Bbs2
ENSMUSG00000040016	35.2442	2.06901	0.652528	3.17076	0.0015204	0.0132593	Ptger3
ENSMUSG00000050612	48.0629	1.94493	0.613012	3.17274	0.00151008	0.0132593	Txndc2
ENSMUSG00000050732	729.002	-1.58816	0.50084	-3.171	0.00151913	0.0132593	Vamp8
ENSMUSG00000052012	38.4414	1.85741	0.585572	3.17196	0.00151415	0.0132593	Olfr796
ENSMUSG00000056737	199.634	3.76382	1.18656	3.17205	0.00151369	0.0132593	Capg
ENSMUSG00000066372	88.2379	1.79871	0.566961	3.17255	0.00151105	0.0132593	Vmn2r65
ENSMUSG00000068373	88.8151	1.85134	0.583511	3.17275	0.00151001	0.0132593	D430041D05Rik
ENSMUSG00000073155	605.707	-2.05288	0.646933	-3.17325	0.00150742	0.0132593	1810058I24Rik
ENSMUSG00000078503	39.7953	1.82612	0.575958	3.17058	0.00152133	0.0132593	Zfp990
ENSMUSG00000095629	35.1345	2.01954	0.636657	3.1721	0.00151339	0.0132593	Vmn1r89
ENSMUSG00000038805	116.847	1.70155	0.536746	3.17013	0.00152373	0.0132684	Six3
ENSMUSG00000008333	1618.72	-1.74799	0.551733	-3.16819	0.00153391	0.0133074	Snrpb2
ENSMUSG00000015947	61.8146	1.76976	0.558549	3.1685	0.00153226	0.0133074	Fcgr1
ENSMUSG00000018481	1647.62	-1.51799	0.479006	-3.16905	0.00152938	0.0133074	Appbp2
ENSMUSG00000022292	1527.46	-1.49188	0.470856	-3.16845	0.00153253	0.0133074	Rrm2b
ENSMUSG00000053470	352.962	-1.841	0.581084	-3.16822	0.00153377	0.0133074	Kdm3a
ENSMUSG00000064105	152.792	1.63806	0.516941	3.16876	0.00153089	0.0133074	Cnnm2
ENSMUSG00000021228	125.739	1.73376	0.547319	3.16773	0.00153637	0.0133205	Acot3
ENSMUSG00000042272	72.7873	1.6808	0.530754	3.16682	0.00154116	0.0133538	Sestd1
ENSMUSG00000031149	51.1036	-2.97343	0.939101	-3.16625	0.00154419	0.0133637	Praf2
ENSMUSG00000056829	19.8963	2.48251	0.784027	3.16636	0.00154362	0.0133637	Foxb2
ENSMUSG00000019988	799.636	-1.77038	0.55934	-3.16512	0.0015502	0.0134073	Nedd1
ENSMUSG00000069273	90.9207	-2.64581	0.836014	-3.16478	0.00155198	0.0134145	H3c6
ENSMUSG00000022623	175.354	1.81468	0.573546	3.16397	0.00155633	0.0134438	Shank3
ENSMUSG00000029419	82.2866	1.75679	0.555324	3.16353	0.00155867	0.0134477	Ajm1
ENSMUSG00000063060	77.8245	1.8624	0.588708	3.16353	0.00155869	0.0134477	Sox7
ENSMUSG00000020422	138.652	1.70901	0.54033	3.1629	0.00156205	0.0134601	Tns3
ENSMUSG00000035413	13.0608	2.83276	0.895585	3.16303	0.00156138	0.0134601	Tmem98
ENSMUSG00000035735	113.203	1.86335	0.589209	3.16246	0.00156443	0.0134641	Dagla
ENSMUSG00000099216	67.0191	1.97566	0.624691	3.16262	0.00156355	0.0134641	Obox8
ENSMUSG00000078907	73.4756	1.87353	0.59252	3.16197	0.00156706	0.0134785	Fam186b
ENSMUSG00000069085	34.2051	2.0883	0.660501	3.16169	0.00156857	0.0134832	Dytn
ENSMUSG00000046753	446.949	-2.05986	0.651608	-3.16119	0.00157126	0.013498	Ccdc66
ENSMUSG00000024097	11385.6	-1.71798	0.543508	-3.16091	0.00157275	0.0135025	Srsf7
ENSMUSG00000016319	5897.28	-1.8492	0.58514	-3.16026	0.00157627	0.0135028	Slc25a5
ENSMUSG00000041482	113.313	1.75812	0.556414	3.15973	0.00157914	0.0135028	Piezo2
ENSMUSG00000044647	92.4672	1.71023	0.54127	3.15966	0.00157952	0.0135028	Csrnp3
ENSMUSG00000049100	449.888	1.54999	0.490545	3.15972	0.00157919	0.0135028	Pcdh10
ENSMUSG00000075324	139.317	1.83524	0.580831	3.15969	0.00157937	0.0135028	Fign
ENSMUSG00000079104	145.875	-2.39244	0.757062	-3.16016	0.00157681	0.0135028	Prps1l3
ENSMUSG00000089917	429.214	-1.81202	0.573316	-3.16059	0.00157448	0.0135028	Uckl1
ENSMUSG00000005232	44.1417	1.95092	0.61772	3.15826	0.00158715	0.0135424	G6pc2
ENSMUSG00000040528	185.64	-2.5486	0.807049	-3.15792	0.00158897	0.0135424	Milr1
ENSMUSG00000050926	35.993	2.28226	0.722558	3.15858	0.00158541	0.0135424	Dcaf12l2
ENSMUSG00000053291	215.989	-2.09401	0.66308	-3.158	0.00158858	0.0135424	Rab4b
ENSMUSG00000095030	73.025	2.69916	0.854633	3.15827	0.0015871	0.0135424	Olfr1513
ENSMUSG00000036800	373.356	1.67216	0.52967	3.15699	0.00159406	0.0135776	Fam135b
ENSMUSG00000031608	661.326	-1.62623	0.515343	-3.15562	0.00160158	0.0135851	Galnt7
ENSMUSG00000049041	1035.52	1.92017	0.608332	3.15646	0.00159699	0.0135851	Olfr398
ENSMUSG00000055320	70.5242	1.82486	0.578326	3.15542	0.00160268	0.0135851	Tead1
ENSMUSG00000056148	41.4311	1.97853	0.626902	3.15605	0.00159924	0.0135851	Rdh9
ENSMUSG00000058267	2498.67	-1.80258	0.571181	-3.15589	0.00160011	0.0135851	Mrps14
ENSMUSG00000058756	38.5796	2.13849	0.677685	3.15559	0.00160176	0.0135851	Thra
ENSMUSG00000061361	123.82	1.88697	0.597858	3.15622	0.00159831	0.0135851	Olfr168
ENSMUSG00000070570	22.0289	2.30027	0.728814	3.15619	0.00159847	0.0135851	Slc17a7
ENSMUSG00000032338	49.3678	1.97699	0.6266	3.15511	0.00160435	0.013591	Hcn4
ENSMUSG00000034683	29.3494	2.15103	0.681889	3.15451	0.00160769	0.013608	Ppp1r1c
ENSMUSG00000089922	22.5478	2.18193	0.691709	3.1544	0.0016083	0.013608	Gm43517
ENSMUSG00000010476	86.8955	1.99797	0.633455	3.15409	0.00161	0.0136142	Ebf3
ENSMUSG00000025020	95.4529	2.0468	0.649066	3.15346	0.0016135	0.0136192	Slit1
ENSMUSG00000030629	3071.98	-1.45883	0.462588	-3.15364	0.00161248	0.0136192	Zfand6
ENSMUSG00000034156	202.3	1.35485	0.42962	3.1536	0.00161268	0.0136192	Tspoap1
ENSMUSG00000028381	1672.58	-1.56208	0.495496	-3.15256	0.00161845	0.0136363	Ugcg
ENSMUSG00000030451	1260.82	-1.44445	0.458154	-3.15277	0.00161729	0.0136363	Herc2
ENSMUSG00000101918	371.328	1.57669	0.500123	3.1526	0.00161823	0.0136363	Olfr1225
ENSMUSG00000027447	1154.09	-1.76201	0.55906	-3.15173	0.00162304	0.0136587	Cst3
ENSMUSG00000042105	1072.97	-1.40033	0.444302	-3.15175	0.00162295	0.0136587	Inpp5f
ENSMUSG00000075045	28.4507	2.05651	0.652549	3.15151	0.0016243	0.0136611	Gm4981
ENSMUSG00000017146	765.665	-1.6919	0.536966	-3.15086	0.00162791	0.0136791	Brca1
ENSMUSG00000031138	49.1222	-2.11865	0.672422	-3.15077	0.00162839	0.0136791	F9
ENSMUSG00000024516	2676.58	-1.43193	0.454559	-3.15014	0.00163192	0.0137005	Sec11c
ENSMUSG00000078931	128.592	2.16846	0.688452	3.14976	0.00163404	0.0137101	Pdf
ENSMUSG00000021693	1099.31	-1.53045	0.485922	-3.14958	0.00163504	0.0137103	Kif2a
ENSMUSG00000062949	1202.28	-1.48615	0.471971	-3.14881	0.00163935	0.0137382	Atp11c
ENSMUSG00000022816	79.8481	1.6492	0.523844	3.14826	0.00164248	0.0137547	Fstl1
ENSMUSG00000033960	57.1194	1.87532	0.595695	3.14812	0.00164327	0.0137547	Jcad
ENSMUSG00000060586	5864.21	-1.85485	0.589461	-3.14669	0.00165132	0.0138138	H2-Eb1
ENSMUSG00000024338	2046.12	-1.70603	0.542513	-3.14468	0.00166269	0.0139007	Psmb8
ENSMUSG00000029442	1110.49	1.43691	0.457105	3.14351	0.00166936	0.0139481	Wdr66
ENSMUSG00000005893	1015.92	-1.44327	0.459202	-3.14299	0.00167232	0.0139562	Nr2c2
ENSMUSG00000040479	287.41	-1.65664	0.527077	-3.14308	0.00167183	0.0139562	Dgkz
ENSMUSG00000040760	865.058	-1.52542	0.485484	-3.14207	0.00167759	0.0139752	Appl1
ENSMUSG00000044456	77.5056	1.92208	0.611712	3.14212	0.00167727	0.0139752	Rin3
ENSMUSG00000054545	93.0923	1.75951	0.559958	3.14223	0.00167669	0.0139752	Ugt1a6a
ENSMUSG00000026849	259.995	-1.75963	0.560099	-3.14164	0.00168003	0.013978	Tor1a
ENSMUSG00000075174	26.3895	2.18641	0.695978	3.14149	0.0016809	0.013978	Olfr1087
ENSMUSG00000090762	54.8377	1.78057	0.566777	3.14156	0.00168048	0.013978	Vmn2r56
ENSMUSG00000030678	241.959	-2.15873	0.687297	-3.1409	0.00168429	0.0139813	Maz
ENSMUSG00000061911	121.803	1.64046	0.522286	3.14093	0.00168415	0.0139813	Myt1l
ENSMUSG00000068391	716.69	-1.70815	0.543832	-3.14095	0.00168403	0.0139813	Chrac1
ENSMUSG00000000197	139.714	1.67683	0.534032	3.13994	0.00168981	0.013994	Nalcn
ENSMUSG00000019066	189.492	1.35957	0.432959	3.14018	0.00168844	0.013994	Rab3d
ENSMUSG00000025738	20.7324	2.40905	0.767123	3.14037	0.00168736	0.013994	Fbxl16
ENSMUSG00000049010	58.1857	1.74627	0.556122	3.14008	0.00168899	0.013994	Olfr982
ENSMUSG00000044921	299.446	1.62355	0.517205	3.13909	0.00169475	0.0140194	Rassf9
ENSMUSG00000063229	2153.96	-1.61727	0.515209	-3.13907	0.00169487	0.0140194	Ldha
ENSMUSG00000013822	321.21	-1.89688	0.604415	-3.13837	0.00169893	0.0140199	Elof1
ENSMUSG00000015340	4197.46	-1.5933	0.507638	-3.13865	0.00169728	0.0140199	Cybb
ENSMUSG00000038527	63.1988	1.99268	0.634882	3.13866	0.0016972	0.0140199	C1rl
ENSMUSG00000062868	46.1551	1.81735	0.579065	3.13842	0.00169859	0.0140199	Olfr830
ENSMUSG00000024299	387.175	1.69681	0.54072	3.13806	0.00170072	0.0140264	Adamts10
ENSMUSG00000054021	120.539	1.42979	0.455754	3.13719	0.00170578	0.0140599	Sirt5
ENSMUSG00000061578	131.056	1.57709	0.502803	3.1366	0.00170917	0.0140796	Ksr2
ENSMUSG00000025017	2305.88	-1.65409	0.527504	-3.13569	0.00171448	0.0141068	Pik3ap1
ENSMUSG00000095187	38.8301	2.15193	0.686241	3.13582	0.00171373	0.0141068	Olfr1381
ENSMUSG00000092305	273.773	1.86779	0.595769	3.13509	0.00171803	0.0141277	Prps1l1
ENSMUSG00000004508	26.2442	2.20211	0.702507	3.13464	0.00172064	0.0141368	Gab2
ENSMUSG00000020608	3312.01	-1.34739	0.429873	-3.13438	0.00172216	0.0141368	Smc6
ENSMUSG00000042682	1904.32	-2.06608	0.65914	-3.13451	0.0017214	0.0141368	Selenok
ENSMUSG00000068950	58.2383	1.72124	0.549457	3.13262	0.00173253	0.0142136	Olfr338
ENSMUSG00000027217	74.8548	1.96747	0.628104	3.1324	0.00173386	0.0142162	Tspan18
ENSMUSG00000033752	195.18	-2.55067	0.814351	-3.13216	0.00173527	0.0142195	Mnd1
ENSMUSG00000033543	3201.85	-1.98358	0.633368	-3.1318	0.00173737	0.0142284	Gtf2a2
ENSMUSG00000079051	109.368	1.83461	0.585837	3.1316	0.00173857	0.0142299	Vinac1
ENSMUSG00000026832	1020.88	-1.66082	0.530404	-3.13124	0.00174069	0.0142314	Cytip
ENSMUSG00000067199	3552.53	1.42544	0.455234	3.13123	0.00174078	0.0142314	Frat1
ENSMUSG00000046432	148.019	-2.6314	0.84074	-3.12986	0.00174887	0.0142893	Bex3
ENSMUSG00000004542	136.543	1.90745	0.609509	3.12948	0.00175115	0.0142996	Psg19
ENSMUSG00000027513	20.9219	2.46632	0.788218	3.12898	0.00175411	0.0142996	Pck1
ENSMUSG00000046152	30.7406	2.02687	0.647761	3.12904	0.00175377	0.0142996	Fut10
ENSMUSG00000074502	54.4651	2.01546	0.644129	3.12897	0.00175422	0.0142996	Ubtfl1
ENSMUSG00000035399	537.884	-1.71856	0.549299	-3.12865	0.00175611	0.0143067	Oser1
ENSMUSG00000022286	104.841	1.61497	0.516234	3.12836	0.00175782	0.0143124	Grhl2
ENSMUSG00000028041	189.988	1.71647	0.548773	3.12784	0.00176096	0.0143131	Adam15
ENSMUSG00000036138	129.345	1.77441	0.567282	3.12791	0.00176056	0.0143131	Acaa1a
ENSMUSG00000048602	1001.94	1.67285	0.534809	3.12794	0.00176035	0.0143131	Morc2b
ENSMUSG00000041225	583.354	-1.65426	0.528944	-3.12748	0.00176311	0.0143222	Arhgap12
ENSMUSG00000006169	1491.13	-1.7724	0.566804	-3.127	0.00176599	0.014331	Clint1
ENSMUSG00000049872	36.8333	1.87942	0.601038	3.12696	0.00176623	0.014331	Calhm5
ENSMUSG00000021661	280.896	-1.58282	0.506267	-3.12645	0.00176928	0.0143474	Ankra2
ENSMUSG00000028582	503.491	1.56858	0.501764	3.12612	0.00177126	0.0143513	Cc2d1b
ENSMUSG00000062546	75.2028	1.63936	0.524423	3.12604	0.0017718	0.0143513	V1ra8
ENSMUSG00000008193	963.69	-1.55009	0.495944	-3.12553	0.00177485	0.0143594	Spib
ENSMUSG00000078721	86.7635	1.79255	0.573509	3.12558	0.00177453	0.0143594	Fam205a1
ENSMUSG00000022983	869.74	-1.57427	0.503976	-3.1237	0.0017859	0.0144098	Scaf4
ENSMUSG00000026751	34.9495	1.87017	0.598636	3.12406	0.00178373	0.0144098	Nr5a1
ENSMUSG00000034613	66.1364	1.99895	0.639835	3.12416	0.00178312	0.0144098	Ppm1h
ENSMUSG00000072437	274.616	-1.6387	0.524589	-3.12377	0.00178549	0.0144098	Nanos1
ENSMUSG00000102439	43.4232	1.98197	0.634505	3.12365	0.00178621	0.0144098	Flg
ENSMUSG00000090949	175.885	1.61219	0.516199	3.12319	0.001789	0.014424	Vmn2r77
ENSMUSG00000051920	90.3622	1.8726	0.599688	3.12262	0.00179251	0.0144398	Rspo2
ENSMUSG00000084897	44.0555	1.86791	0.598205	3.12253	0.00179302	0.0144398	Gm14226
ENSMUSG00000001175	14848.8	-1.40897	0.45128	-3.12216	0.00179532	0.01445	Calm1
ENSMUSG00000028003	50.8118	1.7777	0.569439	3.12184	0.00179725	0.014455	Lrat
ENSMUSG00000035834	287.256	-1.51211	0.484384	-3.12172	0.00179799	0.014455	Polr3g
ENSMUSG00000005410	895.732	-1.6379	0.524897	-3.12042	0.00180594	0.0144857	Mcm5
ENSMUSG00000027346	2403.37	-1.49586	0.479348	-3.12061	0.00180478	0.0144857	Gpcpd1
ENSMUSG00000037270	3124.01	-1.35011	0.432662	-3.12047	0.00180564	0.0144857	4932438A13Rik
ENSMUSG00000079034	46.1609	1.73281	0.555237	3.12085	0.00180332	0.0144857	Eif1ad8
ENSMUSG00000030084	49.335	1.91655	0.614272	3.12004	0.00180827	0.0144961	Plxna1
ENSMUSG00000000861	6845.72	-1.41418	0.453373	-3.11924	0.00181316	0.014527	Bcl11a
ENSMUSG00000018800	131.724	1.75162	0.561788	3.11794	0.00182118	0.0145775	Abca5
ENSMUSG00000022314	4400.16	-1.85236	0.594198	-3.11742	0.00182443	0.0145775	Rad21
ENSMUSG00000030733	446.738	-1.67768	0.538163	-3.11742	0.00182443	0.0145775	Sh2b1
ENSMUSG00000033377	73.1354	1.76103	0.564905	3.11738	0.00182465	0.0145775	Palmd
ENSMUSG00000039304	81.7012	1.63688	0.525075	3.11742	0.00182441	0.0145775	Tnfsf10
ENSMUSG00000025892	21.2028	2.12972	0.683264	3.11698	0.00182717	0.014581	Gria4
ENSMUSG00000078157	68.5844	1.83863	0.589869	3.11702	0.00182692	0.014581	Fem1al
ENSMUSG00000044367	63.5375	1.90065	0.609876	3.11645	0.00183041	0.0145903	Slc16a13
ENSMUSG00000044667	55.3482	1.79495	0.575942	3.11654	0.00182986	0.0145903	Plppr4
ENSMUSG00000024211	43.3771	2.15445	0.691422	3.11598	0.00183338	0.0146056	Grm8
ENSMUSG00000017561	2009.2	-1.42962	0.458948	-3.11499	0.0018395	0.0146217	Crlf3
ENSMUSG00000024122	1802.69	-1.6069	0.515784	-3.11544	0.00183668	0.0146217	Pdpk1
ENSMUSG00000078812	2583.05	-2.13672	0.685945	-3.115	0.00183945	0.0146217	Eif5a
ENSMUSG00000090137	12952.8	-1.80701	0.580103	-3.11498	0.00183956	0.0146217	Uba52
ENSMUSG00000078808	159.915	1.66428	0.5344	3.11429	0.0018439	0.0146479	Vmn1r58
ENSMUSG00000012443	1175.8	-1.57668	0.506523	-3.11276	0.00185348	0.014699	Kif11
ENSMUSG00000029094	404.211	1.73697	0.558011	3.1128	0.00185322	0.014699	Afap1
ENSMUSG00000036879	584.511	-1.70313	0.547129	-3.11285	0.00185288	0.014699	Phkb
ENSMUSG00000036009	89.0836	-2.20874	0.709614	-3.11259	0.00185453	0.0146991	Mettl25
ENSMUSG00000038305	115.787	1.66098	0.533688	3.11227	0.00185652	0.0147066	Spats2l
ENSMUSG00000020409	433.799	-1.9064	0.612589	-3.11203	0.00185804	0.0147103	Slu7
ENSMUSG00000089773	187.2	1.58512	0.509449	3.11145	0.00186173	0.0147312	Skint1
ENSMUSG00000031362	286.054	-2.04079	0.656088	-3.11054	0.00186744	0.0147597	Xlr4c
ENSMUSG00000075270	42.0605	1.90926	0.613782	3.11065	0.00186676	0.0147597	Pde11a
ENSMUSG00000034009	68.4833	1.75657	0.564769	3.11025	0.00186927	0.0147658	Rxfp1
ENSMUSG00000033768	185.122	1.70839	0.549381	3.10967	0.00187299	0.0147869	Nrxn2
ENSMUSG00000001672	20.398	2.39399	0.770056	3.10885	0.00187816	0.0147952	Marveld3
ENSMUSG00000024691	3258.2	-1.41033	0.453649	-3.10886	0.00187808	0.0147952	Fam111a
ENSMUSG00000029673	118.949	1.66742	0.536348	3.10884	0.00187826	0.0147952	Auts2
ENSMUSG00000044788	70.8806	1.72706	0.555486	3.10909	0.00187663	0.0147952	Fads6
ENSMUSG00000000884	127.514	1.71069	0.550412	3.10802	0.00188343	0.0148072	Gnb1l
ENSMUSG00000020128	948.226	-1.47509	0.474629	-3.10788	0.00188437	0.0148072	Vps54
ENSMUSG00000021003	465.135	1.61956	0.521102	3.10795	0.00188389	0.0148072	Galc
ENSMUSG00000028556	139.828	1.65868	0.533682	3.108	0.00188361	0.0148072	Dock7
ENSMUSG00000073768	116.285	1.69278	0.544693	3.10777	0.00188505	0.0148072	Olfr1330
ENSMUSG00000096472	272.037	-1.82262	0.586518	-3.10753	0.00188655	0.0148107	Cdkn2d
ENSMUSG00000053898	309.777	-2.04412	0.657955	-3.10678	0.00189139	0.0148404	Ech1
ENSMUSG00000021114	861.025	-1.82005	0.585912	-3.10636	0.00189407	0.0148514	Atp6v1d
ENSMUSG00000036863	57.3442	1.85863	0.598389	3.10606	0.00189597	0.0148514	Syde2
ENSMUSG00000049630	14.7509	2.74174	0.882682	3.10614	0.00189544	0.0148514	C1ql3
ENSMUSG00000017344	71.2137	1.78006	0.573149	3.10576	0.00189791	0.0148583	Vtn
ENSMUSG00000032537	54.3209	1.77111	0.570351	3.1053	0.00190088	0.014865	Ephb1
ENSMUSG00000096002	154.088	1.65668	0.533492	3.10535	0.00190052	0.014865	Vmn2r53
ENSMUSG00000027012	996.447	-1.41931	0.45716	-3.10462	0.00190521	0.0148732	Dync1i2
ENSMUSG00000031980	22.3684	2.24463	0.72307	3.1043	0.00190729	0.0148732	Agt
ENSMUSG00000040749	195.043	-1.79955	0.579695	-3.10431	0.00190722	0.0148732	Siah1b
ENSMUSG00000041730	116.858	1.64839	0.531055	3.10398	0.00190935	0.0148732	Prrxl1
ENSMUSG00000059586	367.396	-1.77077	0.570457	-3.10413	0.0019084	0.0148732	Nsmce2
ENSMUSG00000090961	150.567	1.73622	0.559225	3.10469	0.00190478	0.0148732	Vmn2r8
ENSMUSG00000096265	39.8937	2.54082	0.818431	3.1045	0.00190604	0.0148732	Potefam3e
ENSMUSG00000020703	133.248	1.81273	0.584066	3.10364	0.00191158	0.0148823	5530401A14Rik
ENSMUSG00000063157	56.3305	1.7186	0.553839	3.10307	0.00191522	0.0149024	Csn2
ENSMUSG00000024054	4964.26	-1.32908	0.428441	-3.10213	0.00192133	0.0149417	Smchd1
ENSMUSG00000025521	149.047	-2.4934	0.804285	-3.10015	0.00193421	0.0150335	Tmem192
ENSMUSG00000020850	467.911	-1.84326	0.594666	-3.09965	0.0019375	0.0150424	Prpf8
ENSMUSG00000048921	70.7342	-2.4624	0.794389	-3.09974	0.00193691	0.0150424	Zfp689
ENSMUSG00000037487	1066.07	-1.40083	0.452055	-3.0988	0.00194303	0.015077	Ubr5
ENSMUSG00000020431	101.157	1.61567	0.521573	3.09769	0.00195034	0.0151087	Adcy1
ENSMUSG00000020463	2913.41	-1.36691	0.441237	-3.0979	0.001949	0.0151087	Ppp4r3b
ENSMUSG00000091006	88.4293	1.82136	0.587963	3.09775	0.00194996	0.0151087	Vmn2r69
ENSMUSG00000061079	345.368	-1.86832	0.603253	-3.09707	0.00195441	0.0151235	Zfp143
ENSMUSG00000062157	62.7993	1.76628	0.570302	3.09709	0.00195429	0.0151235	Ifnlr1
ENSMUSG00000048752	35.7657	2.09945	0.677935	3.09683	0.00195603	0.0151277	Prss50
ENSMUSG00000025261	1393.94	-1.49571	0.483103	-3.09605	0.00196118	0.0151587	Huwe1
ENSMUSG00000033819	54.2596	-2.13547	0.689774	-3.0959	0.00196219	0.0151587	Ppp1r16a
ENSMUSG00000019230	131.611	1.72343	0.556895	3.09471	0.00197005	0.0151708	Lhx9
ENSMUSG00000036760	136.921	1.67887	0.54247	3.09486	0.00196908	0.0151708	Kcnk9
ENSMUSG00000044147	895.411	-1.76208	0.569263	-3.09538	0.00196564	0.0151708	Arf6
ENSMUSG00000049928	37.301	2.03212	0.656604	3.09489	0.00196883	0.0151708	Glp2r
ENSMUSG00000063730	49.0595	1.84047	0.594722	3.09468	0.00197025	0.0151708	Hsd3b2
ENSMUSG00000091955	404.576	-1.94298	0.627835	-3.09474	0.00196988	0.0151708	Gm9844
ENSMUSG00000040373	29.7472	1.85536	0.599789	3.09335	0.0019791	0.0152306	Cacng5
ENSMUSG00000028127	159.992	-2.04413	0.661054	-3.09223	0.00198662	0.0152619	Abcd3
ENSMUSG00000042567	67.5773	1.62569	0.525732	3.09224	0.00198651	0.0152619	Nek10
ENSMUSG00000067889	43.7127	2.0059	0.648672	3.09232	0.00198598	0.0152619	Sptbn2
ENSMUSG00000090751	65.4485	1.78551	0.577445	3.09209	0.00198751	0.0152619	Vmn2r63
ENSMUSG00000050215	38.0721	1.97043	0.637305	3.09181	0.0019894	0.015268	Olfr70
ENSMUSG00000013419	179.059	1.7289	0.559258	3.09142	0.00199203	0.0152798	Zfp651
ENSMUSG00000045975	93.4648	1.56376	0.505962	3.09067	0.00199704	0.0153015	C2cd2
ENSMUSG00000059460	97.3885	1.52326	0.492849	3.09072	0.00199672	0.0153015	Olfr286
ENSMUSG00000030142	52.1517	1.87871	0.607928	3.09034	0.00199925	0.0153101	Clec4e
ENSMUSG00000029836	6256.63	-1.77304	0.573795	-3.09003	0.00200137	0.015318	Cbx3
ENSMUSG00000026726	50.9139	1.86314	0.602989	3.08985	0.00200259	0.015319	Cubn
ENSMUSG00000020115	715.512	-1.81973	0.589016	-3.08943	0.00200538	0.0153236	Tbk1
ENSMUSG00000051124	1374.17	-1.44687	0.468322	-3.08947	0.00200512	0.0153236	Gimap9
ENSMUSG00000035725	156.375	-1.93658	0.626978	-3.08875	0.00201	0.0153256	Prkx
ENSMUSG00000044533	4906.02	-1.63326	0.528763	-3.08883	0.00200945	0.0153256	Rps2
ENSMUSG00000047592	44.6308	2.08102	0.673699	3.08895	0.00200867	0.0153256	Nxpe5
ENSMUSG00000062410	67.1209	1.84242	0.59642	3.08914	0.0020074	0.0153256	Hsd3b3
ENSMUSG00000029649	2011.74	-1.52476	0.493705	-3.08839	0.00201242	0.0153357	Pomp
ENSMUSG00000049516	560.961	-1.61419	0.522736	-3.08796	0.00201534	0.0153496	Spty2d1
ENSMUSG00000026394	39.844	1.79462	0.581311	3.08719	0.00202058	0.0153673	Atp6v1g3
ENSMUSG00000074345	54.2627	1.83746	0.595198	3.08714	0.00202094	0.0153673	Tnfaip8l3
ENSMUSG00000079164	216.549	1.64512	0.532895	3.08714	0.00202093	0.0153673	Tlr5
ENSMUSG00000016200	118.976	1.60782	0.520887	3.08669	0.00202398	0.0153776	Syt14
ENSMUSG00000041238	1274.55	-1.23699	0.400759	-3.08662	0.00202449	0.0153776	Rbbp8
ENSMUSG00000021364	38.1279	1.92104	0.622416	3.08643	0.00202576	0.0153789	Elovl2
ENSMUSG00000024498	2194.77	-1.34032	0.434499	-3.08475	0.00203723	0.0154146	Tcerg1
ENSMUSG00000026914	1907.82	-1.58793	0.514683	-3.08526	0.00203378	0.0154146	Psmd14
ENSMUSG00000027253	100.861	1.69362	0.548917	3.08538	0.00203293	0.0154146	Lrp4
ENSMUSG00000030298	545.865	-1.82825	0.59275	-3.08436	0.00203994	0.0154146	Sec13
ENSMUSG00000038026	127.906	1.60379	0.519857	3.08506	0.0020351	0.0154146	Kcnj9
ENSMUSG00000043664	76.0507	2.01415	0.653033	3.0843	0.00204035	0.0154146	Tmem221
ENSMUSG00000056679	25.8871	2.18695	0.708824	3.08532	0.00203334	0.0154146	Gpr173
ENSMUSG00000091805	105.971	1.80624	0.585567	3.0846	0.00203823	0.0154146	Vmn2r108
ENSMUSG00000094870	1832.38	-1.49431	0.484454	-3.08452	0.00203879	0.0154146	Zfp131
ENSMUSG00000028016	345.604	-1.42162	0.460987	-3.08387	0.00204326	0.01542	Ints12
ENSMUSG00000030087	94.6963	1.69006	0.548009	3.08401	0.00204232	0.01542	Klf15
ENSMUSG00000020993	1364.1	-1.98475	0.64369	-3.0834	0.0020465	0.0154362	Trappc6b
ENSMUSG00000026435	23.0137	2.28809	0.742379	3.08211	0.0020554	0.0154866	Slc45a3
ENSMUSG00000085601	56.9301	1.73702	0.563566	3.0822	0.00205479	0.0154866	Meiosin
ENSMUSG00000024914	80.5404	-2.52356	0.818835	-3.08189	0.00205692	0.0154898	Drap1
ENSMUSG00000001441	656.269	-1.30284	0.423025	-3.07981	0.00207131	0.0155576	Npepps
ENSMUSG00000024673	34676.7	-1.82808	0.593488	-3.08023	0.00206838	0.0155576	Ms4a1
ENSMUSG00000025969	105.97	1.69519	0.550443	3.07968	0.00207225	0.0155576	Nrp2
ENSMUSG00000026558	195.462	-1.66301	0.539972	-3.0798	0.00207141	0.0155576	Uck2
ENSMUSG00000028364	40.0052	1.95916	0.636136	3.07978	0.00207152	0.0155576	Tnc
ENSMUSG00000040260	125.149	1.7398	0.564938	3.07963	0.00207257	0.0155576	Daam2
ENSMUSG00000025925	940.625	-1.79863	0.584078	-3.07943	0.00207399	0.0155599	Terf1
ENSMUSG00000044148	362.563	-1.79975	0.584665	-3.07826	0.0020821	0.0156124	1810030O07Rik
ENSMUSG00000058396	126.899	1.83163	0.59515	3.07759	0.00208682	0.0156394	Gpr182
ENSMUSG00000058586	416.039	1.81539	0.589931	3.07729	0.00208895	0.0156471	Serhl
ENSMUSG00000001062	184.243	-2.03163	0.660363	-3.07654	0.00209418	0.0156617	Vps9d1
ENSMUSG00000027288	1451.1	-1.28401	0.417348	-3.07659	0.00209384	0.0156617	Zfp106
ENSMUSG00000037523	95.2397	-1.74156	0.566107	-3.07637	0.00209536	0.0156617	Mavs
ENSMUSG00000062397	3279.71	-1.73681	0.564538	-3.07651	0.00209442	0.0156617	Zfp706
ENSMUSG00000079598	50.7548	1.99897	0.649883	3.07589	0.00209876	0.0156787	Clec2l
ENSMUSG00000027835	3004.77	-1.82814	0.594415	-3.07554	0.00210124	0.0156805	Pdcd10
ENSMUSG00000031586	83.4601	1.72482	0.560816	3.07555	0.00210113	0.0156805	Rbpms
ENSMUSG00000023169	2166.23	-1.44198	0.468937	-3.075	0.00210505	0.0156813	Slc38a1
ENSMUSG00000040044	457.276	-1.78929	0.581865	-3.0751	0.0021043	0.0156813	Orc3
ENSMUSG00000042849	87.7048	1.75712	0.571442	3.07489	0.00210581	0.0156813	Olfr1414
ENSMUSG00000070498	39.6731	1.95314	0.635123	3.07522	0.00210349	0.0156813	Tmem132b
ENSMUSG00000030401	44.5046	1.96502	0.639166	3.07436	0.00210957	0.0156843	Rtn2
ENSMUSG00000032356	63.7818	1.77073	0.575953	3.07443	0.00210902	0.0156843	Rasgrf1
ENSMUSG00000072780	50.0266	1.65376	0.537902	3.07447	0.00210877	0.0156843	Vmn2r24
ENSMUSG00000018476	171.667	2.43705	0.792794	3.074	0.00211207	0.0156946	Kdm6b
ENSMUSG00000089872	314.957	1.5331	0.498829	3.0734	0.00211634	0.015718	Rps6kc1
ENSMUSG00000026981	23.1421	2.27188	0.739317	3.07294	0.00211963	0.0157341	Il1rn
ENSMUSG00000047655	116.926	1.80124	0.586244	3.07251	0.00212267	0.0157484	Vmn1r74
ENSMUSG00000026820	59.3163	1.75951	0.572778	3.0719	0.00212704	0.0157657	Ptges2
ENSMUSG00000029544	44.067	1.81262	0.590133	3.07155	0.0021295	0.0157657	Cabp1
ENSMUSG00000031563	147.541	1.63305	0.531625	3.07181	0.00212768	0.0157657	Wwc2
ENSMUSG00000033111	381.045	-1.39588	0.454449	-3.07159	0.00212923	0.0157657	3830406C13Rik
ENSMUSG00000032363	27.3286	2.24783	0.731928	3.0711	0.00213271	0.0157811	Adamts7
ENSMUSG00000000202	106.574	1.6823	0.547918	3.07035	0.00213806	0.0157866	Btbd17
ENSMUSG00000001436	155.365	1.52964	0.498245	3.07005	0.0021402	0.0157866	Slc19a1
ENSMUSG00000025860	3044.91	-1.65021	0.537448	-3.07046	0.00213731	0.0157866	Xiap
ENSMUSG00000048230	124.062	1.63931	0.533963	3.07009	0.00213993	0.0157866	Fbxo43
ENSMUSG00000060565	64.6649	1.81334	0.590648	3.07009	0.00213996	0.0157866	Gm5591
ENSMUSG00000063919	45.6358	1.9326	0.629487	3.07011	0.00213977	0.0157866	Srrm4
ENSMUSG00000020156	667.646	1.41241	0.460133	3.06957	0.0021437	0.0157868	Pwwp3a
ENSMUSG00000029993	330.93	-1.42872	0.46547	-3.06942	0.00214478	0.0157868	Nfu1
ENSMUSG00000030750	998.752	-2.37812	0.774827	-3.06923	0.00214612	0.0157868	Nsmce1
ENSMUSG00000037759	240.154	1.70249	0.554717	3.06912	0.00214691	0.0157868	Ptger2
ENSMUSG00000059278	397.092	-1.86563	0.607794	-3.06952	0.00214405	0.0157868	Naa38
ENSMUSG00000079508	345.516	-1.65702	0.539901	-3.06911	0.00214696	0.0157868	Apoo
ENSMUSG00000021880	1155.1	-1.36449	0.444613	-3.06893	0.00214825	0.015788	Rnase6
ENSMUSG00000032359	1926.82	-1.53892	0.501511	-3.06856	0.0021509	0.0157991	Ctsh
ENSMUSG00000031661	38.2816	1.8578	0.605532	3.06805	0.0021546	0.0158098	Nkd1
ENSMUSG00000039728	40.9972	1.7932	0.584474	3.06805	0.00215458	0.0158098	Slc6a5
ENSMUSG00000001552	29.9979	2.94167	0.95912	3.06705	0.0021618	0.0158342	Jup
ENSMUSG00000057069	2165.56	-1.59787	0.520973	-3.06709	0.00216151	0.0158342	Ero1b
ENSMUSG00000057541	338.943	1.53766	0.501361	3.06697	0.00216244	0.0158342	Pus7
ENSMUSG00000110469	40.8483	2.33217	0.760302	3.06743	0.00215906	0.0158342	Gm10358
ENSMUSG00000003452	515.331	1.4883	0.485321	3.06663	0.00216485	0.0158436	Bicd1
ENSMUSG00000029563	134.697	1.7906	0.584041	3.06589	0.00217026	0.0158668	Foxp2
ENSMUSG00000091811	85.9188	-2.144	0.699311	-3.06588	0.00217029	0.0158668	Inafm1
ENSMUSG00000045725	29.7608	2.11883	0.691148	3.06567	0.00217186	0.01587	Prr15
ENSMUSG00000097929	63.5069	1.76917	0.577152	3.06535	0.00217414	0.0158785	Tunar
ENSMUSG00000006050	617.109	-1.53319	0.500203	-3.06514	0.00217568	0.0158815	Sra1
ENSMUSG00000021779	48.0199	1.97366	0.644004	3.06467	0.0021791	0.0158982	Thrb
ENSMUSG00000036513	873.282	-1.79589	0.586076	-3.06426	0.00218208	0.0159116	Commd2
ENSMUSG00000020087	307.099	1.34564	0.439179	3.06399	0.00218407	0.0159123	Tysnd1
ENSMUSG00000022203	60.0491	1.63329	0.533177	3.06332	0.00218897	0.0159123	Efs
ENSMUSG00000028917	305.912	1.62411	0.530155	3.06347	0.00218787	0.0159123	Plekhm2
ENSMUSG00000030324	23.833	2.12715	0.694291	3.06378	0.00218563	0.0159123	Rho
ENSMUSG00000031543	25.1299	2.07772	0.678208	3.06354	0.00218733	0.0159123	Ank1
ENSMUSG00000048875	41.0505	2.06772	0.674954	3.0635	0.00218768	0.0159123	Pudp
ENSMUSG00000020340	2157.28	-1.55166	0.506622	-3.06275	0.00219314	0.0159141	Cyfip2
ENSMUSG00000024571	495.291	-1.73191	0.565442	-3.06293	0.00219178	0.0159141	Naa12
ENSMUSG00000058186	72.2691	1.78496	0.582779	3.06284	0.00219251	0.0159141	Zfp980
ENSMUSG00000061518	1533.67	-1.68731	0.550929	-3.06266	0.00219376	0.0159141	Cox5b
ENSMUSG00000038784	1703.72	-1.43649	0.469073	-3.06241	0.00219564	0.0159195	Cnot4
ENSMUSG00000044994	30.994	2.1687	0.708329	3.06172	0.00220071	0.015948	Olfr1426
ENSMUSG00000016458	55.3678	1.90133	0.621318	3.06016	0.00221218	0.0159512	Wt1
ENSMUSG00000019055	115.052	1.78154	0.582172	3.06016	0.00221222	0.0159512	Plod1
ENSMUSG00000025078	669.417	-1.33718	0.436818	-3.06117	0.00220473	0.0159512	Nhlrc2
ENSMUSG00000025326	4640.75	-1.43159	0.467715	-3.06082	0.00220728	0.0159512	Ube3a
ENSMUSG00000026198	117.214	1.51843	0.496161	3.06036	0.00221074	0.0159512	Abcb6
ENSMUSG00000029090	45.9981	2.1404	0.699262	3.06094	0.00220645	0.0159512	Adgra3
ENSMUSG00000030534	169.251	-1.55026	0.50655	-3.06042	0.00221027	0.0159512	Vps33b
ENSMUSG00000031101	1289.27	-1.26874	0.414688	-3.0595	0.00221705	0.0159512	Sash3
ENSMUSG00000032216	1051.23	-1.30196	0.425301	-3.06126	0.00220411	0.0159512	Nedd4
ENSMUSG00000033987	45.7534	2.22874	0.728465	3.0595	0.00221705	0.0159512	Dnah17
ENSMUSG00000042377	108.401	1.74133	0.569128	3.05965	0.00221592	0.0159512	Fam83g
ENSMUSG00000045648	165.404	1.59387	0.520957	3.0595	0.00221703	0.0159512	Vwc2l
ENSMUSG00000051339	83.8968	1.65978	0.542314	3.06056	0.00220922	0.0159512	2900026A02Rik
ENSMUSG00000051969	39.0943	1.93796	0.633346	3.05987	0.00221433	0.0159512	Tlr11
ENSMUSG00000036545	28.5942	2.14061	0.699715	3.05927	0.0022188	0.0159556	Adamts2
ENSMUSG00000052748	1104.88	-1.35506	0.443019	-3.05871	0.00222296	0.0159773	Swt1
ENSMUSG00000051246	58.4352	1.68372	0.550552	3.05825	0.00222637	0.0159936	Msantd1
ENSMUSG00000022705	25.7038	2.00296	0.654997	3.05797	0.00222843	0.0159978	Drd3
ENSMUSG00000042572	921.514	-1.24379	0.40675	-3.05786	0.00222923	0.0159978	Ube2q1
ENSMUSG00000027796	124.168	1.69927	0.555761	3.05754	0.00223158	0.0160065	Smad9
ENSMUSG00000021996	870.175	-1.38957	0.454525	-3.05719	0.0022342	0.0160089	Esd
ENSMUSG00000050030	189.179	1.58251	0.517617	3.05731	0.00223335	0.0160089	Olfr728
ENSMUSG00000031133	1505.92	-1.37234	0.448921	-3.05697	0.00223589	0.0160128	Arhgef6
ENSMUSG00000066197	43.7958	1.85819	0.607896	3.05675	0.00223751	0.0160163	Gpr139
ENSMUSG00000046798	241.983	1.63094	0.53359	3.05654	0.0022391	0.0160195	Cldn12
ENSMUSG00000026317	53.3586	2.03253	0.665043	3.05624	0.00224131	0.0160271	Cln8
ENSMUSG00000034850	740.166	1.44552	0.473061	3.05568	0.00224553	0.01604	Tmem127
ENSMUSG00000040242	2043.83	-1.66613	0.54528	-3.05554	0.00224654	0.01604	Fgfr1op2
ENSMUSG00000115705	104.58	1.80983	0.592298	3.05561	0.00224602	0.01604	Vmn1r28
ENSMUSG00000025207	51.5481	1.82499	0.597409	3.05484	0.00225182	0.0160696	Sema4g
ENSMUSG00000075112	181.412	1.75082	0.573214	3.05438	0.00225526	0.0160859	Olfr1211
ENSMUSG00000032318	27.9091	2.13221	0.698153	3.05406	0.00225763	0.0160932	Isl2
ENSMUSG00000038127	5914.83	-1.50926	0.494201	-3.05394	0.00225857	0.0160932	Ccdc50
ENSMUSG00000055088	75.0151	1.76631	0.578457	3.05348	0.00226206	0.0161099	Olfr354
ENSMUSG00000048126	52.3474	1.85721	0.608292	3.05315	0.0022645	0.0161191	Col6a3
ENSMUSG00000022635	1235.89	-1.69573	0.555434	-3.05299	0.00226575	0.0161198	Zcrb1
ENSMUSG00000027580	860.448	-1.83836	0.602198	-3.05274	0.00226759	0.0161247	Helz2
ENSMUSG00000063160	44.921	2.023	0.662787	3.05226	0.00227127	0.0161427	Numbl
ENSMUSG00000045581	36.3379	1.83602	0.601708	3.05135	0.00227818	0.0161836	Olfr710
ENSMUSG00000017677	2955.87	-1.66187	0.544783	-3.05052	0.00228449	0.016212	Wsb1
ENSMUSG00000050132	335.446	1.77562	0.582049	3.05064	0.00228354	0.016212	Sarm1
ENSMUSG00000010358	416.019	-1.69466	0.555592	-3.05018	0.00228704	0.0162212	Ifi35
ENSMUSG00000015957	35.3435	2.09185	0.685842	3.05004	0.00228809	0.0162212	Wnt11
ENSMUSG00000010095	341.994	-2.02158	0.662988	-3.0492	0.00229449	0.0162502	Slc3a2
ENSMUSG00000072663	42.9003	1.99615	0.654637	3.04925	0.00229412	0.0162502	Spef2
ENSMUSG00000014329	30.7385	1.87792	0.615959	3.04878	0.00229773	0.0162589	Bicc1
ENSMUSG00000051611	91.0985	1.78585	0.585767	3.04874	0.00229805	0.0162589	Olfr112
ENSMUSG00000009907	1150.92	-1.25234	0.410838	-3.04826	0.00230173	0.0162604	Vps4b
ENSMUSG00000021357	472.042	-1.86157	0.610692	-3.0483	0.00230141	0.0162604	Exoc2
ENSMUSG00000040428	181.335	1.56674	0.513958	3.04839	0.0023007	0.0162604	Plekha4
ENSMUSG00000015671	2761.39	-1.76644	0.579652	-3.04741	0.00230822	0.016298	Psma2
ENSMUSG00000024897	58.3757	1.80436	0.592214	3.04681	0.00231281	0.0163222	Apba1
ENSMUSG00000038608	3562.9	-1.1971	0.393006	-3.04601	0.00231902	0.016355	Dock10
ENSMUSG00000078485	151.588	1.63948	0.538256	3.04591	0.00231979	0.016355	Plekhn1
ENSMUSG00000039646	100.285	2.04091	0.670104	3.04566	0.00232171	0.0163604	Vasn
ENSMUSG00000003721	555.868	-1.52145	0.499597	-3.04536	0.00232399	0.0163682	Insig2
ENSMUSG00000035934	74.9357	1.7258	0.566764	3.045	0.00232678	0.0163797	Pknox2
ENSMUSG00000016128	196.468	1.62501	0.533719	3.04469	0.00232924	0.0163805	Stard13
ENSMUSG00000022553	341.677	-1.83407	0.602355	-3.04483	0.00232815	0.0163805	Maf1
ENSMUSG00000021301	136.8	1.60067	0.525771	3.04443	0.00233124	0.016385	Hecw1
ENSMUSG00000024317	1404.89	-1.73623	0.570321	-3.0443	0.00233221	0.016385	Rnf138
ENSMUSG00000030522	147.889	1.87368	0.615575	3.04379	0.00233621	0.0164049	Mtmr10
ENSMUSG00000038225	457.986	-1.87568	0.616292	-3.0435	0.00233846	0.0164125	Primpol
ENSMUSG00000027076	209.094	-2.07345	0.681425	-3.04282	0.00234373	0.016433	Timm10
ENSMUSG00000069289	50.9078	1.85702	0.610288	3.04286	0.00234339	0.016433	Vmn1r203
ENSMUSG00000014077	724.283	-1.98385	0.652024	-3.0426	0.00234543	0.0164368	Chp1
ENSMUSG00000029130	91.0586	2.02927	0.667065	3.04209	0.00234944	0.0164566	Rnf32
ENSMUSG00000001419	508.242	-1.50722	0.495512	-3.04174	0.00235218	0.0164676	Mef2d
ENSMUSG00000109771	103.533	1.56643	0.515008	3.04156	0.00235357	0.0164691	Gm35315
[truncated: 12,015 more rows]

## Sheet: DESeq2_KOvsWT LZ cells
ensembl_gene_id	baseMean	log2FoldChange	lfcSE	stat	pvalue	padj	external_gene_name
ENSMUSG00000033809	42.8345	4.96014	0.769278	6.44778	1.13497e-10	1.59315e-06	Alg3
ENSMUSG00000026547	658.781	3.06835	0.496063	6.18541	6.19395e-10	4.34723e-06	Tagln2
ENSMUSG00000073982	382.117	3.09966	0.512735	6.04534	1.49091e-09	6.97595e-06	Rhog
ENSMUSG00000025068	40.957	3.6425	0.612977	5.9423	2.81049e-09	9.86271e-06	Gsto1
ENSMUSG00000094777	4920.66	2.28568	0.400835	5.70228	1.18216e-08	3.3188e-05	H2ac24
ENSMUSG00000030301	81.8732	3.45992	0.616669	5.61065	2.01566e-08	3.53672e-05	Ccdc91
ENSMUSG00000032388	280.002	2.18184	0.388732	5.6127	1.99188e-08	3.53672e-05	Spg21
ENSMUSG00000061104	67.3919	5.17976	0.921208	5.62279	1.87901e-08	3.53672e-05	Sap18b
ENSMUSG00000073412	366.661	3.57454	0.642364	5.56467	2.62652e-08	4.0965e-05	Lst1
ENSMUSG00000007564	602.59	2.96542	0.549726	5.39436	6.87671e-08	9.65284e-05	Ppp2r1a
ENSMUSG00000040936	491.021	2.53721	0.472674	5.36777	7.97165e-08	0.000101726	Ulk4
ENSMUSG00000026112	715.964	2.06642	0.386796	5.3424	9.17251e-08	0.000107295	Coa5
ENSMUSG00000057666	4445.9	2.24507	0.422069	5.31919	1.04228e-07	0.000110352	Gapdh
ENSMUSG00000094954	24.4215	-4.96587	0.935319	-5.30928	1.10061e-07	0.000110352	Gm8011
ENSMUSG00000003813	185.786	2.57237	0.489328	5.25694	1.46473e-07	0.000121217	Rad23a
ENSMUSG00000055720	152.236	3.07319	0.58517	5.25178	1.50632e-07	0.000121217	Ubl7
ENSMUSG00000057191	147.151	2.71368	0.514987	5.26943	1.36851e-07	0.000121217	AB124611
ENSMUSG00000068101	223.046	2.85626	0.544464	5.246	1.5544e-07	0.000121217	Cenpm
ENSMUSG00000056201	8204.76	2.75213	0.526753	5.22471	1.74428e-07	0.000128865	Cfl1
ENSMUSG00000079426	2211.4	2.54297	0.49003	5.18943	2.10939e-07	0.000148047	Arpc4
ENSMUSG00000057738	650.417	1.93584	0.374366	5.171	2.32843e-07	0.000155639	Sptan1
ENSMUSG00000028318	237.2	2.26864	0.443418	5.11624	3.1168e-07	0.000182294	Polr1e
ENSMUSG00000041959	121.601	3.21131	0.627171	5.12031	3.05034e-07	0.000182294	S100a10
ENSMUSG00000053128	83.0642	2.8365	0.554097	5.11914	3.06926e-07	0.000182294	Rnf26
ENSMUSG00000032171	452.012	2.69981	0.528515	5.1083	3.25062e-07	0.000182516	Pin1
ENSMUSG00000032806	51.8538	2.76172	0.547964	5.03997	4.65605e-07	0.000249876	Slc10a3
ENSMUSG00000042747	663.029	2.23833	0.444652	5.03389	4.80633e-07	0.000249876	Krtcap2
ENSMUSG00000018819	2803.51	2.36265	0.471276	5.01331	5.3501e-07	0.000250331	Lsp1
ENSMUSG00000029713	840.841	1.97366	0.392823	5.02429	5.0531e-07	0.000250331	Gnb2
ENSMUSG00000110949	51.1657	3.97102	0.79171	5.01576	5.28253e-07	0.000250331	Nudt8
ENSMUSG00000020133	316.994	2.22809	0.447443	4.9796	6.37163e-07	0.000279496	2310011J03Rik
ENSMUSG00000035042	235.362	3.14552	0.631127	4.98398	6.22901e-07	0.000279496	Ccl5
ENSMUSG00000035203	240.62	2.42447	0.491131	4.9365	7.9538e-07	0.000328375	Epn1
ENSMUSG00000078193	606.615	2.51892	0.509921	4.93981	7.81978e-07	0.000328375	Gm2000
ENSMUSG00000031889	261.804	2.06317	0.418565	4.92916	8.25845e-07	0.000331211	Phaf1
ENSMUSG00000018293	7781.61	2.39408	0.487264	4.91331	8.95522e-07	0.000349179	Pfn1
ENSMUSG00000007670	545.303	2.041	0.417128	4.89297	9.9324e-07	0.000376814	Khsrp
ENSMUSG00000017288	237.777	2.48013	0.509672	4.86613	1.13806e-06	0.000420393	Vps53
ENSMUSG00000024319	145.862	2.16884	0.446745	4.85476	1.20535e-06	0.000433834	Vps52
ENSMUSG00000010048	48.3389	2.85542	0.589538	4.8435	1.27574e-06	0.000436769	Ifrd2
ENSMUSG00000013822	321.21	2.60044	0.536715	4.8451	1.26551e-06	0.000436769	Elof1
ENSMUSG00000024349	184.334	2.09798	0.437258	4.79802	1.60239e-06	0.000535543	Sting1
ENSMUSG00000001134	300.451	2.23801	0.468434	4.77765	1.77358e-06	0.00057045	Uxt
ENSMUSG00000078695	170.953	2.47425	0.518058	4.77601	1.78812e-06	0.00057045	Cisd3
ENSMUSG00000025132	910.225	2.14465	0.449567	4.77047	1.83796e-06	0.000573321	Arhgdia
ENSMUSG00000006731	298.017	2.07851	0.436756	4.75897	1.94583e-06	0.000589498	B4galnt1
ENSMUSG00000021252	497.955	2.37677	0.500122	4.75239	2.01024e-06	0.000589498	Erg28
ENSMUSG00000023973	119.02	2.21663	0.466889	4.74766	2.0578e-06	0.000589498	Cnpy3
ENSMUSG00000029007	66.0353	2.47369	0.52062	4.75143	2.0198e-06	0.000589498	Agtrap
ENSMUSG00000021947	31.0275	3.63807	0.769594	4.72726	2.27572e-06	0.000638886	Cryl1
ENSMUSG00000046756	418	2.16192	0.458561	4.71458	2.42209e-06	0.000666646	Mrps7
ENSMUSG00000002010	561.328	2.03632	0.432647	4.70666	2.51811e-06	0.000679744	Idh3g
ENSMUSG00000018199	176.688	-2.12784	0.452491	-4.7025	2.56991e-06	0.000680639	Ro60
ENSMUSG00000003379	5241.68	2.33494	0.49766	4.69183	2.70772e-06	0.000692136	Cd79a
ENSMUSG00000044533	4906.02	2.18665	0.466086	4.69151	2.71194e-06	0.000692136	Rps2
ENSMUSG00000025147	260.851	2.35704	0.502832	4.68752	2.76533e-06	0.00069316	Mob2
ENSMUSG00000013846	112.926	2.16855	0.46495	4.66406	3.10033e-06	0.000763498	St3gal1
ENSMUSG00000050708	2131.73	2.5269	0.542994	4.65365	3.26118e-06	0.000789261	Ftl1
ENSMUSG00000024640	700.616	2.46459	0.532911	4.62477	3.75019e-06	0.000892228	Psat1
ENSMUSG00000024399	496.331	2.78434	0.602516	4.62119	3.81552e-06	0.000892641	Ltb
ENSMUSG00000001794	596.572	2.41291	0.523858	4.60604	4.10409e-06	0.000907215	Capns1
ENSMUSG00000004665	4019.52	2.0255	0.440212	4.60118	4.20096e-06	0.000907215	Cnn2
ENSMUSG00000005447	406.224	2.87276	0.622628	4.61392	3.95143e-06	0.000907215	Pafah1b3
ENSMUSG00000022841	1093.32	1.59558	0.346567	4.60397	4.14518e-06	0.000907215	Ap2m1
ENSMUSG00000030651	48.1157	-2.8383	0.615853	-4.60874	4.05125e-06	0.000907215	Art2b
ENSMUSG00000017003	55.589	-2.48177	0.540901	-4.58821	4.47073e-06	0.000937129	Svs3a
ENSMUSG00000028407	311.21	2.26374	0.493394	4.5881	4.47301e-06	0.000937129	Smim27
ENSMUSG00000022174	1013.67	1.92309	0.420172	4.57692	4.71871e-06	0.000974066	Dad1
ENSMUSG00000027602	28.2769	3.74406	0.81862	4.57363	4.79342e-06	0.000975149	Map1lc3a
ENSMUSG00000010358	416.019	2.21171	0.484786	4.56224	5.06118e-06	0.000995149	Ifi35
ENSMUSG00000025647	1272.12	1.61424	0.353744	4.56329	5.0358e-06	0.000995149	Shisa5
ENSMUSG00000027404	872.087	2.464	0.540297	4.56045	5.10442e-06	0.000995149	Snrpb
ENSMUSG00000038803	350.87	2.67133	0.586687	4.55324	5.28253e-06	0.00100204	Ost4
ENSMUSG00000048924	33.805	3.0016	0.659004	4.55475	5.2449e-06	0.00100204	Ccdc125
ENSMUSG00000030007	1182.78	1.91852	0.422981	4.5357	5.74118e-06	0.00107452	Cct7
ENSMUSG00000006057	1020.57	2.11644	0.467264	4.52943	5.91436e-06	0.00107818	Atp5g1
ENSMUSG00000033220	3778.63	2.27102	0.501108	4.53201	5.8426e-06	0.00107818	Rac2
ENSMUSG00000001666	524.492	2.11494	0.467298	4.52589	6.01431e-06	0.00108234	Ddt
ENSMUSG00000046861	157.881	2.26392	0.500761	4.52095	6.15621e-06	0.00109386	Hectd3
ENSMUSG00000079362	18.0214	-3.80613	0.842398	-4.51821	6.23655e-06	0.00109428	Gm43302
ENSMUSG00000054452	248.695	2.2103	0.489535	4.51511	6.32835e-06	0.00109668	Tle5
ENSMUSG00000027133	2662.29	2.09216	0.465466	4.49477	6.96437e-06	0.00116481	Nop10
ENSMUSG00000041736	139.569	3.06945	0.682583	4.49682	6.89785e-06	0.00116481	Tspo
ENSMUSG00000056724	142.011	2.24565	0.499634	4.49459	6.97046e-06	0.00116481	Nbeal2
ENSMUSG00000025364	1370.86	1.83743	0.409765	4.4841	7.32213e-06	0.00118581	Pa2g4
ENSMUSG00000028049	137.603	2.26253	0.504657	4.48331	7.34953e-06	0.00118581	Scamp3
ENSMUSG00000030695	812.326	2.22819	0.496528	4.48754	7.20489e-06	0.00118581	Aldoa
ENSMUSG00000056612	302.631	2.33842	0.523389	4.46785	7.90107e-06	0.00126031	Ppp1r14b
ENSMUSG00000078879	107.305	4.23154	0.948126	4.46306	8.07969e-06	0.00127432	Zfp973
ENSMUSG00000027510	338.166	2.00128	0.449067	4.45652	8.33016e-06	0.00129923	Rbm38
ENSMUSG00000027863	213.558	2.68396	0.604193	4.44222	8.90357e-06	0.0013734	Cd2
ENSMUSG00000078173	37.4738	2.49478	0.56386	4.42448	9.66768e-06	0.00147506	Lenep
ENSMUSG00000021178	962.761	1.91748	0.43384	4.41978	9.88008e-06	0.00149125	Psmc1
ENSMUSG00000035944	70.1058	2.29901	0.521825	4.40571	1.0544e-05	0.00157453	Ttc38
ENSMUSG00000056076	797.236	2.04926	0.465973	4.39781	1.09349e-05	0.00161572	Eif3b
ENSMUSG00000044894	1754.11	2.05818	0.468273	4.39526	1.10642e-05	0.0016178	Uqcrq
ENSMUSG00000034189	240.991	1.90768	0.434288	4.39267	1.11969e-05	0.00162032	Hsdl1
ENSMUSG00000031328	464.775	1.92911	0.439798	4.38636	1.15263e-05	0.00165097	Flna
ENSMUSG00000017764	47.3135	3.08563	0.706369	4.3683	1.2522e-05	0.00177547	Zswim1
ENSMUSG00000031158	242.392	2.52129	0.578942	4.35499	1.33075e-05	0.00186798	Timm17b
ENSMUSG00000060803	622.416	1.86265	0.427986	4.35213	1.34824e-05	0.00187378	Gstp1
ENSMUSG00000018446	898.089	1.94958	0.448497	4.34692	1.38063e-05	0.00189999	C1qbp
ENSMUSG00000026626	1285.34	1.59633	0.367618	4.34235	1.40965e-05	0.0019211	Ppp2r5a
ENSMUSG00000025858	357.528	2.10401	0.486441	4.32532	1.5231e-05	0.00205575	Get4
ENSMUSG00000071748	160.341	1.79394	0.415135	4.32134	1.55081e-05	0.00207322	Styx-ps
ENSMUSG00000113262	26.8229	3.88258	0.90045	4.31183	1.61911e-05	0.0021441	Gm48551
ENSMUSG00000039414	144.654	1.71033	0.398299	4.29409	1.75411e-05	0.00230117	Heatr5b
ENSMUSG00000001445	262.082	2.04809	0.477239	4.29154	1.77438e-05	0.00230621	Mrpl10
ENSMUSG00000035142	190.959	2.04219	0.477086	4.28055	1.86434e-05	0.00236046	Nubpl
ENSMUSG00000068856	301.535	2.05767	0.480732	4.28028	1.86658e-05	0.00236046	Sf3b4
ENSMUSG00000112781	140.141	-2.26861	0.529729	-4.28259	1.84731e-05	0.00236046	Gm9046
ENSMUSG00000003500	18.4906	3.5921	0.840841	4.27203	1.93698e-05	0.00240615	Impdh1
ENSMUSG00000078317	104.864	2.57547	0.602703	4.27319	1.92696e-05	0.00240615	F8a
ENSMUSG00000005198	1052.03	1.70055	0.400431	4.24679	2.16855e-05	0.00253442	Polr2a
ENSMUSG00000028843	2528.92	2.07447	0.488135	4.24979	2.1397e-05	0.00253442	Sh3bgrl3
ENSMUSG00000029038	1118.64	1.77423	0.417917	4.24543	2.18178e-05	0.00253442	Ssu72
ENSMUSG00000030357	524.372	1.84138	0.433134	4.25129	2.12542e-05	0.00253442	Fkbp4
ENSMUSG00000033272	283.918	2.1524	0.506713	4.24777	2.15911e-05	0.00253442	Slc35a4
ENSMUSG00000034738	17.0081	3.7272	0.875644	4.25653	2.07626e-05	0.00253442	Nostrin
ENSMUSG00000057863	2683.44	2.0123	0.472784	4.25628	2.07854e-05	0.00253442	Rpl36
ENSMUSG00000067274	9885.13	1.92392	0.453208	4.24513	2.18469e-05	0.00253442	Rplp0
ENSMUSG00000028974	163.962	1.97513	0.465874	4.23961	2.23904e-05	0.00257618	Dffa
ENSMUSG00000017837	65.3565	3.02092	0.713599	4.23336	2.30225e-05	0.00262738	Nkiras2
ENSMUSG00000036594	19280.7	1.84047	0.435	4.23097	2.32686e-05	0.00263404	H2-Aa
ENSMUSG00000020935	39.2081	2.66331	0.630012	4.22739	2.36417e-05	0.0026547	Dcakd
ENSMUSG00000026887	174.316	2.25555	0.533782	4.22561	2.38293e-05	0.0026547	Mrrf
ENSMUSG00000078765	88.7281	5.00999	1.18664	4.222	2.42142e-05	0.00265716	U2af1l4
ENSMUSG00000078812	2583.05	2.55188	0.604444	4.22186	2.423e-05	0.00265716	Eif5a
ENSMUSG00000033083	61.7292	-2.40929	0.571177	-4.21811	2.46353e-05	0.00268067	Tbc1d4
ENSMUSG00000029518	434.868	1.90756	0.45279	4.2129	2.52109e-05	0.00270727	Rab35
ENSMUSG00000030122	45.5626	3.11946	0.74054	4.21241	2.52655e-05	0.00270727	Ptms
ENSMUSG00000045731	78.8437	-2.87363	0.684003	-4.20119	2.65516e-05	0.00280716	Pnoc
ENSMUSG00000050627	537.44	1.59655	0.380059	4.2008	2.65978e-05	0.00280716	Gpd1l
ENSMUSG00000031960	629.488	1.57664	0.37578	4.19563	2.7211e-05	0.00282934	Aars
ENSMUSG00000072949	59.3273	-2.11822	0.504777	-4.19636	2.71244e-05	0.00282934	Acot1
ENSMUSG00000006442	179.268	3.01034	0.718489	4.18982	2.79175e-05	0.00288145	Srm
ENSMUSG00000058076	205.335	2.39453	0.571984	4.18637	2.83455e-05	0.00290427	Sdhc
ENSMUSG00000001098	154.321	1.9449	0.464915	4.18335	2.87242e-05	0.00292175	Kctd10
ENSMUSG00000002778	164.706	2.76031	0.660111	4.18158	2.89488e-05	0.00292342	Kdelr1
ENSMUSG00000030269	678.835	1.6174	0.387065	4.17861	2.93292e-05	0.00294067	Mtmr14
ENSMUSG00000029033	102.943	2.05834	0.493154	4.17383	2.99518e-05	0.0029818	Acap3
ENSMUSG00000036430	103.429	2.64799	0.635123	4.16925	3.05604e-05	0.00302096	Tbcc
ENSMUSG00000022474	77.1585	2.5706	0.617955	4.15985	3.18463e-05	0.00306183	Pmm1
ENSMUSG00000022814	476.932	1.86303	0.447604	4.16222	3.15164e-05	0.00306183	Umps
ENSMUSG00000027395	61.1095	2.49527	0.599688	4.16094	3.16939e-05	0.00306183	Polr1b
ENSMUSG00000063457	5276.49	1.91206	0.459571	4.16054	3.17494e-05	0.00306183	Rps15
ENSMUSG00000021384	315.336	2.37426	0.572047	4.15046	3.31812e-05	0.00314706	Susd3
ENSMUSG00000055745	115.703	2.21633	0.533876	4.1514	3.30454e-05	0.00314706	Rtl6
ENSMUSG00000030802	203.749	1.86906	0.450837	4.14575	3.38704e-05	0.00316959	Bckdk
ENSMUSG00000079852	55.5364	-5.96577	1.43849	-4.14725	3.36489e-05	0.00316959	Klra4
ENSMUSG00000020163	1519.64	1.95473	0.472109	4.14041	3.46679e-05	0.00318593	Uqcr11
ENSMUSG00000021676	24.0204	-3.48063	0.840269	-4.14228	3.43873e-05	0.00318593	Iqgap2
ENSMUSG00000079112	46.9296	-2.29413	0.554134	-4.14003	3.47258e-05	0.00318593	Fam90a1a
ENSMUSG00000041632	123.549	2.02999	0.490778	4.13627	3.52996e-05	0.00321753	Mrps27
ENSMUSG00000044600	495.598	1.74558	0.422871	4.12794	3.66028e-05	0.0033148	Smim7
ENSMUSG00000028470	95.8214	2.09594	0.50895	4.11817	3.81901e-05	0.00343637	Hint2
ENSMUSG00000030220	7875.49	1.99116	0.484382	4.11072	3.94435e-05	0.00346042	Arhgdib
ENSMUSG00000030884	1196.43	1.71321	0.416627	4.11208	3.92105e-05	0.00346042	Uqcrc2
ENSMUSG00000035674	1238.89	1.85645	0.451509	4.11166	3.92826e-05	0.00346042	Ndufa3
ENSMUSG00000042535	194.959	2.36484	0.574888	4.11358	3.89577e-05	0.00346042	Gtpbp1
ENSMUSG00000059540	64.0343	2.72489	0.66327	4.10827	3.98635e-05	0.00347555	Tcea2
ENSMUSG00000024679	37.8174	3.45297	0.840933	4.10612	4.02357e-05	0.00348635	Ms4a6d
ENSMUSG00000031860	44.1424	2.23168	0.543743	4.10429	4.05559e-05	0.00349253	Pbx4
ENSMUSG00000022762	87.3514	-1.95964	0.477882	-4.10069	4.11924e-05	0.00350435	Ncam2
ENSMUSG00000092118	78.4529	2.43404	0.593414	4.10176	4.10023e-05	0.00350435	Fancf
ENSMUSG00000022306	43.5707	-2.21605	0.54077	-4.09795	4.16829e-05	0.00351758	Zfpm2
ENSMUSG00000039450	54.6427	2.9412	0.717936	4.09675	4.18998e-05	0.00351758	Dcxr
ENSMUSG00000055401	48.5077	3.4603	0.844874	4.09564	4.20997e-05	0.00351758	Fbxo6
ENSMUSG00000023939	279.105	2.23158	0.545273	4.09259	4.26583e-05	0.00354317	Mrpl14
ENSMUSG00000062683	1181.54	1.99575	0.489104	4.08042	4.49536e-05	0.00367221	Atp5g2
ENSMUSG00000064109	95.5654	2.72977	0.669028	4.0802	4.49968e-05	0.00367221	Hcst
ENSMUSG00000069744	1512.68	2.02843	0.497062	4.08083	4.48758e-05	0.00367221	Psmb3
ENSMUSG00000001642	1400.42	1.51607	0.372546	4.06948	4.71178e-05	0.00370768	Akr1b3
ENSMUSG00000020781	36.8902	3.43168	0.841935	4.07594	4.58288e-05	0.00370768	Tsen54
ENSMUSG00000028132	56.1305	-2.322	0.570188	-4.07235	4.65419e-05	0.00370768	Tlcd4
ENSMUSG00000036372	2144.34	2.25175	0.552851	4.07298	4.64151e-05	0.00370768	Tmem258
ENSMUSG00000039873	25.3135	3.35872	0.825506	4.06868	4.72804e-05	0.00370768	Neurl2
ENSMUSG00000053310	32.7715	3.0159	0.740714	4.07161	4.66903e-05	0.00370768	Nrgn
ENSMUSG00000118401	8.27771	-3.98685	0.97953	-4.07017	4.69786e-05	0.00370768	Gpr52
ENSMUSG00000002885	101.837	2.4855	0.611446	4.06496	4.80408e-05	0.00372615	Adgre5
ENSMUSG00000022774	348.586	2.41624	0.594411	4.06493	4.80468e-05	0.00372615	Ncbp2
ENSMUSG00000031865	207.34	1.60224	0.394597	4.06046	4.89764e-05	0.00377738	Dctn1
ENSMUSG00000003299	253.944	2.06278	0.508505	4.05656	4.98005e-05	0.00381994	Mrpl4
ENSMUSG00000022956	2016.19	1.81231	0.447978	4.04553	5.22045e-05	0.00398258	Atp5o
ENSMUSG00000026866	251.068	1.58019	0.390984	4.04157	5.3094e-05	0.00402848	Kynu
ENSMUSG00000060032	699.655	1.93393	0.478658	4.04031	5.33801e-05	0.00402848	H2aj
ENSMUSG00000003484	320.051	2.04372	0.506146	4.03781	5.39517e-05	0.00404984	Cyp4f18
ENSMUSG00000028651	236.356	2.51007	0.622001	4.03547	5.44933e-05	0.00405655	Ppie
ENSMUSG00000079017	3682.41	2.33885	0.57965	4.03493	5.46191e-05	0.00405655	Ifi27l2a
ENSMUSG00000029816	29.4013	-2.52808	0.626789	-4.03338	5.49804e-05	0.0040619	Gpnmb
ENSMUSG00000006589	191.691	2.00761	0.498092	4.0306	5.56342e-05	0.00407885	Aprt
ENSMUSG00000070319	493.888	1.80268	0.447321	4.02994	5.57911e-05	0.00407885	Eif3g
ENSMUSG00000031730	186.083	1.54865	0.38453	4.02739	5.64005e-05	0.00410204	Dhodh
ENSMUSG00000028430	65.4608	2.55916	0.635775	4.02526	5.69133e-05	0.004118	Nol6
ENSMUSG00000003037	609.101	1.98578	0.493502	4.02386	5.72521e-05	0.00412127	Rab8a
ENSMUSG00000033107	49.4282	-2.97282	0.73949	-4.02009	5.81765e-05	0.00416645	Rnf125
ENSMUSG00000090806	70.5719	-2.02798	0.505238	-4.0139	5.97228e-05	0.00425548	Vmn2r70
ENSMUSG00000039427	62.5883	2.94536	0.734149	4.01194	6.02228e-05	0.00426943	Alg1
ENSMUSG00000026432	25.9484	-2.35789	0.58888	-4.00402	6.22759e-05	0.0043928	Avpr1b
ENSMUSG00000002661	66.0921	2.95927	0.740052	3.99872	6.36849e-05	0.00446456	Alkbh7
ENSMUSG00000005540	1706.28	1.69225	0.423436	3.99648	6.42925e-05	0.00446456	Fcer2a
ENSMUSG00000005881	90.855	2.35573	0.589466	3.99638	6.43179e-05	0.00446456	Ergic3
ENSMUSG00000051735	116.922	2.18978	0.548065	3.99547	6.45655e-05	0.00446456	Rinl
ENSMUSG00000032478	86.2121	2.52448	0.632351	3.99222	6.54581e-05	0.0045041	Nme6
ENSMUSG00000024334	580.635	1.70017	0.426254	3.98862	6.64584e-05	0.00455061	H2-Oa
ENSMUSG00000096840	25.7522	-2.34091	0.587319	-3.98576	6.72634e-05	0.00458338	Olfr136
ENSMUSG00000028378	110.739	2.62011	0.659612	3.97219	7.12135e-05	0.00477514	Ptgr1
ENSMUSG00000033088	441.447	1.71921	0.432867	3.97169	7.13645e-05	0.00477514	Triobp
ENSMUSG00000038670	68.16	2.66855	0.671485	3.9741	7.06447e-05	0.00477514	Mybpc2
ENSMUSG00000040385	1789.94	1.7056	0.429467	3.97144	7.14382e-05	0.00477514	Ppp1ca
ENSMUSG00000029580	69461.4	1.86141	0.46909	3.96813	7.2438e-05	0.00479629	Actb
ENSMUSG00000054938	32.025	-2.27363	0.572875	-3.96881	7.22312e-05	0.00479629	Olfr1346
ENSMUSG00000094484	47.1237	-10.0417	2.53178	-3.96628	7.30041e-05	0.00481107	Gm21244
ENSMUSG00000024844	1399.57	2.16939	0.547226	3.96433	7.36017e-05	0.00482779	Banf1
ENSMUSG00000015533	21.5371	-3.0535	0.770689	-3.96204	7.43107e-05	0.00485162	Itga2
ENSMUSG00000045128	11599.4	2.03127	0.513569	3.95521	7.64666e-05	0.00496926	Rpl18a
ENSMUSG00000052456	100.192	2.20586	0.558061	3.95273	7.72648e-05	0.004998	Get3
ENSMUSG00000018042	150.753	1.96367	0.497808	3.94463	7.9922e-05	0.00507889	Cyb5r3
ENSMUSG00000020741	129.366	1.79649	0.455441	3.94451	7.99625e-05	0.00507889	Cluh
ENSMUSG00000024387	511.276	1.90764	0.483553	3.94505	7.9782e-05	0.00507889	Csnk2b
ENSMUSG00000045826	1671.34	2.13232	0.540377	3.94598	7.94734e-05	0.00507889	Ptprcap
ENSMUSG00000036904	24.403	-2.82795	0.718796	-3.93429	8.34442e-05	0.00527615	Fzd8
ENSMUSG00000029322	319.634	2.80852	0.714487	3.93082	8.46552e-05	0.00532872	Plac8
ENSMUSG00000058301	156.783	1.71609	0.436966	3.92729	8.59093e-05	0.00538352	Upf1
ENSMUSG00000035885	1861.98	2.34592	0.597544	3.92594	8.63905e-05	0.00538962	Cox8a
ENSMUSG00000062844	21.7257	-2.66119	0.679108	-3.91866	8.90421e-05	0.00553046	Olfr1458
ENSMUSG00000020831	179.351	2.15781	0.550932	3.91665	8.97894e-05	0.00554741	0610010K14Rik
ENSMUSG00000040729	40.3153	-2.35273	0.600829	-3.9158	9.01054e-05	0.00554741	Cep126
ENSMUSG00000051314	47.4594	2.8554	0.730172	3.91059	9.20728e-05	0.00564378	Ffar2
ENSMUSG00000025393	2593.19	1.86174	0.476664	3.90577	9.39245e-05	0.00570744	Atp5b
ENSMUSG00000038387	46.057	3.09599	0.792609	3.90608	9.38063e-05	0.00570744	Rras
ENSMUSG00000022551	554.428	1.61205	0.413037	3.90293	9.50348e-05	0.00575001	Cyc1
ENSMUSG00000024966	138.569	2.10136	0.53884	3.89978	9.62794e-05	0.00580032	Stip1
ENSMUSG00000003344	77.8836	2.29234	0.588515	3.89513	9.81471e-05	0.00584297	Btbd2
ENSMUSG00000033020	413.876	2.41597	0.620142	3.89583	9.78647e-05	0.00584297	Polr2f
ENSMUSG00000058200	45.3341	-2.05974	0.528829	-3.89491	9.82362e-05	0.00584297	Olfr66
ENSMUSG00000025105	130.981	-1.76653	0.453946	-3.89149	9.96312e-05	0.00590094	Bnc1
ENSMUSG00000061626	38.2507	-2.1627	0.556115	-3.88895	0.000100681	0.00593804	Olfr68
ENSMUSG00000020142	45.8799	2.45968	0.632835	3.88676	0.00010159	0.00594901	Slc1a4
ENSMUSG00000033429	86.133	2.88615	0.742617	3.88647	0.000101714	0.00594901	Mcee
ENSMUSG00000029557	116.779	2.47074	0.636448	3.88208	0.000103566	0.00602983	Mrm2
ENSMUSG00000068739	340.419	2.04775	0.527749	3.88017	0.000104385	0.00602983	Sars
ENSMUSG00000079419	237.944	2.08159	0.536416	3.88056	0.000104218	0.00602983	Ms4a6c
ENSMUSG00000045417	55.842	-1.97002	0.508253	-3.87606	0.000106162	0.00610739	Vmn1r230
ENSMUSG00000038909	529.92	1.66082	0.428594	3.87504	0.000106606	0.00610786	Kat7
ENSMUSG00000054435	1148.09	1.50237	0.387947	3.87261	0.000107676	0.00614408	Gimap4
ENSMUSG00000050379	1672.64	1.59166	0.411424	3.86866	0.000109437	0.00621931	Septin6
ENSMUSG00000026926	348.369	1.7391	0.44971	3.86717	0.000110106	0.00623208	Pmpca
ENSMUSG00000055633	15.295	3.34827	0.86627	3.86516	0.000111019	0.00625851	Zfp580
ENSMUSG00000010406	564.227	2.05475	0.532187	3.86096	0.000112943	0.00631624	Mrpl52
ENSMUSG00000090877	1045.64	2.06724	0.535387	3.86122	0.000112823	0.00631624	Hspa1b
ENSMUSG00000042642	113.237	1.88106	0.487509	3.8585	0.000114083	0.0063547	Flad1
ENSMUSG00000003809	161.243	1.97414	0.512673	3.85069	0.000117787	0.00640842	Gcdh
ENSMUSG00000016344	677.722	1.66355	0.431952	3.85124	0.000117524	0.00640842	Ppdpf
ENSMUSG00000032870	871.005	1.62439	0.421815	3.85095	0.000117662	0.00640842	Smap2
ENSMUSG00000040514	25.3829	-2.23764	0.58104	-3.8511	0.000117591	0.00640842	Tex47
ENSMUSG00000072845	35.5995	-2.2776	0.59084	-3.85485	0.0001158	0.00640842	Tmprss11a
ENSMUSG00000073893	47.1268	-1.95927	0.508436	-3.85352	0.00011643	0.00640842	Olfr472
ENSMUSG00000024038	724.617	1.92475	0.500412	3.84633	0.000119898	0.00644831	Ndufv3
ENSMUSG00000025868	143.684	2.08188	0.541201	3.84677	0.000119684	0.00644831	Higd2a
ENSMUSG00000043207	511.448	1.63156	0.424082	3.84728	0.000119436	0.00644831	Zmpste24
ENSMUSG00000024947	199.85	1.81865	0.473384	3.84181	0.000122132	0.00647219	Men1
ENSMUSG00000029915	20.0907	-2.42363	0.631177	-3.83985	0.000123109	0.00647219	Clec5a
ENSMUSG00000048814	55.7225	-1.85257	0.48225	-3.84152	0.000122275	0.00647219	Lonrf2
ENSMUSG00000051705	96.533	1.91376	0.497992	3.84295	0.000121562	0.00647219	Senp8
ENSMUSG00000063576	108.219	2.36093	0.614747	3.84049	0.000122789	0.00647219	Klhdc3
ENSMUSG00000096497	45.9381	-1.99804	0.519991	-3.84245	0.000121814	0.00647219	Olfr787
ENSMUSG00000089665	8.80361	4.36532	1.1374	3.83798	0.000124049	0.00649728	Fcor
ENSMUSG00000014470	99.1358	2.06705	0.538964	3.83522	0.00012545	0.006522	Rnf166
ENSMUSG00000038845	404.453	1.767	0.460665	3.83577	0.000125171	0.006522	Phb
ENSMUSG00000018565	358.87	2.03497	0.530782	3.83391	0.00012612	0.00653265	Elp5
ENSMUSG00000019929	24.2339	-2.4406	0.637616	-3.82769	0.00012935	0.00667529	Dcn
ENSMUSG00000001281	117.873	2.41471	0.631607	3.82311	0.000131779	0.00674879	Itgb7
ENSMUSG00000038496	50.1369	-2.33256	0.61016	-3.82286	0.000131915	0.00674879	Slc19a3
ENSMUSG00000055839	2776.7	2.00475	0.524488	3.82229	0.000132216	0.00674879	Elob
ENSMUSG00000006288	342.454	1.97229	0.516258	3.82035	0.000133262	0.00677753	Ttc5
ENSMUSG00000021018	425.914	1.76073	0.461035	3.81908	0.000133952	0.00678802	Polr2h
ENSMUSG00000026095	896.677	1.53373	0.401991	3.81533	0.000136003	0.00681814	Asnsd1
ENSMUSG00000030397	42.8043	2.19718	0.575881	3.81533	0.000136003	0.00681814	Mark4
ENSMUSG00000053398	545.218	1.48988	0.390481	3.81551	0.000135903	0.00681814	Phgdh
ENSMUSG00000021606	984.88	1.63794	0.429427	3.81425	0.000136595	0.00682341	Ndufs6
ENSMUSG00000063953	371.298	-1.84789	0.485246	-3.80815	0.000140009	0.00696915	Amd2
ENSMUSG00000036992	466.249	2.07927	0.546201	3.80679	0.000140781	0.00698284	Nxt1
ENSMUSG00000049299	937.146	2.35981	0.62004	3.80591	0.000141284	0.00698312	Trappc1
ENSMUSG00000040699	1262.29	1.72906	0.454726	3.80243	0.000143286	0.00703746	Limd2
ENSMUSG00000040904	40.3549	3.26139	0.857787	3.8021	0.000143475	0.00703746	Gm21988
ENSMUSG00000070283	238.095	1.89877	0.499493	3.80139	0.000143888	0.00703746	Ndufaf3
ENSMUSG00000004500	33.1847	2.29093	0.603922	3.79341	0.00014859	0.00709442	Zfp324
ENSMUSG00000019787	54.6003	-1.91668	0.505008	-3.79534	0.000147443	0.00709442	Trdn
ENSMUSG00000024772	136.878	1.96007	0.516676	3.79361	0.000148473	0.00709442	Ehd1
ENSMUSG00000029073	73.218	2.32119	0.611483	3.796	0.000147047	0.00709442	Cptp
ENSMUSG00000033857	29.1322	2.6961	0.710518	3.79456	0.000147905	0.00709442	Engase
ENSMUSG00000047053	46.1869	-2.02271	0.532965	-3.79521	0.000147517	0.00709442	Teddm1a
ENSMUSG00000050628	414.077	1.77639	0.467779	3.79749	0.000146166	0.00709442	Ubald2
ENSMUSG00000026254	459.36	1.42881	0.376855	3.79141	0.000149796	0.00712775	Eif4e2
ENSMUSG00000026377	655.826	1.61018	0.424962	3.78901	0.000151249	0.00712801	Nifk
ENSMUSG00000033940	1048.69	1.96159	0.517722	3.78889	0.000151325	0.00712801	Brk1
ENSMUSG00000040084	330.669	2.04447	0.539484	3.78968	0.000150842	0.00712801	Bub1b
ENSMUSG00000029003	108.828	1.64341	0.434196	3.78495	0.000153741	0.00719354	Mad2l2
ENSMUSG00000078307	89.674	-1.78332	0.471158	-3.78498	0.000153723	0.00719354	AI593442
ENSMUSG00000090315	89.4594	-1.99559	0.527404	-3.7838	0.000154451	0.00720273	Vmn2r104
ENSMUSG00000001525	5123.12	1.81356	0.479703	3.78058	0.000156464	0.00724845	Tubb5
ENSMUSG00000031979	152.538	2.21993	0.587222	3.78039	0.00015658	0.00724845	Cog2
ENSMUSG00000051313	35.7681	-2.08307	0.551111	-3.77976	0.00015698	0.00724845	Olfr1262
ENSMUSG00000048327	412.479	1.79126	0.474372	3.77606	0.000159327	0.0073327	Ckap2l
ENSMUSG00000002767	102.767	2.42925	0.643826	3.77314	0.000161204	0.00739486	Mrpl2
ENSMUSG00000031146	416.717	2.08003	0.551647	3.77058	0.000162867	0.00744677	Plp2
ENSMUSG00000115697	47.3313	-2.00538	0.532273	-3.76757	0.000164841	0.00751258	Vmn1r216
ENSMUSG00000060586	5864.21	1.95391	0.51916	3.76359	0.000167491	0.00760865	H2-Eb1
ENSMUSG00000025135	396.676	1.70038	0.452429	3.75832	0.000171055	0.0077432	Anapc11
ENSMUSG00000095430	60.4801	-1.88232	0.500937	-3.75759	0.000171556	0.0077432	Vmn1r72
ENSMUSG00000024610	18332.3	2.06165	0.548792	3.75671	0.000172161	0.00774559	Cd74
ENSMUSG00000039358	33.5049	-2.17027	0.577995	-3.75482	0.000173468	0.00777946	Drd5
ENSMUSG00000000594	421.682	1.71805	0.458093	3.75044	0.000176523	0.00783295	Gm2a
ENSMUSG00000002015	602.684	2.20222	0.587228	3.75019	0.000176701	0.00783295	Bcap31
ENSMUSG00000026064	58.1851	-2.34353	0.624954	-3.74992	0.000176893	0.00783295	Ptp4a1
ENSMUSG00000079442	142.626	1.56098	0.416105	3.75142	0.000175839	0.00783295	St6galnac4
ENSMUSG00000060376	95.3734	2.19834	0.586436	3.74864	0.000177795	0.00784813	Bckdha
ENSMUSG00000057278	2815.63	1.88045	0.50189	3.74675	0.000179143	0.00788283	Snrpg
ENSMUSG00000018882	418.136	2.19949	0.587656	3.74281	0.000181971	0.00788372	Mrpl45
ENSMUSG00000038811	999.46	1.90057	0.507657	3.74381	0.000181252	0.00788372	Gngt2
ENSMUSG00000045193	215.069	1.90209	0.507909	3.74495	0.000180433	0.00788372	Cirbp
ENSMUSG00000062257	217.901	-2.10733	0.562997	-3.74305	0.000181798	0.00788372	Opcml
ENSMUSG00000094248	160	1.64464	0.439268	3.74404	0.000181084	0.00788372	H2ac23
ENSMUSG00000020088	543.928	1.40141	0.37461	3.74098	0.000183304	0.00789275	Sar1a
ENSMUSG00000031708	446.654	1.99052	0.532015	3.74147	0.000182947	0.00789275	Tecr
ENSMUSG00000021963	1302.19	1.3298	0.355876	3.73671	0.000186442	0.00797894	Sap18
ENSMUSG00000036835	902.61	1.80416	0.482726	3.73743	0.000185908	0.00797894	Psenen
ENSMUSG00000018166	95.4843	-1.66788	0.446532	-3.73519	0.000187576	0.00799017	Erbb3
ENSMUSG00000029777	610.431	1.43113	0.383185	3.73483	0.000187843	0.00799017	Gars
ENSMUSG00000022748	149.962	2.08339	0.558075	3.73317	0.000189084	0.00801867	Cmss1
ENSMUSG00000096736	157.859	-2.20095	0.59	-3.73042	0.000191163	0.0080824	Gm17535
ENSMUSG00000047649	85.5711	2.0003	0.5369	3.72564	0.000194819	0.00818767	Cd3eap
ENSMUSG00000052372	44.61	-1.90381	0.510957	-3.72596	0.000194575	0.00818767	Il1rapl1
ENSMUSG00000020219	958.84	2.14619	0.576593	3.7222	0.000197497	0.00822986	Timm13
ENSMUSG00000025816	137.147	1.59886	0.429408	3.7234	0.000196561	0.00822986	Sec61a2
ENSMUSG00000033751	498.919	1.69758	0.456118	3.72181	0.0001978	0.00822986	Gadd45gip1
ENSMUSG00000046711	575.67	1.85926	0.499622	3.72134	0.000198169	0.00822986	Hmga1
ENSMUSG00000026127	454.122	1.51729	0.408067	3.71824	0.000200613	0.00825807	Imp4
ENSMUSG00000031492	32.0645	-2.23098	0.599812	-3.71946	0.000199648	0.00825807	Chrnb3
ENSMUSG00000034997	45.2548	-1.9588	0.526734	-3.71875	0.000200207	0.00825807	Htr2a
ENSMUSG00000008140	240.912	1.80944	0.486893	3.71629	0.000202166	0.00829768	Emc10
ENSMUSG00000037548	1358.43	1.76991	0.47636	3.71549	0.000202813	0.00829996	H2-DMb2
ENSMUSG00000075031	32.9481	2.60136	0.700468	3.71374	0.00020422	0.00833323	H2bc3
ENSMUSG00000001786	202.07	1.79169	0.483305	3.70717	0.000209591	0.00835517	Fbxo7
ENSMUSG00000006418	659.758	1.71298	0.462045	3.70739	0.000209409	0.00835517	Rnf114
ENSMUSG00000019916	52.9907	2.27451	0.612892	3.71112	0.000206347	0.00835517	P4ha1
ENSMUSG00000023048	1132.25	1.77705	0.479088	3.70924	0.00020788	0.00835517	Prr13
ENSMUSG00000024856	660.589	1.93654	0.522268	3.70795	0.000208947	0.00835517	Cdk2ap2
ENSMUSG00000034932	623.504	1.85089	0.498687	3.71152	0.000206015	0.00835517	Mrpl54
ENSMUSG00000043510	203.626	2.08308	0.562048	3.70623	0.00021037	0.00835517	Hscb
ENSMUSG00000053175	29.8764	2.28172	0.615905	3.70466	0.000211672	0.00835517	Bcl3
ENSMUSG00000067430	66.2916	2.16805	0.584662	3.70821	0.000208727	0.00835517	Zfp763
ENSMUSG00000078652	522.167	2.14009	0.577731	3.70431	0.000211968	0.00835517	Psme3
ENSMUSG00000090258	687.732	1.67635	0.452431	3.7052	0.000211224	0.00835517	Churc1
ENSMUSG00000090774	100.911	-1.84139	0.496938	-3.70547	0.000210996	0.00835517	Vmn2r74
ENSMUSG00000095503	42.0668	-2.71401	0.732789	-3.70368	0.000212495	0.00835517	Pramel43
ENSMUSG00000032892	38.0093	2.98836	0.807264	3.70183	0.000214047	0.00839266	Rangrf
ENSMUSG00000029657	1108.42	1.42206	0.384526	3.69822	0.000217119	0.00848943	Hsph1
ENSMUSG00000036745	107.266	-1.62355	0.439199	-3.69662	0.000218492	0.00851935	Ttll7
ENSMUSG00000015943	167.8	2.09336	0.566688	3.69403	0.000220731	0.0085613	Bola1
ENSMUSG00000047414	75.8703	-1.65289	0.447458	-3.69396	0.000220787	0.0085613	Flrt2
ENSMUSG00000015702	26.5652	-3.63204	0.983896	-3.69149	0.000222944	0.00859814	Anxa9
ENSMUSG00000026411	57.1217	2.93976	0.796365	3.69147	0.000222962	0.00859814	Tmem9
ENSMUSG00000090137	12952.8	1.88836	0.511733	3.69013	0.000224138	0.00861979	Uba52
ENSMUSG00000050732	729.002	1.6187	0.439022	3.68706	0.000226861	0.00868298	Vamp8
ENSMUSG00000060950	70.5688	1.89329	0.513519	3.68688	0.000227018	0.00868298	Trmt61a
ENSMUSG00000006315	270.82	2.18344	0.592432	3.68556	0.000228199	0.00870441	Tmem147
ENSMUSG00000020792	117.827	1.92455	0.522631	3.68242	0.000231034	0.00876101	Exoc7
ENSMUSG00000037818	186.765	1.44515	0.392396	3.68289	0.000230601	0.00876101	Abhd18
ENSMUSG00000107002	230.079	2.23227	0.606292	3.68184	0.000231555	0.00876101	0610012G03Rik
ENSMUSG00000051154	527.679	2.02966	0.551472	3.68045	0.000232827	0.00878546	Commd3
ENSMUSG00000027593	178.859	1.67222	0.454677	3.67781	0.000235246	0.00882927	Raly
ENSMUSG00000056300	44.5028	-1.97188	0.536112	-3.67811	0.000234967	0.00882927	Zfp981
ENSMUSG00000020392	1056.47	1.85968	0.506133	3.67428	0.000238518	0.00885734	Cdkn2aipnl
ENSMUSG00000022587	2542.49	1.7327	0.47157	3.67432	0.000238485	0.00885734	Ly6e
ENSMUSG00000068267	359.054	1.70188	0.463046	3.6754	0.000237474	0.00885734	Cenpb
ENSMUSG00000079304	20.8881	3.10889	0.845717	3.67603	0.000236888	0.00885734	Tex52
ENSMUSG00000030707	7621.38	1.65386	0.450889	3.668	0.000244453	0.00905378	Coro1a
ENSMUSG00000095325	162.54	1.86301	0.508177	3.66607	0.000246303	0.00909828	Zfp870
ENSMUSG00000026163	46.131	-2.02539	0.552625	-3.66503	0.00024731	0.00911154	Sphkap
ENSMUSG00000075168	53.1188	-1.94206	0.530357	-3.66179	0.000250463	0.00920353	Olfr1099
ENSMUSG00000003072	636.541	1.9494	0.53282	3.65866	0.000253541	0.00922527	Atp5d
ENSMUSG00000030801	141.915	1.76929	0.483556	3.65891	0.000253293	0.00922527	Kat8
ENSMUSG00000048758	2024.57	1.80974	0.494665	3.65851	0.000253683	0.00922527	Rpl29
ENSMUSG00000059456	2449.41	1.37484	0.375704	3.65938	0.000252828	0.00922527	Ptk2b
ENSMUSG00000030432	2935.18	1.64544	0.450016	3.65641	0.000255773	0.00927425	Rpl28
ENSMUSG00000064307	15.6731	3.25908	0.891474	3.65583	0.000256352	0.00927425	Lrrc51
ENSMUSG00000074754	90.0324	2.65699	0.726971	3.65487	0.000257307	0.0092849	Smim26
ENSMUSG00000019302	148.797	1.94073	0.531467	3.65166	0.000260554	0.00937795	Atp6v0a1
ENSMUSG00000037649	1725.82	1.76823	0.484724	3.64792	0.000264373	0.0094729	H2-DMa
ENSMUSG00000114470	57.4725	2.86891	0.786487	3.64775	0.000264542	0.0094729	Gm49395
ENSMUSG00000047545	16.2395	-2.58579	0.709315	-3.64547	0.000266904	0.00948489	Olfr629
ENSMUSG00000049916	111.004	1.90011	0.521133	3.64612	0.000266233	0.00948489	2610318N02Rik
ENSMUSG00000062963	449.927	2.16032	0.592527	3.64594	0.00026642	0.00948489	Ufc1
ENSMUSG00000020832	84.5848	1.68733	0.463033	3.64408	0.000268347	0.00951208	Eral1
ENSMUSG00000016262	159.233	-1.61282	0.442764	-3.64261	0.000269883	0.00951845	Sertad4
ENSMUSG00000068580	133.164	2.27536	0.624541	3.64324	0.000269226	0.00951845	Zfyve19
ENSMUSG00000048356	19.0462	-2.4087	0.661585	-3.64081	0.000271781	0.00952447	Olfr1496
ENSMUSG00000058976	17.7488	-2.57803	0.708143	-3.64054	0.000272063	0.00952447	Usp17lc
ENSMUSG00000095929	25.8093	-2.41733	0.664007	-3.64052	0.000272089	0.00952447	Olfr487
ENSMUSG00000024194	676.209	1.8123	0.498435	3.63598	0.000276927	0.00964573	Cuta
ENSMUSG00000027281	268.598	1.5985	0.439606	3.63621	0.00027668	0.00964573	Slx4ip
ENSMUSG00000002379	921.067	1.81868	0.50042	3.63431	0.00027873	0.00968447	Ndufa11
ENSMUSG00000062997	29868.2	1.86619	0.513837	3.63187	0.000281373	0.00975218	Rpl35
ENSMUSG00000054836	72.5472	2.14215	0.58996	3.63101	0.000282311	0.00976058	Elp6
ENSMUSG00000023868	54.9315	-1.9252	0.530326	-3.63022	0.000283182	0.00976666	Pde10a
ENSMUSG00000027628	183.995	1.83877	0.506648	3.62929	0.000284198	0.00977765	Aar2
ENSMUSG00000014301	308.788	1.77187	0.488531	3.62693	0.000286806	0.00982251	Pam16
ENSMUSG00000045132	84.5178	-1.52978	0.421794	-3.62685	0.000286901	0.00982251	Olfr620
ENSMUSG00000036241	776.966	1.57394	0.4343	3.62407	0.000290002	0.00990452	Ube2r2
ENSMUSG00000002017	666.499	1.73672	0.479775	3.61986	0.000294761	0.0100426	Fam98a
ENSMUSG00000018567	2334.39	1.89138	0.523551	3.6126	0.000303137	0.0101072	Gabarap
ENSMUSG00000021379	71.3243	-1.85028	0.511898	-3.61454	0.000300884	0.0101072	Id4
ENSMUSG00000023971	83.2112	2.88686	0.798517	3.61527	0.000300034	0.0101072	Rrp36
ENSMUSG00000028104	59.5942	2.07607	0.574414	3.61423	0.000301239	0.0101072	Polr3gl
ENSMUSG00000039607	74.8892	-1.79547	0.496963	-3.61287	0.000302824	0.0101072	Rbms3
ENSMUSG00000040855	71.1627	-1.78882	0.495047	-3.61344	0.000302156	0.0101072	Reps2
ENSMUSG00000053007	152.728	-1.62888	0.450451	-3.61612	0.000299054	0.0101072	Creb5
ENSMUSG00000066152	20.2854	3.10628	0.858718	3.61735	0.00029764	0.0101072	Slc31a2
ENSMUSG00000089768	219.008	1.77246	0.490308	3.615	0.000300351	0.0101072	Tmsb15b1
ENSMUSG00000026761	2204.16	1.49485	0.413909	3.61153	0.000304391	0.010125	Orc4
ENSMUSG00000003527	116.814	1.63345	0.452697	3.60826	0.000308261	0.0101757	Ess2
ENSMUSG00000021108	100.027	-1.70457	0.472809	-3.6052	0.000311918	0.0101757	Prkch
ENSMUSG00000031388	177.242	1.67077	0.463183	3.60716	0.000309571	0.0101757	Naa10
ENSMUSG00000040466	878.088	1.50146	0.416138	3.60808	0.00030847	0.0101757	Blvrb
ENSMUSG00000050989	46.2357	-2.78979	0.77389	-3.60489	0.000312282	0.0101757	Selenon
ENSMUSG00000051518	235.043	2.12529	0.589369	3.60603	0.000310912	0.0101757	Rps19bp1
ENSMUSG00000070853	28.4866	-2.04955	0.568567	-3.60476	0.000312442	0.0101757	Olfr1150-ps1
ENSMUSG00000091631	62.8884	-1.8011	0.499234	-3.60772	0.000308905	0.0101757	Vmn2r95
ENSMUSG00000100586	59.1173	-1.94315	0.538824	-3.60627	0.000310627	0.0101757	Vmn1r90
ENSMUSG00000018340	114.323	2.15169	0.59716	3.60321	0.000314317	0.0101909	Anxa6
ENSMUSG00000061032	414.861	1.88943	0.52438	3.60317	0.00031436	0.0101909	Rrp1
ENSMUSG00000029993	330.93	1.45978	0.405225	3.6024	0.000315294	0.0101977	Nfu1
ENSMUSG00000060450	487.655	1.63174	0.453169	3.60073	0.00031733	0.0102399	Rnf14
ENSMUSG00000017652	531.115	1.31669	0.36584	3.59907	0.000319353	0.010258	Cd40
ENSMUSG00000039304	81.7012	-1.68366	0.467766	-3.59936	0.000319007	0.010258	Tnfsf10
ENSMUSG00000063065	138.094	2.0996	0.583732	3.59685	0.000322093	0.0103224	Mapk3
ENSMUSG00000029028	175.903	1.79144	0.49814	3.59625	0.000322838	0.0103227	Lrrc47
ENSMUSG00000019756	42.3358	-1.89065	0.525979	-3.59453	0.000324977	0.0103675	Prl8a1
ENSMUSG00000078439	41.3997	3.0224	0.84118	3.59306	0.000326823	0.0104027	Smim24
ENSMUSG00000025794	5114.59	1.85532	0.516455	3.59241	0.000327632	0.0104049	Rpl14
ENSMUSG00000031378	245.814	1.32845	0.369857	3.59179	0.000328413	0.0104062	Abcd1
ENSMUSG00000008384	138.09	2.12971	0.593543	3.58813	0.000333054	0.0105058	Sertad1
ENSMUSG00000096210	110.244	2.33819	0.651589	3.58844	0.000332663	0.0105058	H1f0
ENSMUSG00000026260	545.918	1.49705	0.417477	3.58594	0.000335863	0.0105707	Ndufa10
ENSMUSG00000064329	158.196	-1.68148	0.469027	-3.58503	0.000337034	0.0105838	Scn1a
ENSMUSG00000007892	10275.4	1.76629	0.493	3.58273	0.000340025	0.0105875	Rplp1
ENSMUSG00000028959	138.66	2.03665	0.56848	3.58262	0.00034017	0.0105875	Fastk
ENSMUSG00000035295	40.7501	2.24383	0.626214	3.58317	0.000339456	0.0105875	Wdr38
ENSMUSG00000073952	30.8113	-2.00168	0.558545	-3.58373	0.000338718	0.0105875	Olfr597
ENSMUSG00000041907	29.478	-2.17107	0.606415	-3.58016	0.000343381	0.0106638	Gpr45
ENSMUSG00000022193	619.201	1.72925	0.483814	3.57421	0.000351291	0.0108854	Psmb5
ENSMUSG00000019579	367.466	1.91171	0.53542	3.57048	0.000356329	0.0110052	Mydgf
ENSMUSG00000031823	213.95	1.7387	0.487006	3.57019	0.000356727	0.0110052	Zdhhc7
ENSMUSG00000061296	38.867	-1.8723	0.524573	-3.56919	0.000358087	0.011023	Vmn1r210
ENSMUSG00000037679	48.2776	2.22531	0.623645	3.56824	0.000359391	0.0110389	Inf2
ENSMUSG00000023988	294.494	1.74515	0.489247	3.56702	0.000361067	0.0110661	Bysl
ENSMUSG00000049922	169.421	1.97585	0.554255	3.56488	0.000364028	0.0111084	Slc35c1
ENSMUSG00000111448	96.0604	-1.73056	0.48539	-3.5653	0.000363439	0.0111084	Olfr912
ENSMUSG00000019158	307.35	1.73747	0.487767	3.56209	0.000367911	0.0111301	Tmem160
ENSMUSG00000022439	456.324	2.47185	0.693896	3.56229	0.000367641	0.0111301	Parvg
ENSMUSG00000041870	1106.11	1.71619	0.481756	3.56236	0.000367533	0.0111301	Ankrd13a
ENSMUSG00000058470	895.462	-1.47497	0.413971	-3.56297	0.000366677	0.0111301	Gm8369
ENSMUSG00000038393	574.103	1.38172	0.388104	3.56018	0.000370595	0.0111872	Txnip
ENSMUSG00000045948	303.527	1.71329	0.481423	3.55881	0.000372537	0.0112217	Mrps12
ENSMUSG00000021973	494.28	1.58564	0.445982	3.55539	0.000377421	0.0113363	Micu2
ENSMUSG00000028703	135.912	1.97562	0.555728	3.55501	0.000377958	0.0113363	Lrrc41
ENSMUSG00000015092	814.451	1.68449	0.473935	3.55427	0.000379036	0.0113444	Edf1
ENSMUSG00000033068	151.499	1.88558	0.530917	3.55155	0.000382969	0.0114042	Entpd6
ENSMUSG00000053287	48.0034	-1.88053	0.529453	-3.55184	0.000382551	0.0114042	Olfr1013
ENSMUSG00000066372	88.2379	-1.7981	0.506334	-3.55121	0.000383471	0.0114042	Vmn2r65
ENSMUSG00000049648	276.881	-1.65545	0.466361	-3.54973	0.000385629	0.0114441	Olfr273
ENSMUSG00000045438	143.163	2.0659	0.582178	3.54857	0.000387332	0.0114704	Cox19
ENSMUSG00000028937	82.7601	2.09345	0.590226	3.54686	0.000389855	0.0115092	Acot7
ENSMUSG00000041203	1162.27	1.75243	0.494119	3.54657	0.000390283	0.0115092	Trir
ENSMUSG00000027469	766.299	1.92662	0.54365	3.54385	0.000394324	0.011604	Tpx2
ENSMUSG00000000948	45.9493	-1.9027	0.537159	-3.54216	0.000396869	0.0116545	Gm38393
ENSMUSG00000043747	36.602	-1.98094	0.559768	-3.53886	0.00040186	0.0117764	1520401A03Rik
ENSMUSG00000052942	155.441	-1.72794	0.488482	-3.53737	0.000404128	0.0118182	Glis3
ENSMUSG00000034902	94.8296	1.5596	0.440964	3.5368	0.000405013	0.0118195	Pip5k1c
ENSMUSG00000074361	130.517	-1.70868	0.483854	-3.53139	0.00041338	0.0120386	C5ar2
ENSMUSG00000059482	156.866	2.28886	0.648291	3.5306	0.000414616	0.0120496	Cfap418
ENSMUSG00000020402	623.505	1.72261	0.488026	3.52975	0.000415957	0.0120608	Vdac1
ENSMUSG00000033365	148.038	1.66618	0.472132	3.52906	0.000417033	0.0120608	Ipo13
ENSMUSG00000044205	25.8412	-2.14518	0.607919	-3.52872	0.000417578	0.0120608	Olfr983
ENSMUSG00000063844	42.3257	-1.73894	0.492876	-3.52815	0.000418468	0.0120617	Olfr1276
ENSMUSG00000016028	119.041	-1.43075	0.405929	-3.52463	0.000424067	0.0121518	Celsr1
ENSMUSG00000030641	246.615	1.77416	0.50337	3.52456	0.000424193	0.0121518	Ddias
ENSMUSG00000059895	1357.19	1.61439	0.457911	3.52554	0.000422614	0.0121518	Ptp4a3
ENSMUSG00000025809	825.533	1.4043	0.398603	3.52305	0.000426604	0.012196	Itgb1
ENSMUSG00000094539	72.6825	-1.75864	0.499631	-3.51987	0.000431751	0.0123181	Olfr191
ENSMUSG00000026458	81.3458	2.70119	0.76815	3.51649	0.000437293	0.0124253	Ppfia4
ENSMUSG00000027650	200.251	1.94025	0.551845	3.51593	0.000438213	0.0124253	Tti1
ENSMUSG00000033458	22.2795	-2.26964	0.645819	-3.51436	0.00044082	0.0124253	Fan1
ENSMUSG00000045065	76.4207	-1.94575	0.553654	-3.51438	0.000440787	0.0124253	9930022D16Rik
ENSMUSG00000060036	9755	1.45346	0.413463	3.51532	0.000439217	0.0124253	Rpl3
ENSMUSG00000070817	71.7129	-1.66073	0.472398	-3.51554	0.000438863	0.0124253	Vmn1r85
ENSMUSG00000036647	53.2675	-1.77357	0.504816	-3.5133	0.000442579	0.0124498	Olfr6
ENSMUSG00000075249	94.5487	-1.70385	0.485249	-3.51128	0.000445949	0.0125196	Fsip2
ENSMUSG00000054545	93.0923	-1.74567	0.497323	-3.51013	0.000447889	0.0125489	Ugt1a6a
ENSMUSG00000025980	1551.96	1.57692	0.449677	3.50679	0.000453544	0.0126097	Hspd1
ENSMUSG00000030706	511.444	1.57711	0.449737	3.50673	0.000453652	0.0126097	Mrpl48
ENSMUSG00000047635	105.067	1.9381	0.552666	3.50681	0.000453506	0.0126097	Mtrfr
ENSMUSG00000051804	41.9695	2.93935	0.837907	3.50796	0.000451554	0.0126097	Adam6b
ENSMUSG00000070871	38.1504	2.18222	0.62247	3.50574	0.000455335	0.0126315	Ccnyl1
ENSMUSG00000024059	69.9649	-1.82906	0.521887	-3.5047	0.000457118	0.012656	Clip4
ENSMUSG00000008036	589.947	1.83652	0.524134	3.50392	0.000458468	0.0126636	Ap2s1
ENSMUSG00000020850	467.911	1.81704	0.518714	3.50297	0.000460101	0.0126636	Prpf8
ENSMUSG00000031672	395.831	1.86333	0.531852	3.50348	0.000459213	0.0126636	Got2
ENSMUSG00000022570	173.895	2.06471	0.58994	3.49987	0.000465492	0.0127869	Gfus
ENSMUSG00000056305	385.57	1.68144	0.48055	3.49899	0.000467019	0.0128038	Usp39
ENSMUSG00000031820	189.965	2.07568	0.593686	3.49625	0.000471843	0.0129039	Babam1
ENSMUSG00000034892	4533.35	1.75617	0.502356	3.49588	0.000472508	0.0129039	Rps29
ENSMUSG00000023945	40.0811	-1.72696	0.494243	-3.49414	0.000475585	0.0129475	Slc5a7
ENSMUSG00000035048	816.25	1.64274	0.470169	3.49394	0.00047595	0.0129475	Anapc13
ENSMUSG00000033047	1372.44	1.45824	0.417581	3.49212	0.000479198	0.0129855	Eif3l
ENSMUSG00000061479	452.488	1.73799	0.497648	3.4924	0.000478697	0.0129855	Snrpa
ENSMUSG00000031880	46.75	2.13604	0.611939	3.49061	0.000481922	0.0130164	Rrad
ENSMUSG00000045441	98.1244	-1.67855	0.480895	-3.49046	0.000482191	0.0130164	Gprin3
ENSMUSG00000009418	167.268	-1.57017	0.450068	-3.48873	0.000485314	0.013049	Nav1
ENSMUSG00000052469	18.4527	-2.36827	0.67875	-3.48917	0.000484524	0.013049	Tcp10c
ENSMUSG00000108908	65.3491	-1.86023	0.533285	-3.48825	0.00048619	0.013049	Olfr1293-ps
ENSMUSG00000069818	30.4972	-2.18872	0.627744	-3.48665	0.000489109	0.0131023	Olfr390
ENSMUSG00000101918	371.328	-1.54145	0.442325	-3.48489	0.000492332	0.0131635	Olfr1225
ENSMUSG00000034041	1344.6	1.56467	0.449316	3.48234	0.000497045	0.0131891	Lyl1
ENSMUSG00000040462	144.272	1.86042	0.534119	3.48315	0.000495544	0.0131891	Os9
ENSMUSG00000046486	41.5554	-1.83034	0.525556	-3.48266	0.000496455	0.0131891	Olfr231
ENSMUSG00000111174	22.4167	-2.31166	0.663616	-3.48343	0.000495031	0.0131891	Olfr1240
ENSMUSG00000027238	155.852	-1.96143	0.563359	-3.48166	0.00049831	0.0131977	Frmd5
ENSMUSG00000027459	55.3434	2.0357	0.584847	3.48074	0.00050003	0.0132134	Fam110a
ENSMUSG00000071644	2356.02	1.34514	0.386497	3.48034	0.000500786	0.0132134	Eef1g
ENSMUSG00000072780	50.0266	-1.66598	0.478781	-3.47962	0.000502123	0.0132238	Vmn2r24
ENSMUSG00000001128	206.208	1.63437	0.470038	3.4771	0.00050686	0.0132579	Cfp
ENSMUSG00000028646	476.061	1.63782	0.471021	3.47718	0.000506719	0.0132579	Rragc
ENSMUSG00000044715	434.72	1.32565	0.381209	3.47749	0.000506125	0.0132579	Gskip
ENSMUSG00000061602	94.6439	-1.6713	0.480682	-3.47693	0.000507196	0.0132579	Vmn1r78
ENSMUSG00000069911	127.629	-1.97106	0.567141	-3.47543	0.000510032	0.0133073	Insyn2b
ENSMUSG00000019370	1257.89	1.41361	0.406998	3.47325	0.000514198	0.0133911	Calm3
ENSMUSG00000020629	212.135	1.72263	0.49635	3.4706	0.000519294	0.0134736	Adi1
ENSMUSG00000032330	3885.77	1.85857	0.535545	3.47042	0.000519647	0.0134736	Cox7a2
ENSMUSG00000066357	192.883	1.62926	0.469512	3.47011	0.000520245	0.0134736	Wdr6
ENSMUSG00000029815	379.254	1.18024	0.340377	3.46746	0.000525409	0.013533	Malsu1
ENSMUSG00000031105	71.3407	2.28151	0.657849	3.46814	0.000524079	0.013533	Slc25a14
ENSMUSG00000034994	2386.66	1.53052	0.441397	3.46744	0.000525432	0.013533	Eef2
ENSMUSG00000118215	175.758	-1.61278	0.465227	-3.46665	0.000526983	0.0135481	Vmn1r55
ENSMUSG00000039146	34.3937	-2.05912	0.594068	-3.46613	0.000528014	0.0135498	Ifi44l
ENSMUSG00000041528	89.7159	1.82306	0.526107	3.46518	0.000529874	0.0135727	Rnf123
ENSMUSG00000086812	47.9122	-1.78406	0.515101	-3.46351	0.000533171	0.0136323	Gm8978
ENSMUSG00000021226	164.893	1.53906	0.444517	3.46232	0.00053555	0.0136595	Acot2
ENSMUSG00000045160	663.953	1.85606	0.536256	3.46114	0.000537896	0.0136595	Bola3
ENSMUSG00000053025	103.032	-1.52172	0.439674	-3.46102	0.000538129	0.0136595	Sv2b
ENSMUSG00000075139	65.251	-1.73751	0.502	-3.46118	0.000537812	0.0136595	Olfr1162
ENSMUSG00000064068	159.48	1.65351	0.478007	3.45918	0.000541813	0.0137282	Mtx1
ENSMUSG00000073111	224.664	-1.5619	0.451666	-3.4581	0.000544006	0.013759	Olfr446
ENSMUSG00000027419	48.1933	-1.77293	0.512916	-3.45656	0.00054712	0.0137641	Pcsk2
ENSMUSG00000028745	1508.86	1.49865	0.433465	3.45738	0.000545462	0.0137641	Capzb
ENSMUSG00000060147	77.8354	2.42891	0.7027	3.45654	0.000547153	0.0137641	Serpinb6a
ENSMUSG00000063316	7403.03	1.83714	0.531724	3.45507	0.000550154	0.0137749	Rpl27
ENSMUSG00000083855	248.024	-1.63825	0.474185	-3.45489	0.000550526	0.0137749	Olfr1175
ENSMUSG00000101480	38.8688	-1.89262	0.5477	-3.45558	0.000549114	0.0137749	Olfr1220
ENSMUSG00000025724	946.594	1.28219	0.371206	3.45413	0.000552062	0.0137888	Sec11a
ENSMUSG00000024208	1295.86	1.72951	0.500984	3.45223	0.000555974	0.0138372	Uqcc2
ENSMUSG00000049674	33.7272	-2.06032	0.596735	-3.45265	0.00055511	0.0138372	Olfr714
ENSMUSG00000005667	761.383	1.4139	0.409636	3.4516	0.000557273	0.013845	Mthfd2
ENSMUSG00000025403	459.353	1.43336	0.415345	3.45101	0.000558488	0.0138507	Shmt2
ENSMUSG00000037712	38.3698	-2.11993	0.614434	-3.45022	0.000560121	0.0138667	Fermt2
ENSMUSG00000045062	161.45	-1.64987	0.478288	-3.44952	0.000561581	0.0138784	Pcdhb7
ENSMUSG00000030603	747.428	1.61979	0.469715	3.44846	0.000563789	0.0139085	Psmc4
ENSMUSG00000091971	307.766	2.23747	0.649118	3.44693	0.000566987	0.0139628	Hspa1a
ENSMUSG00000000740	14768.4	1.45219	0.421498	3.44532	0.000570393	0.0139944	Rpl13
ENSMUSG00000020053	282.144	-1.49807	0.435253	-3.44184	0.000577778	0.0139944	Igf1
ENSMUSG00000021978	194.786	1.53714	0.446111	3.44565	0.00056968	0.0139944	Extl3
ENSMUSG00000025226	34.6588	2.71735	0.789709	3.44096	0.000579665	0.0139944	Fbxl15
ENSMUSG00000025656	33.1867	-1.81237	0.5265	-3.44229	0.000576807	0.0139944	Arhgef9
ENSMUSG00000027255	471.388	1.86884	0.542589	3.4443	0.000572533	0.0139944	Arfgap2
ENSMUSG00000028226	55.897	-1.78933	0.519892	-3.44173	0.000578009	0.0139944	Mmp16
ENSMUSG00000031862	511.161	1.61194	0.468452	3.44099	0.000579595	0.0139944	Atp13a1
ENSMUSG00000046417	112.337	1.94872	0.566215	3.44165	0.000578177	0.0139944	Lrrc75a
ENSMUSG00000059363	141.891	1.50415	0.437135	3.44092	0.00057974	0.0139944	Fxn
ENSMUSG00000078974	3834.39	1.92684	0.560016	3.44069	0.000580233	0.0139944	Sec61g
ENSMUSG00000107877	151.03	-1.77392	0.515115	-3.44374	0.000573724	0.0139944
ENSMUSG00000094066	100.817	-1.73858	0.505664	-3.43821	0.000585583	0.0140992	Fam205a2
ENSMUSG00000001056	1237.07	1.68415	0.490192	3.43569	0.000591053	0.0141554	Nhp2
ENSMUSG00000029449	335.232	1.65106	0.480729	3.43449	0.000593666	0.0141554	Rhof
ENSMUSG00000051340	47.1622	-1.82787	0.532373	-3.43344	0.000595985	0.0141554	Olfr645
ENSMUSG00000054226	213.116	1.74276	0.507551	3.43366	0.000595497	0.0141554	Tprkb
ENSMUSG00000061186	90.3926	-1.66475	0.484535	-3.43577	0.000590862	0.0141554	Sfmbt2
ENSMUSG00000066392	79.928	-1.75622	0.511256	-3.43512	0.000592298	0.0141554	Nrxn3
ENSMUSG00000084786	2079.34	1.49116	0.434275	3.43367	0.00059546	0.0141554	Ubl5
ENSMUSG00000111409	34.8088	-2.13019	0.619902	-3.43633	0.000589643	0.0141554	Gm49380
ENSMUSG00000022428	30.8172	2.82782	0.82389	3.43228	0.000598521	0.0141916	Cby1
ENSMUSG00000017801	128.539	2.25182	0.65642	3.43046	0.000602553	0.0142552	Mlx
ENSMUSG00000026365	55.6875	-2.06837	0.603155	-3.42924	0.000605267	0.0142552	Cfh
ENSMUSG00000055489	77.3442	-1.61239	0.470129	-3.42967	0.000604309	0.0142552	Ano5
ENSMUSG00000073490	14.5387	-2.53092	0.737918	-3.42981	0.000603994	0.0142552	Ifi207
ENSMUSG00000030120	200.381	1.76472	0.514722	3.42849	0.00060696	0.0142712	Mlf2
ENSMUSG00000020102	217.092	-1.62933	0.475299	-3.42802	0.000608006	0.0142719	Slc16a7
ENSMUSG00000075209	54.6611	-2.03649	0.594402	-3.42612	0.000612277	0.0143481	Olfr1016
ENSMUSG00000028779	155.234	2.08997	0.610256	3.42475	0.000615374	0.0143967	Pef1
ENSMUSG00000059013	182.153	1.67286	0.48856	3.42406	0.000616937	0.0144092	Sh2d3c
ENSMUSG00000024376	41.6688	-2.01042	0.587661	-3.42105	0.000623796	0.0145381	Epb41l4a
ENSMUSG00000033705	168.389	-1.39117	0.406688	-3.42073	0.000624525	0.0145381	Stard9
ENSMUSG00000075143	114.762	-1.63952	0.479848	-3.41675	0.000633729	0.0147279	Olfr1157
ENSMUSG00000032826	335.544	-1.51168	0.442614	-3.41534	0.000637014	0.0147644	Ank2
ENSMUSG00000033769	173.054	-1.69636	0.496713	-3.41518	0.000637403	0.0147644	Exoc6b
ENSMUSG00000037149	420.606	1.62751	0.476625	3.41465	0.000638635	0.0147686	Ddx1
ENSMUSG00000000903	1437.6	1.99435	0.584372	3.41281	0.000642957	0.0147954	Vpreb3
ENSMUSG00000024521	239.948	1.67155	0.489685	3.41352	0.000641286	0.0147954	Pmaip1
ENSMUSG00000075090	34.9414	-1.73878	0.509454	-3.41303	0.000642439	0.0147954	Olfr1234
ENSMUSG00000036545	28.5942	-2.10408	0.616618	-3.4123	0.000644178	0.0147992	Adamts2
ENSMUSG00000079157	150.608	-1.80738	0.530177	-3.40901	0.000651998	0.0149544	Nalf1
ENSMUSG00000020956	127.548	1.81974	0.533976	3.40791	0.000654635	0.0149904	Dtd2
ENSMUSG00000046130	93.5251	-1.69324	0.497124	-3.40607	0.000659047	0.0150668	Vmn1r184
ENSMUSG00000062296	298.48	-1.72149	0.50553	-3.40531	0.000660897	0.0150846	Trank1
ENSMUSG00000018559	401.717	1.57652	0.463445	3.40174	0.000669587	0.0151879	Ctdnep1
ENSMUSG00000026456	101.845	1.85595	0.54567	3.40123	0.000670834	0.0151879	Cyb5r1
ENSMUSG00000057880	40.0936	-1.78949	0.526101	-3.40142	0.00067038	0.0151879	Abat
ENSMUSG00000075075	49.0551	-1.92671	0.566201	-3.40287	0.000666832	0.0151879	Olfr1253
ENSMUSG00000109764	28.9423	-2.42604	0.713081	-3.4022	0.000668463	0.0151879	Klkb1
ENSMUSG00000025997	100.482	-1.81957	0.535089	-3.4005	0.000672627	0.015204	Ikzf2
ENSMUSG00000027222	54.0325	1.84781	0.543466	3.40004	0.000673765	0.0152052	Pex16
ENSMUSG00000005493	34.3587	-2.15432	0.633812	-3.39899	0.000676363	0.0152329	Msh4
ENSMUSG00000042425	26.9939	-2.50785	0.737892	-3.39866	0.000677163	0.0152329	Frmpd3
ENSMUSG00000026799	96.9403	1.86403	0.548627	3.39762	0.000679747	0.0152422	Med27
ENSMUSG00000079698	72.3838	-1.73781	0.511419	-3.39801	0.000678785	0.0152422	Vmn2r93
ENSMUSG00000021243	1646.23	1.45025	0.427095	3.3956	0.000684776	0.0153235	Fcf1
ENSMUSG00000117863	72.4494	-1.8257	0.537714	-3.39529	0.000685558	0.0153235	Vmn1r61
ENSMUSG00000081234	50.0534	-1.67142	0.492491	-3.39381	0.000689272	0.015382	Olfr1120
ENSMUSG00000090688	135.182	-1.7882	0.527098	-3.39254	0.000692476	0.015429	Vmn2r12
ENSMUSG00000029478	194.005	1.40904	0.415542	3.39084	0.000696783	0.0154637	Ncor2
ENSMUSG00000031138	49.1222	-1.97747	0.583078	-3.39143	0.000695295	0.0154637	F9
ENSMUSG00000063895	164.56	-1.67062	0.492718	-3.39062	0.000697337	0.0154637	Nupl1
ENSMUSG00000027649	74.7533	1.99778	0.589753	3.38749	0.000705349	0.0156167	Ctnnbl1
ENSMUSG00000054728	308.779	-1.50462	0.444374	-3.38592	0.000709394	0.0156815	Phactr1
ENSMUSG00000020708	357.361	1.7845	0.527262	3.38447	0.000713163	0.0156907	Psmc5
ENSMUSG00000050875	36.753	-1.88153	0.555831	-3.38508	0.000711578	0.0156907	Minar2
ENSMUSG00000058070	25.0613	-2.15142	0.635597	-3.38487	0.000712109	0.0156907	Eml1
ENSMUSG00000002804	65.7904	1.78212	0.526655	3.38384	0.000714793	0.015702	Nudt14
ENSMUSG00000008348	1145.41	1.39883	0.413671	3.38151	0.000720895	0.0158112	Ubc
ENSMUSG00000020190	750.674	1.52657	0.451741	3.3793	0.000726701	0.0158447	Mknk2
ENSMUSG00000022052	841.086	1.44102	0.426432	3.37926	0.000726813	0.0158447	Ppp2r2a
ENSMUSG00000024544	57.5113	-1.85016	0.547513	-3.37921	0.000726935	0.0158447	Ldlrad4
ENSMUSG00000060992	592.001	1.85149	0.547873	3.37942	0.000726401	0.0158447	Copz1
ENSMUSG00000036398	822.408	1.35726	0.401774	3.37817	0.000729713	0.015856	Ppp1r11
ENSMUSG00000094380	96.8976	-1.66739	0.493517	-3.37858	0.000728605	0.015856	Olfr904
ENSMUSG00000041566	135.683	-1.55745	0.461137	-3.37742	0.000731688	0.0158744	Tssk1
ENSMUSG00000000682	9654.15	1.84264	0.545817	3.37593	0.000735668	0.0159095	Cd52
ENSMUSG00000031538	178.458	-1.59017	0.470972	-3.37636	0.000734526	0.0159095	Plat
ENSMUSG00000032553	166.286	1.73833	0.515039	3.37514	0.00073778	0.0159095	Srprb
ENSMUSG00000033475	1075.89	1.75202	0.519164	3.37469	0.000738977	0.0159095	Tomm6
ENSMUSG00000050395	35.6607	-1.98275	0.587512	-3.37482	0.000738639	0.0159095	Tnfsf15
ENSMUSG00000005566	570.99	1.86969	0.554292	3.37312	0.000743225	0.0159765	Trim28
ENSMUSG00000002319	67.0956	1.88783	0.559936	3.37152	0.000747554	0.0160298	Ipo4
ENSMUSG00000032053	11352.1	1.6707	0.49567	3.3706	0.000750052	0.0160298	Pou2af1
ENSMUSG00000046034	1072.19	1.39501	0.4138	3.37121	0.000748375	0.0160298	Otulin
ENSMUSG00000058145	21.0137	-2.39021	0.709153	-3.37052	0.000750271	0.0160298	Adamts17
ENSMUSG00000045503	649.877	1.5488	0.459773	3.36861	0.000755474	0.0161164	Sys1
ENSMUSG00000059796	4221.7	1.34193	0.398524	3.36724	0.000759237	0.0161476	Eif4a1
ENSMUSG00000118346	554.783	1.34039	0.398045	3.36743	0.000758716	0.0161476	Tmem179b
ENSMUSG00000039555	28.046	-2.27098	0.674539	-3.36671	0.000760698	0.0161542	Cylc2
ENSMUSG00000072623	214.436	-1.61191	0.478845	-3.36625	0.000761976	0.0161569	Zfp9
ENSMUSG00000030942	401.111	1.73798	0.516383	3.36567	0.00076357	0.0161663	Thumpd1
ENSMUSG00000041841	6597.4	1.66554	0.494937	3.36516	0.000764994	0.016172	Rpl37
ENSMUSG00000026519	299.789	1.47681	0.439066	3.36352	0.000769548	0.0161951	Tmem63a
ENSMUSG00000027695	104.284	-1.64809	0.489946	-3.36382	0.000768724	0.0161951	Pld1
ENSMUSG00000115338	2021.56	1.64182	0.488022	3.36424	0.00076755	0.0161951	Pnp
ENSMUSG00000057606	65.032	2.32538	0.69152	3.36272	0.000771799	0.0162182	Colq
ENSMUSG00000044454	40.0543	-1.87118	0.556606	-3.36177	0.000774454	0.0162254	Olfr867
ENSMUSG00000096436	38.5306	-1.83888	0.546951	-3.36206	0.000773631	0.0162254	Olfr1437
ENSMUSG00000073838	424.294	1.74357	0.518713	3.36135	0.000775632	0.0162259	Tufm
ENSMUSG00000045083	75.3064	-1.63432	0.486686	-3.35806	0.000784921	0.0163714	Lingo2
ENSMUSG00000049709	32.6436	-1.9366	0.576684	-3.35817	0.000784605	0.0163714	Nlrp10
ENSMUSG00000027977	64.138	-1.60105	0.477094	-3.35584	0.000791251	0.0164789	Ndst3
ENSMUSG00000040329	91.5504	-1.56284	0.466178	-3.35245	0.000800995	0.0166434	Il7
ENSMUSG00000091572	151.647	-1.53413	0.457639	-3.35227	0.00080152	0.0166434	Vmn2r3
ENSMUSG00000095910	25.1153	-2.14937	0.641247	-3.35185	0.000802723	0.0166437	Olfr469
ENSMUSG00000028998	1013.26	1.49751	0.44705	3.34975	0.000808845	0.0167299	Tomm7
ENSMUSG00000060985	39.0623	-1.87509	0.559862	-3.3492	0.000810454	0.0167299	Tdrd5
ENSMUSG00000094632	54.1631	-1.73761	0.518759	-3.34955	0.000809444	0.0167299	Gm10310
ENSMUSG00000094878	54.6492	-1.86032	0.555879	-3.34662	0.000818023	0.0168614	Olfr130
ENSMUSG00000022883	129.052	-1.42508	0.42594	-3.34572	0.000820679	0.0168666	Robo1
ENSMUSG00000029185	94.1638	-1.32712	0.396649	-3.34582	0.000820395	0.0168666	Fam114a1
ENSMUSG00000003528	51.6032	2.16499	0.648796	3.33694	0.000847057	0.0173286	Slc25a1
ENSMUSG00000020634	171.471	1.88095	0.563868	3.33579	0.000850568	0.0173286	Ubxn2a
ENSMUSG00000025034	343.552	1.5354	0.460147	3.33675	0.000847646	0.0173286	Trim8
ENSMUSG00000032702	133.4	-1.51976	0.455545	-3.33614	0.000849503	0.0173286	Kank1
ENSMUSG00000053399	149.103	-1.56977	0.470578	-3.33583	0.000850447	0.0173286	Adamts18
ENSMUSG00000059742	111.656	-1.60123	0.479912	-3.33651	0.000848385	0.0173286	Kcnh7
ENSMUSG00000060503	43.294	-1.72086	0.516037	-3.33477	0.000853703	0.0173673	Olfr715
ENSMUSG00000052146	3636.22	1.61659	0.48486	3.33413	0.000855655	0.0173818	Rps10
ENSMUSG00000038026	127.906	-1.54448	0.463372	-3.33313	0.000858759	0.0173945	Kcnj9
ENSMUSG00000051177	62.4167	-1.6098	0.482923	-3.33344	0.000857779	0.0173945	Plcb1
ENSMUSG00000053441	107.584	-1.57138	0.471708	-3.33125	0.000864567	0.0174764	Adamts19
ENSMUSG00000093674	9700.65	1.58907	0.477053	3.33102	0.000865292	0.0174764	Rpl41
ENSMUSG00000025505	167.565	1.51974	0.456348	3.33022	0.000867779	0.0174782	Tmem80
ENSMUSG00000038115	24.5107	-2.18707	0.656883	-3.32947	0.000870117	0.0174782	Ano2
ENSMUSG00000044365	218.547	-1.5768	0.473557	-3.32969	0.000869416	0.0174782	Cxxc4
ENSMUSG00000063142	95.1198	-1.74651	0.524574	-3.32939	0.00087036	0.0174782	Kcnma1
ENSMUSG00000025909	63.0924	-1.61446	0.485145	-3.3278	0.000875359	0.017489	Sntg1
ENSMUSG00000047514	385.411	1.45573	0.437519	3.32723	0.00087713	0.017489	Tspyl1
ENSMUSG00000048456	139.945	-1.58561	0.476482	-3.32774	0.00087555	0.017489	Olfr1448
ENSMUSG00000068732	100.089	1.81499	0.545457	3.32747	0.000876369	0.017489	Tmem167b
ENSMUSG00000087687	810.292	1.62176	0.487347	3.32773	0.000875565	0.017489	Pet100
ENSMUSG00000025044	49.7599	-1.77951	0.535011	-3.32611	0.000880672	0.0175347	Msr1
ENSMUSG00000029467	1066.82	1.46336	0.440141	3.32475	0.000884975	0.0175955	Atp2a2
ENSMUSG00000021486	510.073	1.74657	0.525479	3.32376	0.000888118	0.0176081	Prelid1
ENSMUSG00000027466	692.166	1.3866	0.417168	3.32385	0.000887853	0.0176081	Rbck1
ENSMUSG00000006728	902.324	1.51465	0.455865	3.32258	0.000891887	0.0176478	Cdk4
ENSMUSG00000024063	1158.1	1.39162	0.418866	3.32235	0.000892637	0.0176478	Lbh
ENSMUSG00000014859	369.42	1.45428	0.437834	3.32154	0.000895215	0.0176491	E2f4
ENSMUSG00000034266	128.25	2.05601	0.618989	3.32157	0.000895132	0.0176491	Batf
ENSMUSG00000030621	233.456	-1.48063	0.445927	-3.32034	0.00089907	0.0177002	Me3
ENSMUSG00000021494	613.348	1.35503	0.408258	3.31905	0.000903243	0.017717	Ddx41
ENSMUSG00000057770	89.8714	-1.5537	0.468163	-3.3187	0.000904363	0.017717	Olfr668
ENSMUSG00000091013	28.1082	-2.03554	0.613389	-3.31852	0.000904973	0.017717	Vmn1r1
ENSMUSG00000095822	58.4317	-1.77493	0.534683	-3.3196	0.000901474	0.017717	Tdpoz9-ps1
ENSMUSG00000068854	91.4343	1.88887	0.569271	3.31805	0.000906482	0.0177219	H2bc21
ENSMUSG00000019804	809.336	1.77277	0.534494	3.31673	0.000910761	0.0177807	Snx3
ENSMUSG00000004056	367.698	1.19684	0.360922	3.31605	0.000912979	0.0177993	Akt2
ENSMUSG00000069299	58.3551	-1.81802	0.548324	-3.31559	0.000914501	0.0178042	Vmn1r188
ENSMUSG00000003949	35.3378	-2.03663	0.614817	-3.31258	0.000924401	0.017873	Hlf
ENSMUSG00000024949	1378.53	1.24869	0.376931	3.31279	0.000923693	0.017873	Sf1
ENSMUSG00000028478	1933.05	1.51597	0.457487	3.3137	0.000920693	0.017873	Clta
ENSMUSG00000061039	122.066	-1.60857	0.485568	-3.31276	0.000923789	0.017873	Olfr920
ENSMUSG00000062006	6716.46	1.61602	0.487815	3.31277	0.000923771	0.017873	Rpl34
ENSMUSG00000020354	29.699	-1.87622	0.567064	-3.30866	0.00093744	0.0179762	Sgcd
ENSMUSG00000024042	244.924	-1.5153	0.457751	-3.3103	0.000931946	0.0179762	Sik1
ENSMUSG00000024889	80.7983	1.49121	0.450775	3.3081	0.000939299	0.0179762	Rce1
ENSMUSG00000025277	131.24	2.15331	0.650598	3.30974	0.000933824	0.0179762	Abhd6
ENSMUSG00000027748	86.5803	-1.91485	0.5788	-3.30831	0.000938608	0.0179762	Trpc4
ENSMUSG00000029377	33.5698	-2.15678	0.651813	-3.30889	0.000936667	0.0179762	Ereg
ENSMUSG00000029433	442.915	1.45036	0.438195	3.30985	0.000933448	0.0179762	Diablo
ENSMUSG00000039168	643.242	1.82822	0.552756	3.30746	0.000941468	0.0179762	Dap
ENSMUSG00000041000	22.0816	-2.25973	0.683164	-3.30774	0.000940512	0.0179762	Trim62
ENSMUSG00000042474	595.211	1.55765	0.471033	3.30688	0.000943407	0.0179762	Fcmr
ENSMUSG00000074345	54.2627	-1.76848	0.534808	-3.30676	0.000943827	0.0179762	Tnfaip8l3
ENSMUSG00000004040	655.222	1.32026	0.399482	3.30493	0.000949991	0.017985	Stat3
ENSMUSG00000016496	105.241	-1.79385	0.542976	-3.30373	0.00095406	0.017985	Cd274
ENSMUSG00000020609	309.031	-1.54291	0.466944	-3.30426	0.000952264	0.017985	Apob
ENSMUSG00000032370	370.479	1.64883	0.498948	3.30461	0.000951081	0.017985	Lactb
ENSMUSG00000034445	343.943	1.81131	0.548342	3.30325	0.000955705	0.017985	Cyb561a3
ENSMUSG00000035275	63.3214	-1.54758	0.468568	-3.30279	0.000957281	0.017985	Raver2
ENSMUSG00000036599	26.8664	2.31193	0.700063	3.30247	0.000958381	0.017985	Chst12
ENSMUSG00000037605	166.711	-1.42716	0.431941	-3.30405	0.00095298	0.017985	Adgrl3
ENSMUSG00000039230	128.879	1.86445	0.564249	3.30431	0.000952104	0.017985	Tbcd
ENSMUSG00000045467	62.1212	-1.56529	0.473976	-3.30247	0.000958374	0.017985	Ttll13
ENSMUSG00000094396	187.504	-1.57203	0.475963	-3.30284	0.000957109	0.017985	Vmn2r124
ENSMUSG00000094145	190.445	-1.64444	0.498007	-3.30205	0.000959814	0.0179879	Vmn2r20
ENSMUSG00000000197	139.714	-1.56691	0.474735	-3.30061	0.000964754	0.0180563	Nalcn
ENSMUSG00000049149	61.12	-1.75213	0.531047	-3.29939	0.000968952	0.0180867	Olfr1258
ENSMUSG00000060579	28.7715	3.12377	0.946686	3.29969	0.000967921	0.0180867	Fhit
ENSMUSG00000020902	101.673	-1.54606	0.468906	-3.29716	0.000976662	0.0181141	Ntn1
ENSMUSG00000033981	89.5245	-1.67783	0.508787	-3.2977	0.000974818	0.0181141	Gria2
ENSMUSG00000035199	217.875	2.07474	0.629127	3.29781	0.000974431	0.0181141	Arl6ip5
ENSMUSG00000036309	1311.02	1.38327	0.419541	3.2971	0.000976874	0.0181141	Skp1
ENSMUSG00000090919	59.6496	-1.6067	0.487293	-3.2972	0.000976538	0.0181141	Pabpc4l
ENSMUSG00000001524	56.5626	1.717	0.521076	3.2951	0.000983856	0.018131	Gtf2h4
ENSMUSG00000019362	910.234	1.66594	0.505435	3.29606	0.000980517	0.018131	D8Ertd738e
ENSMUSG00000020674	116.504	-1.67039	0.506907	-3.29525	0.000983336	0.018131	Pxdn
ENSMUSG00000051169	49.8769	-2.03038	0.615954	-3.29632	0.000979591	0.018131	Rpusd3
ENSMUSG00000079005	122.864	-1.44236	0.437744	-3.29499	0.000984243	0.018131	Gm14147
ENSMUSG00000027520	172.793	-1.40038	0.425411	-3.29182	0.000995411	0.0182648	Zdbf2
ENSMUSG00000038274	6409.22	1.57249	0.477682	3.29191	0.000995094	0.0182648	Fau
ENSMUSG00000041995	168.06	1.83179	0.556457	3.29188	0.000995211	0.0182648	Zbed3
ENSMUSG00000000916	188.262	1.467	0.445922	3.28981	0.00100256	0.0182693	Nsun5
ENSMUSG00000001348	485.664	1.61145	0.489667	3.29092	0.000998605	0.0182693	Acp5
ENSMUSG00000003868	121.322	2.01352	0.612542	3.28715	0.00101206	0.0182693	Ruvbl2
ENSMUSG00000025369	710.199	1.33027	0.404658	3.2874	0.00101117	0.0182693	Smarcc2
ENSMUSG00000026490	210.594	-1.56651	0.476303	-3.2889	0.00100578	0.0182693	Cdc42bpa
ENSMUSG00000028184	131.61	-1.37705	0.418671	-3.28909	0.00100512	0.0182693	Adgrl2
ENSMUSG00000032355	61.0572	-1.80086	0.547865	-3.28706	0.0010124	0.0182693	Mlip
ENSMUSG00000034683	29.3494	-1.99882	0.607548	-3.28997	0.00100197	0.0182693	Ppp1r1c
ENSMUSG00000039037	26.3451	-1.93498	0.587993	-3.29082	0.000998944	0.0182693	St6galnac5
ENSMUSG00000039542	1002.84	-1.36647	0.415752	-3.28675	0.00101349	0.0182693	Ncam1
ENSMUSG00000049690	39.0622	-1.89693	0.577006	-3.28755	0.00101064	0.0182693	Nckap5
ENSMUSG00000055567	40.8017	-1.83945	0.559673	-3.28665	0.00101388	0.0182693	Unc80
ENSMUSG00000091151	43.4715	-1.7246	0.524381	-3.28882	0.00100608	0.0182693	Vmn1r224
ENSMUSG00000091350	57.714	-1.57716	0.479836	-3.28688	0.00101305	0.0182693	Vmn2r92
ENSMUSG00000004996	65.9269	1.93665	0.589396	3.28582	0.00101685	0.018281	Mri1
ENSMUSG00000031490	135.12	1.58845	0.483542	3.28503	0.00101973	0.018281	Eif4ebp1
ENSMUSG00000038244	153.497	-1.57615	0.479784	-3.28512	0.0010194	0.018281	Mical2
ENSMUSG00000041396	50.7339	1.87106	0.569524	3.2853	0.00101874	0.018281	Mettl18
ENSMUSG00000018659	47.8589	1.89985	0.57858	3.28364	0.00102474	0.0183474	Pnpo
ENSMUSG00000003970	7137.24	1.38505	0.421849	3.28328	0.00102608	0.0183479	Rpl8
ENSMUSG00000027430	63.0533	1.9009	0.57903	3.2829	0.00102746	0.0183492	Dtd1
ENSMUSG00000026245	479.415	1.77979	0.542251	3.28222	0.00102995	0.0183703	Farsb
ENSMUSG00000015290	277.45	2.03489	0.620116	3.28147	0.00103268	0.0183722	Ubl4a
ENSMUSG00000108948	65.3627	-1.72088	0.524375	-3.28177	0.00103159	0.0183722	Olfr695
ENSMUSG00000013858	183.427	1.68443	0.513535	3.28007	0.00103783	0.0184405	Tmem259
ENSMUSG00000081534	93.4817	2.35969	0.719485	3.27969	0.00103921	0.0184417	Slc48a1
ENSMUSG00000079477	1233.9	1.45016	0.442285	3.2788	0.00104249	0.0184766	Rab7
ENSMUSG00000025591	276.034	1.52205	0.464435	3.27721	0.0010484	0.0185384	Tma16
ENSMUSG00000030538	589.491	2.19296	0.669168	3.27715	0.00104862	0.0185384	Cib1
ENSMUSG00000022129	166.795	-1.54057	0.470271	-3.27593	0.00105316	0.0185952	Dct
ENSMUSG00000044647	92.4672	-1.57149	0.479774	-3.27549	0.0010548	0.0186008	Csrnp3
ENSMUSG00000038776	96.1769	2.12298	0.648274	3.27482	0.00105729	0.0186214	Ephx1
ENSMUSG00000095186	1727.35	-1.92276	0.587588	-3.2723	0.00106678	0.0187649	Gm10718
ENSMUSG00000055214	204.665	-1.40473	0.429373	-3.27159	0.00106946	0.0187885	Pld5
ENSMUSG00000028369	86.9813	-1.67555	0.512223	-3.27114	0.00107117	0.0187949	Svep1
ENSMUSG00000024381	599.602	1.4693	0.449382	3.2696	0.00107701	0.0188738	Bin1
ENSMUSG00000028044	1203.8	1.75778	0.537883	3.26796	0.00108327	0.0189599	Cks1b
ENSMUSG00000096861	44.8906	-1.81736	0.556239	-3.26723	0.00108604	0.0189848	Vmn2r68
ENSMUSG00000008489	43.7668	-1.71694	0.525835	-3.26517	0.00109399	0.0190322	Elavl2
ENSMUSG00000020950	12.2168	-2.51905	0.771586	-3.26477	0.00109554	0.0190322	Foxg1
ENSMUSG00000078664	44.3979	-2.17922	0.667448	-3.26501	0.00109461	0.0190322	Sprr2a1
ENSMUSG00000090733	43872.4	1.91031	0.585025	3.26535	0.0010933	0.0190322	Rps27
ENSMUSG00000094672	28.573	-2.10488	0.644465	-3.26609	0.00109045	0.0190322	Vmn2r25
ENSMUSG00000001983	31.3624	2.33425	0.715108	3.26419	0.00109778	0.0190476	Taco1
ENSMUSG00000030091	621.452	1.24221	0.380641	3.26347	0.00110056	0.0190722	Nup210
ENSMUSG00000004018	494.493	1.3025	0.399167	3.26305	0.00110221	0.0190774	Fancl
ENSMUSG00000064284	140.08	2.08311	0.638477	3.26263	0.00110384	0.019082	Cdpf1
ENSMUSG00000000631	155.515	1.41765	0.434582	3.26211	0.00110587	0.0190917	Myo18a
ENSMUSG00000003814	2529.35	1.71922	0.527498	3.25919	0.00111729	0.0190917	Calr
ENSMUSG00000019232	45.4	-1.72789	0.530117	-3.25945	0.0011163	0.0190917	Etnppl
ENSMUSG00000039195	183.368	1.66647	0.511237	3.25967	0.00111541	0.0190917	Bbln
ENSMUSG00000041144	75.6831	-1.59966	0.490734	-3.25973	0.00111519	0.0190917	Dnah7b
ENSMUSG00000054142	68.9289	-1.64555	0.504877	-3.25931	0.00111684	0.0190917	Vmn1r236
ENSMUSG00000069421	40.2966	-1.79499	0.550425	-3.26109	0.00110983	0.0190917	Olfr810
ENSMUSG00000074884	4347.46	1.61575	0.495623	3.26005	0.00111392	0.0190917	Serf2
ENSMUSG00000090949	175.885	-1.49035	0.457301	-3.25901	0.001118	0.0190917	Vmn2r77
ENSMUSG00000092592	26.2088	-2.08733	0.640322	-3.2598	0.00111489	0.0190917	Gm20449
ENSMUSG00000034687	217.54	-1.55576	0.477429	-3.25863	0.00111952	0.0190944	Fras1
ENSMUSG00000015748	404.104	1.44557	0.443873	3.25672	0.00112709	0.0191275	Prpf3
ENSMUSG00000018381	278.448	1.57731	0.484369	3.25642	0.00112827	0.0191275	Abi3
ENSMUSG00000024854	2379.9	1.54095	0.473038	3.25757	0.00112372	0.0191275	Pold4
ENSMUSG00000028036	87.5988	-1.63827	0.502945	-3.25735	0.00112456	0.0191275	Ptgfr
ENSMUSG00000033712	316.224	1.61827	0.496853	3.25705	0.00112578	0.0191275	Ccar2
ENSMUSG00000033182	259.132	-1.60043	0.49156	-3.25581	0.00113069	0.0191335	Kbtbd12
ENSMUSG00000044359	14.7476	-2.27097	0.69762	-3.2553	0.00113271	0.0191335	P2ry4
ENSMUSG00000051190	29.2904	-1.89917	0.583369	-3.25552	0.00113185	0.0191335	Olfr1356
ENSMUSG00000001103	83.4617	-1.50567	0.462589	-3.25488	0.0011344	0.0191389	Sebox
ENSMUSG00000029465	695.548	1.55205	0.476958	3.25407	0.00113766	0.0191479	Arpc3
ENSMUSG00000031400	148.813	2.30193	0.707337	3.25436	0.00113648	0.0191479	G6pdx
ENSMUSG00000024914	80.5404	2.23152	0.685954	3.25317	0.00114127	0.0191561	Drap1
ENSMUSG00000031302	28.9079	-1.941	0.596694	-3.25292	0.00114225	0.0191561	Nlgn3
ENSMUSG00000061637	27.3374	-1.95886	0.602155	-3.25308	0.00114161	0.0191561	Olfr1457
ENSMUSG00000044286	99.3735	-1.93906	0.596205	-3.25234	0.00114461	0.0191569	Olfr221
ENSMUSG00000078931	128.592	1.94031	0.596609	3.25223	0.00114502	0.0191569	Pdf
ENSMUSG00000030259	26.6551	-1.93016	0.593551	-3.25189	0.00114641	0.0191573	Rassf8
ENSMUSG00000025812	70.8637	-1.52827	0.470207	-3.25022	0.00115317	0.0191711	Pard3
ENSMUSG00000031932	94.0188	-1.53606	0.472453	-3.25125	0.001149	0.0191711	Gpr83
ENSMUSG00000036510	61.9397	-1.55527	0.478516	-3.25019	0.0011533	0.0191711	Cdh8
ENSMUSG00000044912	84.3244	-1.72058	0.529411	-3.25	0.00115406	0.0191711	Syt16
ENSMUSG00000053391	194.854	-1.6239	0.499622	-3.25025	0.00115303	0.0191711	Olfr211
ENSMUSG00000002768	269.379	1.62144	0.499146	3.24844	0.0011604	0.0191856	Mea1
ENSMUSG00000020515	327.615	1.63992	0.504733	3.24909	0.00115774	0.0191856	Cnot8
ENSMUSG00000022610	152.034	-1.63952	0.504692	-3.24856	0.0011599	0.0191856	Mapk12
ENSMUSG00000053101	51.2121	-1.93751	0.596434	-3.24849	0.00116021	0.0191856	Gpr141
ENSMUSG00000050783	39.3298	-1.90834	0.587567	-3.24786	0.00116275	0.0192019	Htr1f
ENSMUSG00000072763	147.862	1.89418	0.583552	3.24595	0.00117061	0.0193089	5430403G16Rik
ENSMUSG00000049217	35.9141	-1.91484	0.590343	-3.24362	0.00118022	0.0193764	Olfr788
ENSMUSG00000078923	477.857	1.79689	0.553846	3.24438	0.00117705	0.0193764	Ube2v1
ENSMUSG00000095236	40.1739	-1.7779	0.5481	-3.24376	0.00117964	0.0193764	Olfr38
ENSMUSG00000111689	53.1675	-1.60892	0.496	-3.24379	0.0011795	0.0193764	Olfr1082
ENSMUSG00000003348	406.319	1.51305	0.467063	3.2395	0.00119741	0.019577	Mob3a
ENSMUSG00000022051	847.667	1.20928	0.37328	3.23959	0.00119701	0.019577	Bnip3l
ENSMUSG00000032011	25.5027	2.55273	0.788036	3.23935	0.00119802	0.019577	Thy1
ENSMUSG00000048960	188.887	-1.39727	0.431262	-3.23996	0.00119548	0.019577	Prex2
ENSMUSG00000020493	170.083	1.94261	0.600065	3.23733	0.00120653	0.0196598	Prr11
ENSMUSG00000054580	28.2307	-2.03192	0.627687	-3.23715	0.00120729	0.0196598	Pla2r1
ENSMUSG00000094127	382.873	1.6961	0.523895	3.23749	0.00120587	0.0196598	G530012D18Rik
ENSMUSG00000020712	47.7245	-1.51803	0.469228	-3.23517	0.0012157	0.0197542	Tcam1
ENSMUSG00000026473	328.651	1.47989	0.457446	3.23512	0.0012159	0.0197542	Glul
ENSMUSG00000067297	40.9787	-1.71467	0.530224	-3.23386	0.00122128	0.0198186	Ifit1bl2
ENSMUSG00000059729	48.3246	-1.7051	0.527347	-3.23335	0.00122346	0.0198311	Olfr1385
ENSMUSG00000022860	38.4143	-1.89397	0.585954	-3.23228	0.00122806	0.0198353	Chodl
ENSMUSG00000043556	145.234	-1.56238	0.483379	-3.2322	0.00122841	0.0198353	Fbxl7
ENSMUSG00000058656	63.6821	-1.57785	0.488201	-3.23198	0.00122937	0.0198353	Samd12
ENSMUSG00000109179	100.638	-1.76597	0.546297	-3.23262	0.00122659	0.0198353	Gm35339
ENSMUSG00000010803	35.0851	-2.11229	0.653665	-3.23146	0.00123161	0.0198486	Gabra1
ENSMUSG00000075015	32143.2	-1.70151	0.52662	-3.23099	0.0012336	0.0198579	Gm10801
ENSMUSG00000019230	131.611	-1.59239	0.493235	-3.22845	0.00124461	0.0199661	Lhx9
ENSMUSG00000025194	22.4905	-2.07718	0.643523	-3.22783	0.00124733	0.0199661	Abcc2
ENSMUSG00000026442	138.332	-1.49735	0.463848	-3.2281	0.00124614	0.0199661	Nfasc
ENSMUSG00000030236	30.9025	-1.90389	0.589841	-3.22781	0.00124744	0.0199661	Slco1b2
ENSMUSG00000039116	119.355	-1.43288	0.44376	-3.22896	0.00124243	0.0199661	Adgrg6
ENSMUSG00000030046	31.7641	-1.88515	0.584314	-3.22627	0.00125415	0.0200192	Bmp10
ENSMUSG00000036972	113.433	-1.58167	0.490276	-3.22607	0.00125501	0.0200192	Zic4
ENSMUSG00000095664	79.6263	-1.73308	0.537212	-3.22607	0.00125504	0.0200192	Vmn2r67
ENSMUSG00000089773	187.2	-1.4557	0.451328	-3.22538	0.00125805	0.0200445	Skint1
ENSMUSG00000018774	24.604	2.02064	0.627116	3.22212	0.00127247	0.0200545	Cd68
ENSMUSG00000020186	206.07	2.02014	0.626632	3.22381	0.00126498	0.0200545	Csrp2
ENSMUSG00000021975	23044	-1.62919	0.505646	-3.22201	0.00127296	0.0200545	Ints9
ENSMUSG00000031143	167.458	1.58322	0.491096	3.22386	0.00126476	0.0200545	Ccdc22
ENSMUSG00000052539	63.5803	-1.52944	0.474628	-3.2224	0.0012712	0.0200545	Magi3
ENSMUSG00000059146	184.682	-1.43634	0.445398	-3.22484	0.00126042	0.0200545	Ntrk3
ENSMUSG00000062518	49.1352	-1.81983	0.564678	-3.22278	0.00126955	0.0200545	Zfp534
ENSMUSG00000067571	33.742	-2.068	0.641346	-3.22447	0.00126206	0.0200545	Ms4a15
ENSMUSG00000090061	54.0819	-1.69987	0.527327	-3.22357	0.00126604	0.0200545	Nwd2
ENSMUSG00000090223	17.0945	2.76834	0.859176	3.22209	0.00127259	0.0200545	Pcp4
ENSMUSG00000028926	409.596	-1.43211	0.444591	-3.22117	0.00127667	0.0200783	Cdk14
ENSMUSG00000031982	67.8165	1.72384	0.535358	3.21997	0.00128205	0.0200783	Arv1
ENSMUSG00000051910	133.652	-1.63584	0.507977	-3.2203	0.00128055	0.0200783	Sox6
ENSMUSG00000052962	723.602	1.24973	0.388046	3.22056	0.00127942	0.0200783	Mrpl35
ENSMUSG00000057207	33.1304	-1.79675	0.557857	-3.22081	0.00127829	0.0200783	Olfr1028
ENSMUSG00000072778	25.1256	-2.17518	0.675576	-3.21974	0.00128305	0.0200783	Vmn2r27
ENSMUSG00000004895	41.2374	2.23643	0.694862	3.21852	0.00128854	0.0201192	Prcc
ENSMUSG00000096029	53.3801	-1.62203	0.503937	-3.21872	0.00128764	0.0201192	Olfr679
ENSMUSG00000022419	141.19	-2.0416	0.63456	-3.21734	0.00129383	0.0201571	Deptor
ENSMUSG00000024845	230.511	1.76672	0.549118	3.21738	0.00129369	0.0201571	Tmem134
ENSMUSG00000006378	116.289	1.88071	0.585066	3.21453	0.0013066	0.0202394	Gcat
ENSMUSG00000020307	409.375	1.79982	0.55981	3.21505	0.00130421	0.0202394	Cdc34
ENSMUSG00000027737	79.4241	-1.69064	0.525905	-3.21472	0.0013057	0.0202394	Slc7a11
ENSMUSG00000044734	601.127	1.72177	0.535665	3.21427	0.00130777	0.0202394	Serpinb1a
ENSMUSG00000049307	115.064	-1.60001	0.497675	-3.21497	0.0013046	0.0202394	Fut4
ENSMUSG00000057841	17183.6	1.65815	0.515754	3.21499	0.00130447	0.0202394	Rpl32
ENSMUSG00000016541	398.121	1.6466	0.51263	3.21207	0.00131783	0.0202486	Atxn10
ENSMUSG00000021994	78.0696	-1.53872	0.479107	-3.21164	0.00131981	0.0202486	Wnt5a
ENSMUSG00000026035	389.7	1.58906	0.49461	3.21276	0.00131468	0.0202486	Ppil3
ENSMUSG00000036775	28.2622	2.46421	0.76728	3.21162	0.0013199	0.0202486	Decr2
ENSMUSG00000051615	257.923	-1.4793	0.460445	-3.21277	0.00131463	0.0202486	Rap2a
ENSMUSG00000052273	58.5207	-1.62127	0.504775	-3.21187	0.00131873	0.0202486	Dnah3
ENSMUSG00000056296	104.355	-1.60448	0.499552	-3.21184	0.00131886	0.0202486	Synpr
ENSMUSG00000096276	19.4892	-2.21318	0.689086	-3.21176	0.00131924	0.0202486	Gm2042
ENSMUSG00000031558	168.57	-1.45447	0.453022	-3.2106	0.00132458	0.0202981	Slit2
ENSMUSG00000019791	588.515	1.71713	0.535254	3.20807	0.00133627	0.0202997	Hint3
ENSMUSG00000022407	203.482	1.74966	0.545052	3.21008	0.00132697	0.0202997	Adsl
ENSMUSG00000024939	33.434	2.86196	0.891863	3.20896	0.00133215	0.0202997	Fam89b
ENSMUSG00000028270	86.6843	2.07852	0.647683	3.20916	0.00133124	0.0202997	Gbp2
ENSMUSG00000039126	264.13	-1.3813	0.430611	-3.20777	0.00133769	0.0202997	Prune2
ENSMUSG00000039419	51.5993	-1.80154	0.561579	-3.20799	0.00133668	0.0202997	Cntnap2
ENSMUSG00000040731	1544.15	1.65652	0.51629	3.20852	0.00133422	0.0202997	Eif4h
ENSMUSG00000063615	66.6863	-1.50904	0.470289	-3.20876	0.00133309	0.0202997	Olfr64
ENSMUSG00000096109	39.3841	-1.73344	0.540255	-3.20855	0.00133404	0.0202997	Olfr1537
ENSMUSG00000004837	566.816	1.56821	0.488993	3.20702	0.00134119	0.0203146	Grap
ENSMUSG00000037601	2273.51	1.46329	0.456314	3.20677	0.00134235	0.0203146	Nme1
ENSMUSG00000061376	155.044	-1.54795	0.482734	-3.20663	0.00134302	0.0203146	Vmn1r219
ENSMUSG00000108929	48.3305	-1.88303	0.587485	-3.20524	0.00134948	0.0203904	Cc2d2b
ENSMUSG00000061410	39.71	-2.026	0.632184	-3.20477	0.00135171	0.0203992	Zcchc14
ENSMUSG00000095448	41.5258	-1.86774	0.582848	-3.2045	0.00135297	0.0203992	Olfr859
ENSMUSG00000021612	28.8109	-1.80089	0.562185	-3.20337	0.00135828	0.0204436	Slc6a18
ENSMUSG00000036908	601.444	1.47424	0.460264	3.20304	0.00135986	0.0204436	Unc93b1
ENSMUSG00000055762	860.263	1.49137	0.465625	3.20295	0.00136028	0.0204436	Eef1d
ENSMUSG00000021097	101.437	-1.57644	0.492334	-3.20198	0.00136487	0.0204905	Clmn
ENSMUSG00000020737	2587.85	1.20609	0.376752	3.2013	0.0013681	0.0205172	Jpt1
ENSMUSG00000079033	282.272	1.48287	0.46333	3.20046	0.00137208	0.0205548	Mef2b
ENSMUSG00000067860	11.6127	-2.6438	0.826176	-3.20005	0.00137406	0.0205625	Zic3
ENSMUSG00000001403	690.137	2.06552	0.645704	3.19886	0.00137971	0.0206197	Ube2c
ENSMUSG00000018217	28.4881	-2.42278	0.757443	-3.19863	0.00138082	0.0206197	Pmp22
ENSMUSG00000026581	420.827	1.78639	0.559087	3.19519	0.00139738	0.0208168	Sell
ENSMUSG00000030058	536.77	1.20939	0.378482	3.19538	0.00139649	0.0208168	Copg1
ENSMUSG00000111497	145.926	1.85871	0.581761	3.19497	0.00139847	0.0208168	Gm38431
ENSMUSG00000026479	39.104	-1.84244	0.576784	-3.19433	0.00140156	0.0208408	Lamc2
ENSMUSG00000021176	163.643	1.94529	0.609113	3.19365	0.00140487	0.0208478	Efcab11
ENSMUSG00000060548	53.5476	-1.78818	0.559923	-3.19362	0.001405	0.0208478	Tnfrsf19
ENSMUSG00000024800	403.888	1.65223	0.517649	3.1918	0.00141391	0.020878	Rpp30
ENSMUSG00000043453	47.4701	-1.83318	0.574362	-3.19168	0.00141448	0.020878	Magea10
ENSMUSG00000047344	111.749	-2.18138	0.683291	-3.19246	0.00141068	0.020878	Lancl3
ENSMUSG00000055707	49.4866	-2.0181	0.632123	-3.19257	0.0014101	0.020878	Klhl26
ENSMUSG00000062991	228.389	-1.59632	0.500151	-3.19168	0.00141448	0.020878	Nrg1
ENSMUSG00000028443	81.9067	2.03911	0.638994	3.19113	0.00141715	0.0208874	Nudt2
ENSMUSG00000041815	380.39	1.45923	0.457302	3.19094	0.00141808	0.0208874	Poldip3
ENSMUSG00000006412	452.075	1.67941	0.526832	3.18775	0.00143383	0.0209087	Pfdn2
ENSMUSG00000015656	14436.7	1.30922	0.410705	3.18774	0.00143392	0.0209087	Hspa8
ENSMUSG00000024713	149.785	-1.49302	0.468378	-3.18763	0.00143443	0.0209087	Pcsk5
ENSMUSG00000033486	41.2066	2.1235	0.665947	3.18869	0.00142918	0.0209087	Catsper2
ENSMUSG00000040254	37.1232	-1.72735	0.541593	-3.18939	0.00142572	0.0209087	Sema3d
ENSMUSG00000041241	80.4781	1.86252	0.584204	3.18813	0.00143198	0.0209087	Mul1
ENSMUSG00000042942	50.3456	-1.88984	0.592635	-3.18888	0.00142826	0.0209087	Greb1l
ENSMUSG00000045211	55.0937	1.68535	0.528591	3.18838	0.00143074	0.0209087	Nudt18
ENSMUSG00000056073	60.3597	-1.63401	0.512297	-3.18957	0.00142485	0.0209087	Grik2
ENSMUSG00000075705	99.3563	1.5698	0.492204	3.18933	0.00142601	0.0209087	Msrb1
ENSMUSG00000035478	296.321	1.74609	0.547868	3.18707	0.00143723	0.0209278	Mbd3
ENSMUSG00000062757	24.0474	-2.00912	0.630502	-3.18654	0.00143987	0.0209444	Olfr1206
ENSMUSG00000025228	236.094	1.66225	0.521836	3.18538	0.00144565	0.020985	Actr1a
ENSMUSG00000048108	240.653	-1.48233	0.465334	-3.18551	0.00144499	0.020985	Tmem72
ENSMUSG00000026069	29.1555	-2.09833	0.658808	-3.18504	0.00144734	0.020988	Il1rl1
ENSMUSG00000039050	242.654	1.43071	0.449423	3.18343	0.00145539	0.0210395	Osbpl2
ENSMUSG00000055775	93.9761	-1.60184	0.503132	-3.18374	0.00145387	0.0210395	Myh8
ENSMUSG00000069823	19.218	-2.15002	0.675363	-3.18351	0.00145503	0.0210395	Olfr1
ENSMUSG00000024771	68.5668	-1.59603	0.501658	-3.1815	0.00146513	0.0210933	Lipk
ENSMUSG00000044951	87.1167	-1.67762	0.52727	-3.18171	0.0014641	0.0210933	Mylk4
ENSMUSG00000055639	72.3425	-1.6152	0.507599	-3.18204	0.00146239	0.0210933	Dach1
ENSMUSG00000096002	154.088	-1.50252	0.472162	-3.18222	0.00146151	0.0210933	Vmn2r53
ENSMUSG00000029536	112.827	1.53565	0.482947	3.17974	0.00147405	0.0212	Gatc
ENSMUSG00000002797	314.839	1.44073	0.453221	3.17886	0.00147856	0.0212112	Ggct
ENSMUSG00000045340	44.7616	-1.71173	0.538519	-3.17859	0.00147994	0.0212112	Vmn1r70
ENSMUSG00000053825	92.1648	-1.56988	0.493873	-3.17871	0.00147933	0.0212112	Ppfia2
ENSMUSG00000059206	24.2256	-1.87223	0.589048	-3.17841	0.00148087	0.0212112	Vmn1r71
ENSMUSG00000020888	120.074	1.47539	0.464472	3.1765	0.00149065	0.0212492	Dvl2
ENSMUSG00000028328	87.6458	1.77815	0.559793	3.17644	0.00149095	0.0212492	Tmod1
ENSMUSG00000032959	542.151	1.5752	0.495796	3.17711	0.0014875	0.0212492	Pebp1
ENSMUSG00000039264	591.932	1.14455	0.360329	3.17641	0.00149109	0.0212492	Gimap3
ENSMUSG00000061584	73.1175	-1.79596	0.565204	-3.17754	0.00148532	0.0212492	Lyg2
ENSMUSG00000015668	311.063	1.72487	0.543193	3.17543	0.00149614	0.0212996	Pdzd11
ENSMUSG00000030219	76.0912	1.98309	0.624726	3.17434	0.00150179	0.0213199	Erp27
ENSMUSG00000044349	55.4709	-1.78939	0.563717	-3.17427	0.00150213	0.0213199	Snhg11
ENSMUSG00000075165	23.1825	-2.12448	0.669245	-3.17444	0.00150125	0.0213199	Olfr1105
ENSMUSG00000035268	1691.15	1.41872	0.447049	3.17354	0.00150595	0.0213452	Pkig
ENSMUSG00000067336	235.328	-1.37182	0.432296	-3.17334	0.00150695	0.0213452	Bmpr2
ENSMUSG00000095002	38.9265	-1.67367	0.527611	-3.17216	0.00151308	0.0214103	Olfr798
ENSMUSG00000001289	2889.66	1.61431	0.509032	3.17134	0.0015174	0.0214344	Pfdn5
ENSMUSG00000038429	484.573	1.21668	0.383659	3.17125	0.00151783	0.0214344	Usp5
ENSMUSG00000011837	65.0933	1.98086	0.624748	3.17065	0.00152096	0.0214537	Snapc2
ENSMUSG00000091239	272.403	-1.51934	0.479227	-3.17041	0.00152225	0.0214537	Vmn2r76
ENSMUSG00000031198	1616.74	1.88608	0.594985	3.16997	0.00152455	0.0214645	Fundc2
ENSMUSG00000004285	1331.44	1.49943	0.473086	3.16946	0.00152723	0.0214806	Atp6v1f
ENSMUSG00000042772	1362.77	1.35594	0.427893	3.16887	0.00153034	0.0215012	Smg7
ENSMUSG00000096822	83.3559	-1.61371	0.509282	-3.1686	0.00153175	0.0215012	Olfr344
ENSMUSG00000045648	165.404	-1.46214	0.46163	-3.16735	0.00153834	0.0215722	Vwc2l
ENSMUSG00000047842	50.295	-1.6326	0.51551	-3.16696	0.00154042	0.0215797	Diras2
ENSMUSG00000038725	63.0645	-1.7472	0.551856	-3.16605	0.00154526	0.021626	Pkhd1l1
ENSMUSG00000028797	620.772	1.58589	0.500988	3.16552	0.00154805	0.0216435	Tmem234
ENSMUSG00000005054	552.604	2.05919	0.650651	3.16482	0.0015518	0.0216685	Cstb
ENSMUSG00000016252	2218.31	1.53932	0.486461	3.16432	0.00155447	0.0216685	Atp5e
ENSMUSG00000032376	292.092	1.3913	0.439649	3.16456	0.00155316	0.0216685	Usp3
ENSMUSG00000021645	176.109	1.59072	0.502908	3.16304	0.00156129	0.0217039	Smn1
ENSMUSG00000036103	90.1364	-1.47266	0.46554	-3.16335	0.00155967	0.0217039	Colec12
ENSMUSG00000051007	103.822	1.86255	0.588859	3.16298	0.00156166	0.0217039	Gatd1
ENSMUSG00000031530	23.2071	2.73525	0.865298	3.16105	0.00157201	0.0217051	Dusp4
ENSMUSG00000032607	33.1863	-1.91004	0.604456	-3.15994	0.00157803	0.0217051	Amt
ENSMUSG00000034098	40.1212	-1.73777	0.549628	-3.16172	0.00156841	0.0217051	Fstl5
ENSMUSG00000036814	82.0185	-1.768	0.559496	-3.15998	0.00157779	0.0217051	Slc6a20a
ENSMUSG00000037570	504.847	1.33138	0.42114	3.16137	0.00157029	0.0217051	Mcrs1
ENSMUSG00000040048	683.525	1.12265	0.355099	3.16152	0.0015695	0.0217051	Ndufb10
ENSMUSG00000050241	72.3222	-2.03664	0.644402	-3.16052	0.00157488	0.0217051	Klre1
ENSMUSG00000073542	101.905	1.76944	0.559985	3.1598	0.00157875	0.0217051	Cep76
ENSMUSG00000075387	55.51	-1.49906	0.474039	-3.16232	0.00156516	0.0217051	Olfr341
ENSMUSG00000091624	112.886	-1.46426	0.463255	-3.1608	0.00157335	0.0217051	Vmn2r9
ENSMUSG00000102752	59.8398	-1.69114	0.534897	-3.16161	0.001569	0.0217051	Gm7694
ENSMUSG00000039840	251.025	1.60648	0.508704	3.15799	0.00158861	0.0218193	Epg5
ENSMUSG00000050296	68.9041	-1.61891	0.512742	-3.15736	0.00159206	0.0218453	Abca12
ENSMUSG00000019969	309.619	1.27688	0.404557	3.15623	0.00159821	0.0219083	Psen1
ENSMUSG00000050505	35.3367	-1.77336	0.561991	-3.1555	0.00160221	0.0219202	Pcdh20
ENSMUSG00000059534	3509.32	1.63587	0.518401	3.15561	0.00160161	0.0219202	Uqcr10
ENSMUSG00000043924	35.5259	-1.87294	0.593655	-3.15493	0.00160535	0.0219308	Ncmap
ENSMUSG00000070438	57.1252	-1.48922	0.472049	-3.1548	0.00160611	0.0219308	Olfr313
ENSMUSG00000020844	38.4182	2.61864	0.830499	3.15309	0.00161554	0.0219396	Nxn
ENSMUSG00000045691	66.691	1.69143	0.536366	3.1535	0.00161328	0.0219396	Thtpa
ENSMUSG00000057963	42.5358	2.02573	0.64248	3.15298	0.00161612	0.0219396	Itpk1
ENSMUSG00000066671	31.5514	-1.79524	0.5693	-3.15342	0.00161371	0.0219396	Olfr220
ENSMUSG00000082101	29.3855	-1.81503	0.575405	-3.15436	0.00160852	0.0219396	Slfn14
ENSMUSG00000090581	96.205	-1.64776	0.522539	-3.15338	0.00161391	0.0219396	Vmn2r6
ENSMUSG00000018733	143.712	1.56529	0.496513	3.15256	0.00161848	0.0219504	Pex12
ENSMUSG00000021468	296.289	1.3749	0.436237	3.15172	0.00162312	0.0219708	Sptlc1
ENSMUSG00000023010	714.229	1.71327	0.543556	3.15198	0.0016217	0.0219708	Tmbim6
ENSMUSG00000043931	390.186	1.3759	0.436619	3.15126	0.00162568	0.0219761	Gimap7
ENSMUSG00000052012	38.4414	-1.65842	0.526349	-3.15081	0.00162821	0.0219761	Olfr796
ENSMUSG00000075602	954.744	1.79125	0.568466	3.15102	0.001627	0.0219761	Ly6a
ENSMUSG00000030255	116.078	-1.57766	0.500827	-3.15012	0.00163205	0.0220067	Sspn
ENSMUSG00000008682	13547.1	1.78752	0.567585	3.14935	0.00163636	0.0220408	Rpl10
ENSMUSG00000030770	45.0737	-1.87995	0.597027	-3.14885	0.00163912	0.0220408	Parva
ENSMUSG00000033453	75.5022	-1.84857	0.587065	-3.14883	0.00163928	0.0220408	Adamts15
ENSMUSG00000032224	61.763	-1.92093	0.610185	-3.14812	0.00164325	0.022073	Fam81a
ENSMUSG00000032180	55.5315	2.41759	0.768046	3.14771	0.00164555	0.0220827	Tmed1
ENSMUSG00000006095	272.879	1.49431	0.475019	3.14579	0.00165641	0.0220902	Tbcb
ENSMUSG00000029614	12071.4	1.32332	0.420666	3.14578	0.00165644	0.0220902	Rpl6
ENSMUSG00000036295	38.4285	-1.75748	0.558621	-3.1461	0.00165462	0.0220902	Lrrn3
ENSMUSG00000042293	78.9193	2.00676	0.637945	3.14566	0.00165712	0.0220902	Gm5617
ENSMUSG00000055761	38.6189	-1.64649	0.523284	-3.14646	0.0016526	0.0220902	Nkain3
ENSMUSG00000078619	614.241	1.26948	0.403382	3.1471	0.00164897	0.0220902	Smarcd2
ENSMUSG00000094921	404.991	-1.45885	0.463707	-3.14605	0.00165492	0.0220902	Vmn2r112
ENSMUSG00000045575	44.3611	-1.73684	0.552294	-3.14477	0.00166219	0.0221367	Vmn1r233
ENSMUSG00000055088	75.0151	-1.60809	0.5115	-3.14388	0.00166725	0.0221832	Olfr354
ENSMUSG00000022559	80.733	1.62838	0.51802	3.14346	0.00166962	0.0221869	Fbxl6
ENSMUSG00000030761	59.7287	1.77032	0.563234	3.14313	0.00167154	0.0221869	Myo7a
ENSMUSG00000043308	67.8066	-1.50271	0.478113	-3.143	0.00167228	0.0221869	Vmn1r75
ENSMUSG00000004070	352.178	1.6394	0.521716	3.14232	0.00167616	0.0222175	Hmox2
ENSMUSG00000063687	160.402	-1.67309	0.53276	-3.14042	0.00168707	0.0223409	Pcdhb5
ENSMUSG00000001999	308.115	1.91038	0.608456	3.13972	0.00169108	0.022373	Blvra
ENSMUSG00000041747	396.82	1.44195	0.459409	3.1387	0.00169697	0.0224297	Utp15
ENSMUSG00000038965	2103.51	1.32769	0.423118	3.13786	0.00170185	0.0224731	Ube2l3
ENSMUSG00000039578	54.5418	-1.58259	0.504732	-3.1355	0.0017156	0.0226333	Ccser1
ENSMUSG00000025381	375.563	1.46487	0.467251	3.13508	0.00171809	0.0226449	Cnpy2
ENSMUSG00000024414	267.475	1.58512	0.505759	3.13415	0.00172354	0.0226742	Mrpl27
ENSMUSG00000024870	192.127	1.8332	0.584863	3.13442	0.00172197	0.0226742	Rab1b
ENSMUSG00000094637	129.591	-1.5512	0.495097	-3.13312	0.00172957	0.0227322	Vmn1r204
ENSMUSG00000091879	250.493	-1.4215	0.453744	-3.13282	0.00173136	0.0227345	Vmn2r17
ENSMUSG00000025781	2526.24	1.32105	0.421956	3.13078	0.0017434	0.0228357	Atp5c1
ENSMUSG00000042292	260.538	1.28555	0.410603	3.13087	0.00174289	0.0228357	Mrtfa
ENSMUSG00000062914	36.0967	-1.69794	0.542353	-3.13069	0.00174395	0.0228357	Olfr777
ENSMUSG00000020154	51.837	-1.79923	0.574899	-3.12964	0.00175019	0.022847	Ptprb
ENSMUSG00000024791	218.923	1.82875	0.584334	3.12963	0.00175029	0.022847	Cdca5
ENSMUSG00000036330	26.1624	-2.26481	0.723568	-3.13006	0.00174771	0.022847	Slc18a1
ENSMUSG00000061601	161.994	-1.46564	0.468337	-3.12945	0.00175133	0.022847	Pclo
ENSMUSG00000029765	174.457	-1.4552	0.465056	-3.12909	0.00175347	0.0228514	Plxna4
ENSMUSG00000062232	339.165	-1.26259	0.403548	-3.12872	0.00175571	0.0228514	Rapgef2
ENSMUSG00000095804	32.4415	-1.82709	0.584	-3.12858	0.00175655	0.0228514	Olfr824
ENSMUSG00000005968	55.2621	2.33814	0.747554	3.12772	0.00176168	0.0228969	Tuft1
ENSMUSG00000109564	112.062	-1.53265	0.490108	-3.12717	0.001765	0.0229189	Muc16
ENSMUSG00000049422	373.229	1.91153	0.611333	3.12683	0.00176701	0.0229238	Chchd10
ENSMUSG00000030087	94.6963	-1.52302	0.487182	-3.12619	0.0017709	0.0229359	Klf15
ENSMUSG00000032363	27.3286	-2.01357	0.644222	-3.12559	0.00177448	0.0229359	Adamts7
ENSMUSG00000037772	850.028	1.4254	0.456017	3.12575	0.0017735	0.0229359	Mrpl23
ENSMUSG00000038489	760.549	1.67873	0.53706	3.12578	0.00177335	0.0229359	Polr2l
ENSMUSG00000021587	197.119	-1.4525	0.465313	-3.12156	0.00179899	0.0231819	Pcsk1
ENSMUSG00000028688	274.35	1.30755	0.418954	3.12098	0.00180252	0.0231819	Toe1
ENSMUSG00000035273	448.152	1.15888	0.371348	3.12073	0.00180405	0.0231819	Hpse
ENSMUSG00000044441	41.0965	-1.60511	0.514322	-3.12083	0.00180344	0.0231819	Olfr1442
ENSMUSG00000047721	751.363	1.53534	0.491934	3.12102	0.00180224	0.0231819	Bola2
ENSMUSG00000057378	149.884	-1.46238	0.468575	-3.12092	0.00180287	0.0231819	Ryr3
ENSMUSG00000066748	57.6598	-1.60957	0.515795	-3.12056	0.00180507	0.0231819	Olfr145
ENSMUSG00000019889	176.397	-1.44608	0.463575	-3.1194	0.0018122	0.0232249	Ptprk
ENSMUSG00000022995	159.475	-1.57388	0.504578	-3.11921	0.00181339	0.0232249	Enah
ENSMUSG00000094802	9.5109	-6.66633	2.13699	-3.1195	0.00181158	0.0232249	Samt1
ENSMUSG00000021577	1469.05	1.25318	0.401876	3.11832	0.00181886	0.0232737	Sdha
ENSMUSG00000020843	301.354	1.75283	0.562168	3.11798	0.00182092	0.023278	Timm22
ENSMUSG00000075266	1266.05	1.53473	0.492257	3.11773	0.00182251	0.023278	Cenpw
ENSMUSG00000118672	186.629	-1.46256	0.469172	-3.11733	0.001825	0.0232887	Muc4
ENSMUSG00000020017	62.5343	-1.64996	0.529634	-3.11528	0.0018377	0.0233408	Hal
ENSMUSG00000022340	85.3944	-1.40718	0.45172	-3.11516	0.00183844	0.0233408	Sybu
ENSMUSG00000028456	104.851	-1.72564	0.553804	-3.11598	0.00183333	0.0233408	Unc13b
ENSMUSG00000030298	545.865	1.62248	0.520851	3.11506	0.00183906	0.0233408	Sec13
ENSMUSG00000034573	43.9162	-1.57885	0.506772	-3.11549	0.00183638	0.0233408	Ptpn13
ENSMUSG00000036790	30.1935	-1.64347	0.527472	-3.11575	0.00183477	0.0233408	Slitrk2
ENSMUSG00000058207	58.2618	-1.50715	0.483906	-3.11455	0.00184224	0.0233601	Serpina3k
ENSMUSG00000019578	151.07	1.31684	0.422963	3.11338	0.0018496	0.0233612	Ubxn6
ENSMUSG00000026058	88.491	-1.54535	0.496309	-3.11369	0.00184762	0.0233612	Khdrbs2
ENSMUSG00000029145	334.753	1.4195	0.455979	3.11308	0.00185147	0.0233612	Eif2b4
ENSMUSG00000032899	215.198	-1.44989	0.465674	-3.11353	0.00184862	0.0233612	Styk1
ENSMUSG00000055571	31.0503	-1.88991	0.607148	-3.11277	0.0018534	0.0233612	Olfr305
ENSMUSG00000059552	465.004	1.73013	0.555833	3.11268	0.00185398	0.0233612	Trp53
ENSMUSG00000075193	22.9405	-1.92294	0.617723	-3.11294	0.00185231	0.0233612	Olfr1051
ENSMUSG00000001552	29.9979	-2.5722	0.826621	-3.11171	0.00186008	0.023396	Jup
ENSMUSG00000075174	26.3895	-1.97575	0.634923	-3.11179	0.00185957	0.023396	Olfr1087
ENSMUSG00000025128	70.7507	-1.63049	0.524172	-3.11061	0.00186703	0.0234623	Bhlhe22
ENSMUSG00000028528	72.886	-1.61443	0.519225	-3.10931	0.00187524	0.0235289	Dnajc6
ENSMUSG00000091381	28.9422	-1.74711	0.56191	-3.10924	0.00187567	0.0235289	Vmn2r83
ENSMUSG00000019779	37.582	-1.73503	0.558107	-3.10878	0.00187864	0.023545	Frk
ENSMUSG00000017774	587.184	1.50436	0.484044	3.10791	0.00188416	0.0235608	Myo1c
ENSMUSG00000042737	201.977	2.04524	0.658103	3.10779	0.00188493	0.0235608	Dpm3
ENSMUSG00000067529	31.288	-1.88413	0.60623	-3.10794	0.00188397	0.0235608	Olfr1423
ENSMUSG00000052512	287.995	-1.46763	0.472354	-3.10705	0.00188962	0.0235775	Nav2
ENSMUSG00000056158	32.7169	-1.84722	0.594493	-3.10722	0.00188854	0.0235775	Car10
ENSMUSG00000010175	56.3603	-1.65069	0.531391	-3.10635	0.0018941	0.0236062	Prox1
ENSMUSG00000029012	353.42	1.22093	0.393067	3.10617	0.00189529	0.0236062	Orc5
ENSMUSG00000052675	166.117	-1.44161	0.464215	-3.10548	0.00189973	0.0236406	Zfp112
ENSMUSG00000094858	74.956	-1.60537	0.517012	-3.1051	0.00190216	0.0236498	Olfr1297
ENSMUSG00000034557	195.078	-1.42512	0.459075	-3.10433	0.00190713	0.0236766	Zfyve9
ENSMUSG00000047496	342.105	-1.44529	0.465585	-3.10424	0.00190769	0.0236766	Rnf152
ENSMUSG00000059366	121.319	-1.5339	0.49434	-3.10292	0.00191624	0.0237538	Olfr959
ENSMUSG00000064030	165.096	1.49455	0.481742	3.10238	0.00191968	0.0237538	Pym1
ENSMUSG00000085007	25.997	-2.03182	0.654955	-3.10223	0.00192068	0.0237538	Smim43
ENSMUSG00000090124	83.0221	-1.564	0.504151	-3.10225	0.00192053	0.0237538	Ugt1a7c
ENSMUSG00000065990	637.565	1.19323	0.384725	3.10152	0.00192532	0.0237902	Aurkaip1
ENSMUSG00000032010	117.718	2.16223	0.697803	3.09862	0.00194421	0.0239216	Usp2
ENSMUSG00000034211	613.804	1.32801	0.428632	3.09826	0.00194664	0.0239216	Mrps17
ENSMUSG00000042671	51.7247	-1.60688	0.51856	-3.09873	0.00194349	0.0239216	Rgs8
ENSMUSG00000044798	45.6312	-1.71414	0.553254	-3.0983	0.00194637	0.0239216	Olfr923
ENSMUSG00000062037	36.3428	-1.77038	0.571446	-3.09807	0.00194788	0.0239216	Olfr285
ENSMUSG00000079429	202.987	-1.62891	0.525617	-3.09904	0.00194148	0.0239216	Mroh2a
ENSMUSG00000099611	280.738	-1.34336	0.433449	-3.09923	0.00194022	0.0239216	Vmn1r189
ENSMUSG00000074448	17.018	-2.02046	0.652318	-3.09735	0.00195257	0.0239582	Pate9
ENSMUSG00000057322	3184.23	1.60986	0.520143	3.09504	0.00196784	0.0241246	Rpl38
ENSMUSG00000021303	76.8114	-1.59285	0.514752	-3.0944	0.00197212	0.0241316	Gng4
ENSMUSG00000022790	21.9823	-1.9658	0.635287	-3.09435	0.00197242	0.0241316	Igsf11
ENSMUSG00000025130	1166.02	1.71184	0.553316	3.09379	0.00197617	0.0241316	P4hb
ENSMUSG00000026380	75.1827	-1.5943	0.515307	-3.09389	0.0019755	0.0241316	Tfcp2l1
ENSMUSG00000037235	355.744	1.40469	0.454053	3.09366	0.00197701	0.0241316	Mxd4
ENSMUSG00000018417	51.3169	-1.68258	0.543947	-3.09328	0.00197956	0.0241417	Myo1b
ENSMUSG00000022177	173.606	1.73319	0.560429	3.09262	0.001984	0.0241749	Haus4
ENSMUSG00000039128	457.411	1.42851	0.46208	3.09148	0.00199159	0.0242413	Cdc123
ENSMUSG00000060152	563.68	1.33978	0.433406	3.09129	0.0019929	0.0242413	Pop5
ENSMUSG00000037706	1347.23	1.73958	0.562856	3.09064	0.00199726	0.0242731	Cd81
ENSMUSG00000030956	204.24	1.29313	0.418471	3.09013	0.00200066	0.0242934	Fam53b
ENSMUSG00000020107	377.607	1.40551	0.454906	3.08968	0.00200373	0.0243098	Anapc16
ENSMUSG00000074952	13.9656	-2.21246	0.716367	-3.08845	0.00201206	0.0243897	Olfr1308
ENSMUSG00000024481	114.594	-1.48687	0.481528	-3.08782	0.00201631	0.024415	Lvrn
ENSMUSG00000030717	40.4925	-1.61166	0.521974	-3.08763	0.00201763	0.024415	Nupr1
ENSMUSG00000044248	27.4451	-1.76853	0.572886	-3.08706	0.0020215	0.0244198	Vmn1r45
ENSMUSG00000091962	63.6385	-1.52937	0.495379	-3.08726	0.00202009	0.0244198	Vmn2r78
ENSMUSG00000004667	286.625	1.34108	0.434495	3.08654	0.00202503	0.0244414	Polr2e
ENSMUSG00000063887	101.621	-1.52628	0.494576	-3.08605	0.00202836	0.0244606	Nlgn1
ENSMUSG00000026114	53.733	-1.58398	0.513383	-3.08537	0.00203299	0.0244953	Cnga3
ENSMUSG00000091670	67.1196	-1.66294	0.539072	-3.08482	0.00203677	0.0245198	Vmn2r105
ENSMUSG00000052182	51.123	-1.61007	0.52214	-3.08359	0.00204518	0.0245999	Olfr849
ENSMUSG00000061111	582.934	1.53824	0.49893	3.08307	0.00204874	0.0246217	Mcrip1
ENSMUSG00000027286	71.6542	1.84337	0.598347	3.08077	0.00206469	0.0247532	Lrrc57
ENSMUSG00000073956	58.6941	-1.6197	0.525684	-3.08112	0.00206221	0.0247532	Olfr592
ENSMUSG00000078721	86.7635	-1.56056	0.506557	-3.08073	0.00206497	0.0247532	Fam205a1
ENSMUSG00000002985	1317.23	1.15487	0.375194	3.07806	0.00208352	0.0248061	Apoe
ENSMUSG00000026646	232.437	1.21682	0.395314	3.0781	0.00208327	0.0248061	Suv39h2
ENSMUSG00000033377	73.1354	-1.55246	0.504319	-3.07833	0.00208167	0.0248061	Palmd
ENSMUSG00000033542	216.13	-1.50402	0.488357	-3.07976	0.00207166	0.0248061	Arhgef5
ENSMUSG00000040724	132.73	-1.53156	0.497423	-3.07899	0.00207702	0.0248061	Kcna2
ENSMUSG00000046152	30.7406	-1.75087	0.568601	-3.07927	0.0020751	0.0248061	Fut10
ENSMUSG00000048482	50.9264	-1.69005	0.548883	-3.07907	0.0020765	0.0248061	Bdnf
ENSMUSG00000074502	54.4651	-1.77249	0.575828	-3.07816	0.00208284	0.0248061	Ubtfl1
ENSMUSG00000048329	57.7403	-1.67728	0.5451	-3.07701	0.00209089	0.0248727	Mfsd6l
ENSMUSG00000024109	166.795	-1.43556	0.466777	-3.07547	0.00210173	0.0248731	Nrxn1
ENSMUSG00000034453	232.597	1.90861	0.620585	3.0755	0.00210152	0.0248731	Polr3b
ENSMUSG00000045589	31.5662	-1.90384	0.619075	-3.07529	0.00210298	0.0248731	Frrs1l
ENSMUSG00000049758	29.1465	-1.6589	0.539201	-3.07658	0.00209388	0.0248731	Olfr1318
ENSMUSG00000063785	508.121	1.26236	0.410492	3.07524	0.00210333	0.0248731	Utp14a
ENSMUSG00000075551	59.8934	-1.55034	0.504097	-3.07548	0.00210162	0.0248731	Cyp3a41a
ENSMUSG00000117853	57.4405	-1.56729	0.509608	-3.07547	0.0021017	0.0248731	Vmn1r88
ENSMUSG00000000320	15.6002	-2.22656	0.724095	-3.07495	0.00210535	0.0248761	Alox12
ENSMUSG00000016493	204.73	-1.28329	0.417407	-3.07444	0.002109	0.0248983	Cd46
ENSMUSG00000003411	221.915	-1.47716	0.480586	-3.07367	0.00211444	0.024931	Rab3b
ENSMUSG00000068231	152.853	-1.48516	0.483209	-3.07354	0.00211533	0.024931	Vmn1r43
ENSMUSG00000021301	136.8	-1.43361	0.466493	-3.07316	0.00211806	0.0249423	Hecw1
ENSMUSG00000004054	381.107	1.26751	0.412524	3.07258	0.00212217	0.0249432	Map3k11
ENSMUSG00000049086	209.127	1.70575	0.555126	3.07273	0.00212112	0.0249432	Bmyc
ENSMUSG00000064223	99.4695	-1.58409	0.515588	-3.0724	0.00212346	0.0249432	Olfr694
ENSMUSG00000005131	16.2302	-2.05777	0.669925	-3.07164	0.00212887	0.0249441	4930550C14Rik
ENSMUSG00000027799	330.843	-1.38035	0.449368	-3.07175	0.0021281	0.0249441	Nbea
ENSMUSG00000038257	95.9546	-1.56778	0.510385	-3.07176	0.00212804	0.0249441	Glra3
ENSMUSG00000032867	82.2513	1.78783	0.582167	3.07099	0.00213353	0.0249569	Fbxw8
ENSMUSG00000051392	484.237	-1.44631	0.470948	-3.07106	0.00213303	0.0249569	Olfr1402
ENSMUSG00000028399	184.873	-1.49802	0.487944	-3.07007	0.00214006	0.0250125	Ptprd
ENSMUSG00000068205	38.3046	-1.93003	0.628818	-3.06929	0.00214567	0.0250573	Macrod2
ENSMUSG00000027015	34.4418	-1.83892	0.599216	-3.06888	0.00214863	0.0250709	Cybrd1
ENSMUSG00000044022	56.9645	-1.59537	0.519957	-3.06828	0.00215298	0.0251008	Pcdhb21
ENSMUSG00000026580	34.5102	-1.83344	0.598066	-3.06561	0.00217227	0.0251376	Selp
ENSMUSG00000030037	332.929	1.71954	0.561002	3.06512	0.00217583	0.0251376	Mrpl53
ENSMUSG00000030592	202.959	1.30085	0.424309	3.0658	0.00217085	0.0251376	Ryr1
ENSMUSG00000032939	216.893	1.80059	0.587275	3.066	0.00216941	0.0251376	Nup93
ENSMUSG00000039716	50.4824	-1.68157	0.548443	-3.06608	0.00216889	0.0251376	Dock3
ENSMUSG00000054477	53.2157	-1.82923	0.59679	-3.06512	0.00217584	0.0251376	Kcnn2
ENSMUSG00000056553	67.304	-1.47497	0.481072	-3.06602	0.00216932	0.0251376	Ptprn2
ENSMUSG00000059319	55.0701	-1.5964	0.520506	-3.06701	0.00216211	0.0251376	Olfr295
ENSMUSG00000062098	81.6034	-1.50874	0.492108	-3.06587	0.00217039	0.0251376	Btbd3
ENSMUSG00000074946	86.682	-1.67479	0.546106	-3.06678	0.00216379	0.0251376	Olfr1313
ENSMUSG00000102439	43.4232	-1.70262	0.555245	-3.06642	0.00216635	0.0251376	Flg
ENSMUSG00000026712	64.9389	-1.7668	0.576577	-3.06428	0.00218192	0.0251542	Mrc1
ENSMUSG00000032021	100.758	-1.45794	0.4758	-3.06418	0.00218265	0.0251542	Crtam
ENSMUSG00000034168	17571.6	-1.45244	0.474006	-3.06419	0.00218261	0.0251542	Irf2bpl
ENSMUSG00000056782	29.8555	-1.79681	0.586569	-3.06326	0.00218943	0.0252117	Olfr667
ENSMUSG00000027496	139.606	1.91793	0.626213	3.06274	0.00219317	0.0252341	Aurka
ENSMUSG00000051678	75.7812	-1.5361	0.50171	-3.06173	0.00220064	0.0252692	Pcdhb6
ENSMUSG00000062753	617.659	1.50304	0.490933	3.06159	0.00220162	0.0252692	AI413582
ENSMUSG00000071650	558.721	1.38964	0.453858	3.06183	0.00219986	0.0252692	Ganab
ENSMUSG00000040952	23155	1.45507	0.475329	3.06118	0.00220466	0.0252833	Rps19
ENSMUSG00000018411	28.0209	-1.86648	0.609909	-3.06025	0.0022115	0.0253194	Mapt
ENSMUSG00000034981	491.803	1.66191	0.543103	3.06002	0.00221321	0.0253194	Parm1
ENSMUSG00000096099	103.841	-1.44257	0.471386	-3.06028	0.00221131	0.0253194	Vmn1r220
ENSMUSG00000002835	278.157	1.34827	0.440859	3.05829	0.00222605	0.0253838	Chaf1a
ENSMUSG00000024953	461.32	1.96888	0.643702	3.05868	0.00222313	0.0253838	Prdx5
ENSMUSG00000037152	1735.43	1.57996	0.516587	3.05846	0.00222478	0.0253838	Ndufc1
ENSMUSG00000060038	218.378	1.27656	0.417409	3.05828	0.00222608	0.0253838	Dhps
ENSMUSG00000047843	130.729	1.63842	0.53579	3.05796	0.00222849	0.0253907	Bri3
ENSMUSG00000007029	402.627	1.66935	0.546238	3.05609	0.00224244	0.0254258	Vars
ENSMUSG00000028345	509.027	1.13636	0.371806	3.05631	0.00224078	0.0254258	Tex10
ENSMUSG00000028653	268.568	1.50457	0.492137	3.05722	0.00223403	0.0254258	Trit1
ENSMUSG00000030494	142.073	-1.43089	0.468139	-3.05656	0.00223894	0.0254258	Rhpn2
ENSMUSG00000042078	29.9845	-1.81284	0.593113	-3.05649	0.00223944	0.0254258	Svop
ENSMUSG00000046961	72.353	-1.50449	0.492213	-3.05658	0.0022388	0.0254258	Gpr156
ENSMUSG00000031207	4651.97	1.36666	0.447518	3.05386	0.00225919	0.0255332	Msn
ENSMUSG00000032556	1257.25	1.42777	0.467528	3.05386	0.00225914	0.0255332	Bfsp2
ENSMUSG00000057182	94.5705	-1.59453	0.522048	-3.05438	0.00225523	0.0255332	Scn3a
ENSMUSG00000057349	39.9407	-1.59986	0.523842	-3.05409	0.00225745	0.0255332	Olfr948
ENSMUSG00000030678	241.959	1.83335	0.600472	3.05319	0.00226425	0.0255493	Maz
ENSMUSG00000049760	884.991	1.54078	0.504639	3.05324	0.00226385	0.0255493	Micos13
ENSMUSG00000021730	73.0839	-1.52478	0.499567	-3.05221	0.00227162	0.0255912	Hcn1
ENSMUSG00000066000	49.1404	-1.75938	0.576398	-3.05237	0.00227045	0.0255912	Zfp979
ENSMUSG00000004264	544.488	1.34663	0.441408	3.05076	0.00228265	0.0256411	Phb2
ENSMUSG00000004929	55.195	1.75429	0.574925	3.05134	0.00227821	0.0256411	Thop1
ENSMUSG00000008859	719.119	1.31293	0.430371	3.05069	0.00228317	0.0256411	Rala
ENSMUSG00000074947	161.913	-1.47738	0.484282	-3.05067	0.00228335	0.0256411	Olfr1312
ENSMUSG00000001105	723.184	1.21491	0.398276	3.05042	0.00228525	0.025642	Ift20
ENSMUSG00000028883	72.4488	-1.77058	0.580616	-3.04948	0.00229234	0.025701	Sema3a
ENSMUSG00000041716	293.973	1.19383	0.391529	3.04916	0.00229483	0.0257084	Gm20604
ENSMUSG00000040065	27.6344	-1.77562	0.582446	-3.04856	0.00229939	0.0257184	Pfpl
ENSMUSG00000074564	57.2119	-2.18097	0.715391	-3.04863	0.00229885	0.0257184	Gm10720
ENSMUSG00000068270	68.6286	-1.48522	0.48728	-3.04798	0.00230383	0.0257475	Shroom4
ENSMUSG00000048174	44.6177	1.86955	0.613565	3.04702	0.00231121	0.0257889	Tmem81
ENSMUSG00000066268	94.4319	-1.39259	0.457022	-3.04709	0.0023107	0.0257889	Olfr586
ENSMUSG00000003228	55.394	2.0725	0.680446	3.04579	0.00232066	0.025817	Grk5
ENSMUSG00000005481	830.203	1.33852	0.439528	3.04535	0.0023241	0.025817	Ddx39a
ENSMUSG00000031723	80.0463	1.85751	0.609875	3.04573	0.00232116	0.025817	Txnl4b
ENSMUSG00000035575	229.332	1.60048	0.525514	3.04555	0.00232257	0.025817	Utp6
ENSMUSG00000036667	50.4282	-1.625	0.533615	-3.04526	0.00232476	0.025817	Tcaf1
ENSMUSG00000047228	31.4798	-1.77795	0.583668	-3.04616	0.00231784	0.025817	A2ml1
ENSMUSG00000004542	136.543	-1.65336	0.543027	-3.04471	0.00232907	0.0258239	Psg19
ENSMUSG00000012848	7532.41	1.51819	0.498596	3.04494	0.00232729	0.0258239	Rps5
ENSMUSG00000029577	294.267	1.52794	0.501918	3.0442	0.00233304	0.0258475	Ube3b
ENSMUSG00000000416	159.933	-1.43768	0.472418	-3.04325	0.0023404	0.0258602	Cttnbp2
ENSMUSG00000043953	63.9208	-1.70534	0.560484	-3.04263	0.00234523	0.0258602	Ccrl2
ENSMUSG00000049109	75.8023	-1.90688	0.626709	-3.04268	0.00234481	0.0258602	Themis
ENSMUSG00000072620	724.315	1.33326	0.438158	3.04288	0.00234327	0.0258602	Slfn2
ENSMUSG00000078632	58.1793	-1.52129	0.499902	-3.04318	0.00234089	0.0258602	Lrrc37a
ENSMUSG00000103793	45.2936	-1.65683	0.544354	-3.04366	0.0023372	0.0258602	Pcdhga6
ENSMUSG00000021981	574.471	1.39528	0.458679	3.04194	0.00235055	0.0258864	Cab39l
ENSMUSG00000096265	39.8937	-2.22012	0.729859	-3.04185	0.0023513	0.0258864	Potefam3e
ENSMUSG00000072295	47.9947	-1.61914	0.532435	-3.04101	0.00235785	0.0259382	C2cd6
ENSMUSG00000030086	27.7452	2.53306	0.833098	3.04053	0.00236163	0.0259594	Chchd6
ENSMUSG00000009894	38.8137	1.83194	0.602708	3.03952	0.00236959	0.0259656	Snap47
ENSMUSG00000028386	33.7098	-1.73769	0.571665	-3.03971	0.0023681	0.0259656	Slc46a2
ENSMUSG00000037846	36.9132	-1.78791	0.588094	-3.04017	0.00236445	0.0259656	Rtkn2
ENSMUSG00000071494	103.658	-1.5163	0.498842	-3.03965	0.00236854	0.0259656	Olfr455
ENSMUSG00000030677	300.099	1.41584	0.465858	3.03921	0.00237201	0.0259718	Kif22
ENSMUSG00000014418	436.448	1.36689	0.450215	3.03609	0.00239667	0.025973	Hps5
ENSMUSG00000022286	104.841	-1.38835	0.457117	-3.03719	0.00238794	0.025973	Grhl2
ENSMUSG00000029245	67.6622	-1.48822	0.489753	-3.03872	0.00237586	0.025973	Epha5
ENSMUSG00000031879	124.325	2.11057	0.695029	3.03667	0.00239209	0.025973	Ciao2b
ENSMUSG00000032024	120.319	-1.45037	0.477419	-3.03795	0.00238194	0.025973	Clmp
ENSMUSG00000032301	2078.53	1.09681	0.360954	3.03865	0.00237644	0.025973	Psma4
ENSMUSG00000041180	47.3797	-1.63513	0.538359	-3.03725	0.00238749	0.025973	Hectd2
ENSMUSG00000042607	46.0278	-1.56149	0.514158	-3.03699	0.00238956	0.025973	Asb4
ENSMUSG00000044519	124.881	-1.50438	0.495465	-3.03629	0.00239506	0.025973	Zfp488
ENSMUSG00000048988	38.3999	-1.72639	0.568639	-3.03601	0.00239735	0.025973	Elfn1
ENSMUSG00000050721	233.025	1.17408	0.386728	3.03592	0.00239802	0.025973	Plekho2
ENSMUSG00000091734	36.3928	-1.66182	0.547094	-3.03754	0.00238515	0.025973	Vmn1r29
ENSMUSG00000094950	154.53	-1.57837	0.519601	-3.03765	0.00238429	0.025973	Vmn2r66
ENSMUSG00000117148	188.262	-1.39967	0.460996	-3.03619	0.00239586	0.025973	Vmn1r229
ENSMUSG00000006519	640.578	1.34217	0.442518	3.03304	0.00242105	0.0259952	Cyba
ENSMUSG00000014725	40.9864	-1.67306	0.551466	-3.03384	0.0024146	0.0259952	Adam28
ENSMUSG00000021794	1737.24	1.54129	0.507906	3.03459	0.00240862	0.0259952	Glud1
ENSMUSG00000028672	240.822	1.61058	0.530815	3.03416	0.00241209	0.0259952	Hmgcl
ENSMUSG00000032226	137.075	-1.53071	0.504636	-3.03329	0.00241904	0.0259952	Gcnt3
ENSMUSG00000040605	15.6992	-2.21288	0.729606	-3.03298	0.00242155	0.0259952	Bace2
ENSMUSG00000054072	179.397	-1.38154	0.45547	-3.03321	0.00241967	0.0259952	Iigp1
ENSMUSG00000062939	235.998	1.36725	0.450756	3.03324	0.00241943	0.0259952	Stat4
ENSMUSG00000071428	55.977	-1.64256	0.541538	-3.03315	0.00242015	0.0259952	Vmn1r27
ENSMUSG00000091955	404.576	1.66653	0.549118	3.03492	0.00240603	0.0259952	Gm9844
ENSMUSG00000094325	714.995	-1.48711	0.490367	-3.03265	0.00242415	0.0259952	Gm20831
ENSMUSG00000094892	188.816	-1.53569	0.506377	-3.0327	0.00242377	0.0259952	Vmn2r101
ENSMUSG00000115219	32.4717	2.42324	0.798441	3.03496	0.00240565	0.0259952	Eef1akmt4
ENSMUSG00000032562	1688	1.22429	0.403807	3.03188	0.00243039	0.0260054	Gnai2
ENSMUSG00000033938	1567.92	1.10465	0.364376	3.03161	0.00243251	0.0260054	Ndufb7
ENSMUSG00000056258	70.1869	-1.62819	0.537044	-3.03176	0.00243135	0.0260054	Kcnq3
ENSMUSG00000069085	34.2051	-1.78863	0.589937	-3.03189	0.00243026	0.0260054	Dytn
ENSMUSG00000046607	14.8506	-2.26654	0.747833	-3.03081	0.00243897	0.0260547	Hrk
ENSMUSG00000015568	206.39	-1.64237	0.542126	-3.0295	0.0024496	0.0260888	Lpl
ENSMUSG00000029563	134.697	-1.57091	0.518491	-3.02977	0.00244744	0.0260888	Foxp2
ENSMUSG00000044709	297.341	1.42688	0.470974	3.02964	0.00244844	0.0260888	Gemin7
ENSMUSG00000059887	23.3642	-2.17382	0.717416	-3.03007	0.00244497	0.0260888	Olfr1507
ENSMUSG00000002846	120.42	1.3634	0.450268	3.02797	0.00246206	0.0261818	Timmdc1
ENSMUSG00000101391	62.4563	-1.50019	0.495436	-3.02803	0.00246157	0.0261818	Olfr1217
ENSMUSG00000019173	175.785	1.67917	0.554684	3.02726	0.00246778	0.0262227	Rab5c
ENSMUSG00000004221	323.4	1.25679	0.415242	3.02665	0.00247282	0.0262378	Ikbkg
ENSMUSG00000031029	2039.04	1.39637	0.461371	3.02656	0.00247356	0.0262378	Eif3f
ENSMUSG00000036199	1985.06	1.4734	0.486848	3.0264	0.00247481	0.0262378	Ndufa13
ENSMUSG00000074715	45.8498	-1.67029	0.551955	-3.02614	0.00247696	0.0262408	Ccl28
ENSMUSG00000005981	336.984	1.52212	0.503091	3.02553	0.00248196	0.0262542	Trap1
ENSMUSG00000069390	63.4682	-1.60506	0.530504	-3.02553	0.00248195	0.0262542	Olfr707
ENSMUSG00000110171	146.815	-1.52865	0.50535	-3.02493	0.00248691	0.0262867	Olfr484
ENSMUSG00000000759	944.629	1.24721	0.412457	3.02385	0.00249583	0.0263379	Tubgcp3
ENSMUSG00000018585	280.785	1.86132	0.615613	3.02353	0.00249846	0.0263379	Atox1
ENSMUSG00000028784	29.949	-1.79012	0.592117	-3.02325	0.00250076	0.0263379	Spocd1
ENSMUSG00000045318	89.9555	-1.3933	0.46075	-3.02399	0.00249466	0.0263379	Adra2c
ENSMUSG00000050188	193.601	1.89374	0.626403	3.0232	0.00250113	0.0263379	Lsm10
ENSMUSG00000001870	62.8199	-1.55482	0.514449	-3.0223	0.00250863	0.0263613	Ltbp1
ENSMUSG00000023959	118.463	-1.594	0.527374	-3.02252	0.00250676	0.0263613	Clic5
ENSMUSG00000031965	110.666	-1.48789	0.492312	-3.02226	0.00250899	0.0263613	Tbx20
ENSMUSG00000075097	38.3022	-1.58086	0.523278	-3.02107	0.00251884	0.0264252	Olfr1226
ENSMUSG00000096757	41.7078	-1.7196	0.569166	-3.02125	0.0025173	0.0264252	Olfr251
ENSMUSG00000067219	5979.34	-1.55894	0.516125	-3.02047	0.00252385	0.026458	Nipal1
ENSMUSG00000002992	21.7462	3.83411	1.26965	3.01982	0.00252928	0.0264608	Apoc2
ENSMUSG00000026615	1890.35	1.11253	0.368369	3.02014	0.00252656	0.0264608	Eprs
ENSMUSG00000063715	27.2409	-1.86468	0.617495	-3.01976	0.00252977	0.0264608	Olfr816
ENSMUSG00000002963	197.81	1.33922	0.4436	3.01898	0.00253624	0.0264693	Pnkp
ENSMUSG00000024087	49.9892	-1.52472	0.505024	-3.0191	0.00253525	0.0264693	Cyp1b1
ENSMUSG00000073676	3154.95	1.25406	0.415365	3.01917	0.00253469	0.0264693	Hspe1
ENSMUSG00000001018	166.995	1.31266	0.434867	3.01853	0.00254001	0.0264889	Snapin
ENSMUSG00000074991	30.0258	-1.79938	0.596246	-3.01784	0.00254581	0.02651	Gabrr3
ENSMUSG00000103442	58.2336	-1.82621	0.605123	-3.01791	0.00254524	0.02651	Pcdha1
ENSMUSG00000057050	39.3846	-1.72562	0.571855	-3.01758	0.00254802	0.0265134	Olfr397
ENSMUSG00000031285	54.9147	-1.57186	0.521022	-3.01687	0.00255396	0.0265365	Dcx
ENSMUSG00000050010	45.5098	-1.56798	0.519739	-3.01687	0.00255402	0.0265365	Shisa3
ENSMUSG00000040824	947.078	1.71835	0.569717	3.01614	0.00256013	0.0265779	Snrpd2
ENSMUSG00000092111	295.401	-1.3776	0.456771	-3.01595	0.0025618	0.0265779	Vmn2r113
ENSMUSG00000115744	67.6033	-1.49408	0.495462	-3.01552	0.00256539	0.0265956	Vmn1r80
ENSMUSG00000023206	31.3065	-1.94432	0.64487	-3.01506	0.0025693	0.0265968	Il15ra
ENSMUSG00000079006	84.7707	-1.74718	0.579476	-3.01509	0.00256899	0.0265968	Gm14151
ENSMUSG00000003421	266.688	1.47719	0.490093	3.01411	0.00257736	0.0266144	Nosip
ENSMUSG00000012443	1175.8	1.3447	0.446281	3.01313	0.00258569	0.0266144	Kif11
ENSMUSG00000019494	570.164	1.51282	0.501915	3.0141	0.00257747	0.0266144	Cops6
ENSMUSG00000024696	2341.24	1.49998	0.497935	3.0124	0.00259195	0.0266144	Lpxn
ENSMUSG00000025993	114.762	-1.58851	0.527171	-3.01328	0.00258442	0.0266144	Slc40a1
ENSMUSG00000028556	139.828	-1.42326	0.472362	-3.01306	0.00258625	0.0266144	Dock7
ENSMUSG00000032344	44.5736	-1.54296	0.511896	-3.0142	0.00257655	0.0266144	Cgas
ENSMUSG00000040594	46.0017	-1.67708	0.556785	-3.01207	0.0025947	0.0266144	Ranbp17
ENSMUSG00000041453	13723.7	1.37285	0.455796	3.01198	0.00259552	0.0266144	Rpl21
ENSMUSG00000051212	274.329	1.77881	0.590582	3.01196	0.00259565	0.0266144	Gpr183
ENSMUSG00000061653	469.542	-1.35955	0.451089	-3.01393	0.00257884	0.0266144	Vmn1r46
ENSMUSG00000061816	36.0034	-1.68684	0.559886	-3.01283	0.00258822	0.0266144	Myl1
ENSMUSG00000078650	240.389	-1.36554	0.453189	-3.01317	0.00258535	0.0266144	G6pc
ENSMUSG00000024507	123.562	1.79777	0.597259	3.01004	0.00261216	0.0267251	Hsd17b4
ENSMUSG00000078808	159.915	-1.42707	0.474048	-3.01038	0.00260919	0.0267251	Vmn1r58
ENSMUSG00000079259	377.952	-1.35979	0.451747	-3.01006	0.00261199	0.0267251	Trim71
ENSMUSG00000044581	166.427	-1.38691	0.460978	-3.00862	0.00262434	0.0268302	4932415D10Rik
ENSMUSG00000002981	193.659	1.51254	0.502841	3.00798	0.00262986	0.0268587	Clptm1
ENSMUSG00000053863	25.5263	-1.82597	0.607065	-3.00786	0.00263095	0.0268587	Mepe
ENSMUSG00000020780	175.102	2.05966	0.684866	3.00739	0.00263499	0.0268803	Srp68
ENSMUSG00000032548	93.8912	-1.44512	0.480661	-3.00654	0.00264241	0.0268951	Slco2a1
ENSMUSG00000039200	36.1668	-1.66003	0.552176	-3.00634	0.0026441	0.0268951	Atf7ip2
ENSMUSG00000096035	42.9492	-1.83172	0.60918	-3.00686	0.00263962	0.0268951	Odaph
ENSMUSG00000100899	39.7613	-1.61044	0.535678	-3.00635	0.00264403	0.0268951	Olfr1167
ENSMUSG00000027577	29.7584	-1.89482	0.630419	-3.00564	0.00265018	0.0269259	Chrna4
ENSMUSG00000039335	29.3478	-1.81855	0.605071	-3.00551	0.00265136	0.0269259	Spata16
ENSMUSG00000047702	32.1564	-1.70994	0.568969	-3.00534	0.00265288	0.0269259	Olfr1388
ENSMUSG00000028565	105.344	-1.61115	0.536139	-3.0051	0.00265489	0.0269268	Nfia
ENSMUSG00000012405	11186	1.514	0.503945	3.00429	0.00266201	0.0269304	Rpl15
ENSMUSG00000025144	405.491	1.57918	0.525594	3.00456	0.00265963	0.0269304	Cenpx
ENSMUSG00000038463	37.1288	-1.92539	0.640842	-3.00447	0.00266047	0.0269304	Olfml2b
ENSMUSG00000040432	127.45	-1.75133	0.582965	-3.00418	0.00266295	0.0269304	Ltb4r2
ENSMUSG00000049791	35.3449	-1.65202	0.549987	-3.00375	0.00266676	0.0269304	Fzd4
ENSMUSG00000057149	39.1457	-1.83124	0.609639	-3.00381	0.00266621	0.0269304	Olfr1301
ENSMUSG00000055254	190.447	-1.44118	0.47991	-3.00303	0.00267308	0.0269749	Ntrk2
ENSMUSG00000026834	62.5948	-1.55529	0.517995	-3.00251	0.00267762	0.0270012	Acvr1c
ENSMUSG00000096794	46.1577	-1.61601	0.538291	-3.00211	0.00268114	0.0270173	Olfr905
ENSMUSG00000022816	79.8481	-1.39792	0.465715	-3.00166	0.00268511	0.0270238	Fstl1
ENSMUSG00000031948	352.137	1.85361	0.617584	3.00138	0.00268756	0.0270238	Kars
ENSMUSG00000115020	80.2929	-1.61929	0.539479	-3.00157	0.0026859	0.0270238	Vmn1r218
ENSMUSG00000109528	84.7125	-1.51367	0.50437	-3.0011	0.00269002	0.0270292	Olfr1309
ENSMUSG00000045225	100.079	-1.62852	0.542835	-3.00002	0.00269961	0.0271061	Olfr1152
ENSMUSG00000021010	235.625	-1.36712	0.455748	-2.99973	0.00270217	0.0271125	Npas3
ENSMUSG00000023175	273.561	1.89103	0.630665	2.99846	0.00271345	0.0271393	Bsg
ENSMUSG00000031397	25.2441	2.50518	0.835514	2.99838	0.00271423	0.0271393	Tktl1
ENSMUSG00000042763	54.8769	-1.59523	0.531952	-2.99882	0.00271027	0.0271393	Maneal
ENSMUSG00000053565	1403.18	1.35921	0.453319	2.99837	0.00271432	0.0271393	Eif3k
ENSMUSG00000095930	89.3587	-1.41085	0.470544	-2.99834	0.00271451	0.0271393	Nim1k
ENSMUSG00000028898	358.12	1.39602	0.465664	2.9979	0.00271843	0.0271591	Trnau1ap
ENSMUSG00000010376	2065.52	1.26236	0.421325	2.99617	0.00273394	0.0271595	Nedd8
ENSMUSG00000021559	30.936	-1.76088	0.587698	-2.99623	0.00273342	0.0271595	Dapk1
ENSMUSG00000035215	2020.11	1.41457	0.471898	2.99762	0.00272099	0.0271595	Lsm7
ENSMUSG00000038836	92.5548	-1.3957	0.46571	-2.99694	0.00272704	0.0271595	Agbl3
ENSMUSG00000039405	97.7285	-1.59658	0.532851	-2.99631	0.00273272	0.0271595	Prss23
ENSMUSG00000041912	68.2767	-1.59632	0.532726	-2.99652	0.00273078	0.0271595	Tdrkh
ENSMUSG00000049872	36.8333	-1.61416	0.538645	-2.9967	0.00272918	0.0271595	Calhm5
ENSMUSG00000069295	58.5347	-1.53674	0.512779	-2.99688	0.00272758	0.0271595	Vmn1r196
ENSMUSG00000054423	176.448	-1.46621	0.489421	-2.9958	0.00273725	0.0271731	Cadps
ENSMUSG00000019689	184.806	2.1493	0.717687	2.99476	0.00274664	0.0272364	Fmc1
ENSMUSG00000030663	637.264	1.29392	0.432076	2.99466	0.0027475	0.0272364	1110004F10Rik
ENSMUSG00000015766	51.1537	-1.58077	0.527943	-2.9942	0.00275166	0.0272583	Eps8
ENSMUSG00000022542	392.011	-1.24308	0.415522	-2.99162	0.002775	0.0273193	Septin12
ENSMUSG00000025255	105.487	-1.51826	0.507465	-2.99184	0.00277297	0.0273193	Zfhx4
ENSMUSG00000027253	100.861	-1.45675	0.486828	-2.99233	0.00276853	0.0273193	Lrp4
ENSMUSG00000028461	179.062	1.708	0.570842	2.99207	0.0027709	0.0273193	Ccdc107
ENSMUSG00000034488	139.375	-1.34021	0.447872	-2.9924	0.00276793	0.0273193	Edil3
ENSMUSG00000041420	15.0919	2.2798	0.761711	2.993	0.00276254	0.0273193	Meis3
ENSMUSG00000050069	22.0975	-1.86816	0.624307	-2.99238	0.00276815	0.0273193	Grem2
ENSMUSG00000061961	15.4633	-2.22407	0.743443	-2.99159	0.00277533	0.0273193	Olfr815
ENSMUSG00000021930	183.701	-1.19109	0.398259	-2.99073	0.00278312	0.027343	Spryd7
ENSMUSG00000027820	55.6511	-1.55542	0.520214	-2.98996	0.00279017	0.027343	Mme
ENSMUSG00000030268	160.902	1.31492	0.439665	2.99073	0.00278309	0.027343	Bcat1
ENSMUSG00000037805	9461.19	1.29408	0.432902	2.98931	0.00279604	0.027343	Rpl10a
ENSMUSG00000040170	61.2428	-1.74538	0.583898	-2.98919	0.00279718	0.027343	Fmo2
ENSMUSG00000041886	47.6889	-1.62572	0.543627	-2.99051	0.00278511	0.027343	Macc1
ENSMUSG00000049362	44.776	-1.85468	0.620422	-2.98938	0.00279545	0.027343	Olfr173
ENSMUSG00000052062	182.309	-1.26301	0.422477	-2.98954	0.00279397	0.027343	Pard3b
ENSMUSG00000063234	32.3464	-1.71897	0.575064	-2.98919	0.00279722	0.027343	Gpr84
ENSMUSG00000075467	235.281	1.23952	0.414545	2.99006	0.00278919	0.027343	Dnlz
ENSMUSG00000025439	645.317	1.41081	0.472081	2.98849	0.00280359	0.0273513	Clns1a
ENSMUSG00000031540	1173.96	1.29655	0.433853	2.98846	0.00280391	0.0273513	Kat6a
ENSMUSG00000040016	35.2442	-1.76832	0.591639	-2.98886	0.00280024	0.0273513	Ptger3
ENSMUSG00000040428	181.335	-1.36176	0.455706	-2.98824	0.00280588	0.0273514	Plekha4
ENSMUSG00000042308	307.207	1.29745	0.434275	2.98762	0.00281155	0.0273878	Setd1a
ENSMUSG00000002307	151.096	1.64374	0.550541	2.98568	0.00282953	0.0275438	Daxx
ENSMUSG00000054555	39.6236	-1.80736	0.605457	-2.98512	0.0028347	0.027575	Adam12
ENSMUSG00000079508	345.516	1.41661	0.474646	2.98456	0.00283982	0.0275866	Apoo
ENSMUSG00000090655	180.187	-1.50304	0.503573	-2.98476	0.00283804	0.0275866	Vmn2r120
ENSMUSG00000018995	221.162	-1.32394	0.443802	-2.98317	0.00285281	0.027664	Nars2
ENSMUSG00000028822	570.606	1.52965	0.512803	2.98292	0.0028551	0.027664	Tmem50a
ENSMUSG00000040028	3138.86	1.42032	0.476161	2.98286	0.00285568	0.027664	Elavl1
ENSMUSG00000053801	147.488	1.76801	0.592643	2.98326	0.00285198	0.027664	Grwd1
ENSMUSG00000060924	88.4474	-1.53115	0.513424	-2.98224	0.00286148	0.0277011	Csmd1
ENSMUSG00000073898	39.3403	-1.60733	0.539143	-2.98126	0.00287062	0.0277704	Olfr713
ENSMUSG00000032583	77.9245	1.92179	0.644807	2.9804	0.00287868	0.0277719	Mon1a
ENSMUSG00000050281	78.4009	-1.57779	0.529304	-2.98088	0.00287422	0.0277719	Olfr630
ENSMUSG00000054385	180.949	-1.47921	0.496253	-2.98076	0.00287531	0.0277719	Ceacam2
ENSMUSG00000073907	50.3711	-1.62472	0.545126	-2.98044	0.00287831	0.0277719	Olfr689
ENSMUSG00000000673	377.445	1.53754	0.516079	2.97927	0.00288935	0.0278557	Haao
ENSMUSG00000016528	528.114	1.61068	0.5407	2.97888	0.00289303	0.0278719	Mapkapk2
ENSMUSG00000001054	189.582	1.67162	0.561237	2.97846	0.00289703	0.0278913	Rmnd5b
ENSMUSG00000024055	53.742	1.75439	0.589306	2.97704	0.00291047	0.0280015	Cyp4f13
ENSMUSG00000045678	102.726	-1.49047	0.500735	-2.97656	0.00291506	0.0280105	Olfr1489
ENSMUSG00000075195	18.0733	-1.93595	0.650406	-2.97652	0.00291539	0.0280105	Olfr1048
ENSMUSG00000002043	101.522	1.72533	0.580085	2.97427	0.00293691	0.0280195	Trappc6a
ENSMUSG00000010064	169.974	-1.58456	0.532794	-2.97406	0.00293889	0.0280195	Slc38a3
ENSMUSG00000027134	122.242	-1.50571	0.506319	-2.97384	0.00294094	0.0280195	Lpcat4
ENSMUSG00000031924	818.779	1.35107	0.454148	2.97496	0.0029303	0.0280195	Cyb5b
ENSMUSG00000042863	20.1319	-1.92305	0.646684	-2.97371	0.00294227	0.0280195	Olfr1026
ENSMUSG00000067276	63.9058	-1.65733	0.556946	-2.97574	0.00292284	0.0280195	Capn6
ENSMUSG00000069294	38.2909	-1.66114	0.558384	-2.9749	0.00293082	0.0280195	Vmn1r197
ENSMUSG00000071424	136.216	-1.44469	0.485471	-2.97586	0.00292167	0.0280195	Grid2
ENSMUSG00000072625	31.6907	-1.98128	0.665977	-2.975	0.00292986	0.0280195	Gdf2
ENSMUSG00000073119	18.0301	-2.11177	0.709815	-2.9751	0.00292889	0.0280195	Speer4a
ENSMUSG00000091620	229.073	-1.42667	0.479643	-2.97445	0.00293516	0.0280195	Vmn2r23
ENSMUSG00000094701	40.9906	-1.60458	0.539416	-2.97466	0.00293312	0.0280195	Olfr916
ENSMUSG00000099762	21.3797	-2.07596	0.697536	-2.97613	0.00291913	0.0280195	Gm21149
ENSMUSG00000011958	903.301	1.22987	0.413707	2.9728	0.00295097	0.0280832	Bnip2
ENSMUSG00000025964	89.7678	-1.45674	0.490348	-2.97083	0.00296993	0.0281592	Adam23
ENSMUSG00000026879	823.923	1.33886	0.450531	2.97173	0.00296128	0.0281592	Gsn
ENSMUSG00000027845	342.688	-1.13062	0.380535	-2.97114	0.002967	0.0281592	Dclre1b
ENSMUSG00000033323	99.5928	1.79053	0.602724	2.97072	0.00297099	0.0281592	Ctdp1
ENSMUSG00000050917	971.687	-1.31389	0.442267	-2.9708	0.00297023	0.0281592	Fgf4
ENSMUSG00000059070	3928.09	1.4059	0.473209	2.971	0.00296831	0.0281592	Rpl18
ENSMUSG00000028370	78.1511	-1.51525	0.510103	-2.97047	0.00297341	0.0281631	Pappa
ENSMUSG00000046186	78.7214	-1.44838	0.487638	-2.9702	0.00297611	0.0281697	Cd109
ENSMUSG00000034853	30.2698	-1.78449	0.600952	-2.96944	0.00298345	0.0282202	Acot11
ENSMUSG00000019852	270.373	-1.3404	0.451479	-2.9689	0.00298864	0.0282502	Arfgef3
ENSMUSG00000027022	168.601	-1.311	0.441688	-2.96817	0.00299582	0.0282634	Xirp2
ENSMUSG00000035936	54.71	-1.44426	0.486575	-2.96822	0.00299526	0.0282634	Aldh5a1
ENSMUSG00000042801	32.7582	-1.81535	0.611654	-2.96793	0.00299809	0.0282634	Olfr769
ENSMUSG00000051493	170.7	-1.39593	0.470313	-2.96809	0.00299658	0.0282634	Olfr974
ENSMUSG00000023912	17.1978	-2.12891	0.717411	-2.96749	0.00300245	0.0282685	Slc25a27
ENSMUSG00000032046	123.679	1.39739	0.470904	2.96747	0.00300266	0.0282685	Abhd12
ENSMUSG00000069816	71.3396	-1.52112	0.512733	-2.9667	0.00301016	0.0283201	Olfr23
ENSMUSG00000024935	640.434	-1.75678	0.592409	-2.96549	0.00302206	0.0283412	Slc1a1
ENSMUSG00000036760	136.921	-1.42483	0.480413	-2.96583	0.00301864	0.0283412	Kcnk9
ENSMUSG00000053199	81.4507	-1.59734	0.53854	-2.96606	0.0030164	0.0283412	Arhgap20
ENSMUSG00000053846	79.4408	-1.43711	0.48455	-2.96586	0.00301836	0.0283412	Lipg
ENSMUSG00000063827	40.5713	-1.71199	0.577315	-2.96544	0.0030225	0.0283412	Olfr1382
ENSMUSG00000048039	416.167	1.34496	0.453606	2.96503	0.00302651	0.0283599	Isg20l2
ENSMUSG00000021607	706.352	1.31316	0.443124	2.96342	0.00304242	0.028452	Mrpl36
ENSMUSG00000041438	262.392	1.56363	0.527603	2.96364	0.0030402	0.028452	Utp4
ENSMUSG00000075115	54.4364	-1.81107	0.611104	-2.96361	0.00304055	0.028452	Olfr1200
ENSMUSG00000052698	74.944	-1.42317	0.4803	-2.96308	0.00304577	0.0284643	Tln2
ENSMUSG00000027860	26.5314	-1.87329	0.632421	-2.9621	0.0030555	0.0285363	Vangl1
ENSMUSG00000017679	1391.26	1.21631	0.41077	2.96105	0.00306595	0.0285798	Ttpal
ENSMUSG00000020253	450.968	1.44766	0.488906	2.96102	0.00306627	0.0285798	Ppm1m
ENSMUSG00000024302	134.558	-1.52735	0.515781	-2.96123	0.00306409	0.0285798	Dtna
ENSMUSG00000061311	237.94	-1.37525	0.46452	-2.96057	0.0030707	0.0286021	Rag1
ENSMUSG00000031479	686.786	1.22302	0.413265	2.95941	0.00308225	0.0286449	Vps36
ENSMUSG00000057461	509.928	-1.40452	0.47459	-2.95943	0.00308205	0.0286449	Olfr591
ENSMUSG00000058589	182.278	-1.49331	0.504576	-2.95953	0.00308108	0.0286449	Anks1b
ENSMUSG00000109449	268.112	-1.25535	0.424206	-2.95929	0.00308345	0.0286449	Olfr1280
ENSMUSG00000006058	376.903	1.28209	0.433335	2.95865	0.00308986	0.0286855	Snf8
ENSMUSG00000055978	70.5426	-1.51466	0.51216	-2.95739	0.00310252	0.0287649	Fut2
ENSMUSG00000075113	89.26	-1.6236	0.548986	-2.95746	0.00310187	0.0287649	Olfr1209
ENSMUSG00000043456	43.1363	-1.59485	0.539331	-2.95709	0.00310558	0.0287743	Zfp536
ENSMUSG00000040888	150.511	1.64769	0.557337	2.95636	0.00311293	0.0288233	Gfer
ENSMUSG00000003617	69.9519	-1.50222	0.508204	-2.95594	0.00311722	0.028844	Cp
ENSMUSG00000019471	455.154	1.27532	0.431489	2.95562	0.00312039	0.0288544	Cdc37
ENSMUSG00000026309	733.498	1.28804	0.435998	2.95422	0.00313455	0.0289663	Ilkap
ENSMUSG00000095547	1154.1	-1.70737	0.578004	-2.9539	0.00313786	0.0289777	Gm10719
ENSMUSG00000020108	22.4806	2.1922	0.742257	2.95342	0.0031427	0.0290034	Ddit4
ENSMUSG00000042581	40.2468	-1.68761	0.571578	-2.95255	0.0031516	0.0290473	Thsd7b
ENSMUSG00000049723	60.4918	-1.48307	0.502295	-2.95258	0.00315125	0.0290473	Mmp12
ENSMUSG00000022829	44.4469	-1.58231	0.536242	-2.95075	0.00317007	0.029104	Stxbp5l
ENSMUSG00000024446	366.442	1.4587	0.494399	2.95044	0.00317318	0.029104	Rpp21
ENSMUSG00000029830	368.931	-1.37384	0.465721	-2.94993	0.00317849	0.029104	Svopl
ENSMUSG00000032834	75.0461	1.96388	0.665779	2.94975	0.0031803	0.029104	Pwp2
ENSMUSG00000034867	187.918	1.31816	0.446741	2.95061	0.0031715	0.029104	Ankrd27
ENSMUSG00000041881	995.557	1.7238	0.584254	2.95043	0.00317336	0.029104	Ndufa7
ENSMUSG00000047342	66.0606	-1.42448	0.482919	-2.94973	0.00318056	0.029104	Zfp286
ENSMUSG00000052504	38.7916	-1.56014	0.528638	-2.95125	0.00316487	0.029104	Epha3
ENSMUSG00000073899	87.2241	-1.50707	0.510899	-2.94984	0.00317935	0.029104	Olfr1532
ENSMUSG00000074682	41.8827	2.09523	0.710032	2.9509	0.00316853	0.029104	Zcchc3
ENSMUSG00000086338	29.2462	-1.95785	0.663564	-2.95051	0.00317255	0.029104	Olfr1096
ENSMUSG00000038295	63.5482	-1.41652	0.480262	-2.94948	0.00318313	0.0291086	Atg9b
ENSMUSG00000040627	2548.77	1.38958	0.471244	2.94875	0.00319059	0.0291578	Aicda
ENSMUSG00000025766	322.757	-1.46188	0.495934	-2.94773	0.00320116	0.0292353	D3Ertd751e
ENSMUSG00000023828	54.8263	-1.59059	0.539652	-2.94743	0.00320425	0.0292445	Slc22a3
ENSMUSG00000046396	60.8545	-1.75647	0.595986	-2.94716	0.00320702	0.0292508	Olfr609
ENSMUSG00000024485	169.768	-1.36888	0.46467	-2.94591	0.00322006	0.0292556	Slc4a9
ENSMUSG00000027993	215.508	-1.4974	0.508268	-2.94608	0.00321834	0.0292556	Trim2
ENSMUSG00000029673	118.949	-1.40312	0.476207	-2.94644	0.00321452	0.0292556	Auts2
ENSMUSG00000043066	44.1961	-1.70153	0.57746	-2.94658	0.00321307	0.0292556	Vmn1r66
ENSMUSG00000049960	675.15	1.35959	0.46151	2.94595	0.00321962	0.0292556	Mrps16
ENSMUSG00000051111	95.8525	-1.38308	0.469358	-2.94675	0.00321136	0.0292556	Sv2c
ENSMUSG00000047260	442.934	1.58186	0.537009	2.94569	0.00322236	0.0292576	Emc6
ENSMUSG00000011752	1655.63	1.50186	0.509983	2.94492	0.00323034	0.0292895	Pgam1
ENSMUSG00000027173	70.8545	-1.84897	0.627833	-2.94501	0.00322949	0.0292895	Depdc7
ENSMUSG00000031562	63.5088	1.77026	0.601187	2.94461	0.00323365	0.0292895	Dctd
ENSMUSG00000052102	131.084	1.22478	0.415949	2.94455	0.00323422	0.0292895	Gnpda1
ENSMUSG00000019768	156.82	-1.33507	0.453469	-2.94412	0.00323876	0.0292954	Esr1
ENSMUSG00000036144	63.5177	-1.73215	0.588349	-2.94409	0.00323904	0.0292954	Meox2
ENSMUSG00000041571	1670.9	1.80276	0.61253	2.94314	0.00324902	0.0293667	Selenow
ENSMUSG00000017195	89.1161	-2.00131	0.68016	-2.94241	0.00325672	0.0294019	Zpbp2
ENSMUSG00000038507	41.0746	-1.65211	0.561489	-2.94237	0.0032571	0.0294019	Parp12
ENSMUSG00000079019	32.2037	2.00352	0.681098	2.94161	0.00326513	0.0294554	Insl3
ENSMUSG00000031533	322.486	1.29584	0.440553	2.9414	0.00326735	0.0294565	Mrps31
ENSMUSG00000091983	267.68	-1.46378	0.497948	-2.93962	0.00328617	0.0296072	Olfr457
ENSMUSG00000042254	65.7687	-1.58455	0.539085	-2.93934	0.00328911	0.0296147	Cilp
ENSMUSG00000036437	17.5553	-1.92764	0.655967	-2.93862	0.00329679	0.0296458	Npy1r
ENSMUSG00000056629	380.58	1.58555	0.539543	2.93869	0.00329597	0.0296458	Fkbp2
ENSMUSG00000019913	50.13	-1.60341	0.545871	-2.93735	0.00331035	0.029688	Sim1
ENSMUSG00000026042	77.9795	-1.56073	0.531442	-2.93679	0.00331629	0.029688	Col5a2
ENSMUSG00000026726	50.9139	-1.59026	0.541319	-2.93775	0.00330602	0.029688	Cubn
ENSMUSG00000037935	922.422	1.15657	0.393683	2.93781	0.0033054	0.029688	Smarce1
ENSMUSG00000043004	470.34	1.2778	0.435091	2.93687	0.00331547	0.029688	Gng2
ENSMUSG00000048424	47.9249	-1.47264	0.501431	-2.93687	0.00331543	0.029688	Ranbp3l
ENSMUSG00000059810	278.003	-1.36939	0.466162	-2.93758	0.00330784	0.029688	Rgs3
ENSMUSG00000031673	39.5438	-1.6502	0.56208	-2.93587	0.00332609	0.0297372	Cdh11
ENSMUSG00000033420	429.737	-1.35748	0.462407	-2.93568	0.00332814	0.0297372	Antxr1
ENSMUSG00000093445	188.136	1.4592	0.497042	2.93576	0.00332732	0.0297372	Lrch4
ENSMUSG00000039901	96.9932	1.37754	0.469336	2.93508	0.00333465	0.0297574	Armh3
ENSMUSG00000048620	52.8546	-1.64697	0.561111	-2.93519	0.00333343	0.0297574	Olfr1336
ENSMUSG00000030401	44.5046	-1.63879	0.558459	-2.93448	0.00334111	0.0297772	Rtn2
ENSMUSG00000031838	1288.06	1.64165	0.55941	2.93461	0.00333971	0.0297772	Ifi30
ENSMUSG00000039001	4369.79	1.42851	0.486846	2.93422	0.00334386	0.0297829	Rps21
ENSMUSG00000028692	1505.67	1.44485	0.492539	2.93347	0.00335199	0.0298363	Akr1a1
ENSMUSG00000003779	560.967	1.35969	0.463563	2.93312	0.00335572	0.0298506	Kif20a
ENSMUSG00000048799	318.686	1.22132	0.416442	2.93274	0.00335982	0.0298682	Cep120
ENSMUSG00000005625	760.837	1.3844	0.472084	2.93252	0.0033622	0.0298704	Psmd4
ENSMUSG00000022206	81.2418	-1.40206	0.478244	-2.93168	0.0033713	0.0298858	Npr3
ENSMUSG00000022706	559.574	1.55002	0.528648	2.93205	0.00336736	0.0298858	Mrpl40
ENSMUSG00000034009	68.4833	-1.4702	0.501463	-2.93181	0.00336989	0.0298858	Rxfp1
ENSMUSG00000044949	413.698	-1.36298	0.464933	-2.93157	0.00337255	0.0298858	Ubtd2
ENSMUSG00000071862	127.414	-1.28529	0.438458	-2.93138	0.00337458	0.0298858	Lrrtm2
ENSMUSG00000045658	101.673	-1.26402	0.431314	-2.93062	0.00338291	0.0299407	Pid1
ENSMUSG00000049148	26.9576	-1.79366	0.612091	-2.93039	0.00338538	0.0299408	Plcxd3
ENSMUSG00000049420	113.353	-1.49154	0.50902	-2.93022	0.00338719	0.0299408	Tmem200a
ENSMUSG00000016833	1726.2	1.43228	0.488838	2.92996	0.00339004	0.0299471	Mrps18c
ENSMUSG00000026605	2041.78	1.3237	0.45182	2.92971	0.00339276	0.0299523	Cenpf
ENSMUSG00000035242	3497.42	1.25299	0.427896	2.92826	0.00340863	0.0300735	Oaz1
ENSMUSG00000061336	18.5136	-1.94056	0.662784	-2.92789	0.00341269	0.0300904	Olfr116
ENSMUSG00000006717	287.673	2.13188	0.728404	2.92678	0.00342494	0.0301795	Acot13
ENSMUSG00000028152	105.583	1.56003	0.533134	2.92616	0.00343177	0.0302207	Tspan5
ENSMUSG00000005873	361.479	1.69053	0.577979	2.9249	0.00344563	0.0302858	Reep5
ENSMUSG00000027669	1415.1	-1.36243	0.465753	-2.92522	0.00344209	0.0302858	Gnb4
ENSMUSG00000028519	109.377	-1.53586	0.52507	-2.92506	0.0034439	0.0302858	Dab1
ENSMUSG00000046678	212.53	-1.41551	0.484059	-2.92425	0.00345292	0.0303308	Olfr981
ENSMUSG00000038690	2401.72	1.44461	0.494058	2.92397	0.00345601	0.030339	Atp5j2
ENSMUSG00000045165	299.15	1.36554	0.467046	2.92377	0.00345818	0.0303391	AI467606
ENSMUSG00000020672	17.4803	2.82068	0.964829	2.9235	0.00346118	0.0303464	Sntg2
ENSMUSG00000041205	24.1836	-1.89461	0.648166	-2.92303	0.00346647	0.0303738	Map6d1
ENSMUSG00000043385	49.9527	-1.64964	0.564405	-2.92279	0.0034691	0.0303762	Olfr267
ENSMUSG00000051319	178.391	1.42758	0.488459	2.92261	0.00347107	0.0303762	Mtln
ENSMUSG00000049565	122.579	-1.49823	0.512933	-2.92091	0.0034901	0.0305047	Aknad1
ENSMUSG00000094747	185.289	-1.44021	0.493067	-2.92091	0.00349005	0.0305047	Olfr1307
ENSMUSG00000008892	1200.23	1.2182	0.417209	2.91988	0.00350168	0.0305298	Vdac3
ENSMUSG00000037469	30.4474	-1.82053	0.623402	-2.92032	0.00349673	0.0305298	Acp7
ENSMUSG00000055660	362.668	1.40306	0.480503	2.91998	0.00350048	0.0305298	Mettl4
ENSMUSG00000075210	60.0093	-1.66644	0.570675	-2.92012	0.00349899	0.0305298	Olfr1012
ENSMUSG00000064267	2088.08	1.35719	0.464987	2.91876	0.00351423	0.0306202	Hvcn1
ENSMUSG00000021974	73.7559	-1.46088	0.500655	-2.91795	0.00352345	0.0306816	Fgf9
ENSMUSG00000063583	259.171	-1.45181	0.497669	-2.91722	0.00353164	0.030729	Olfr1410
ENSMUSG00000111611	69.6863	-1.58323	0.542744	-2.91708	0.00353328	0.030729	Olfr157
ENSMUSG00000090841	7809.74	1.28356	0.440123	2.91637	0.00354127	0.0307795	Myl6
ENSMUSG00000049122	40.4657	-1.69027	0.579646	-2.91603	0.00354511	0.0307938	Frmd3
ENSMUSG00000054156	40.2139	-1.61515	0.553943	-2.91573	0.0035486	0.030805	Gm4894
ENSMUSG00000095858	27.4893	-1.87948	0.644699	-2.91529	0.00355357	0.0308291	Olfr104-ps
ENSMUSG00000046643	64.4839	-1.54291	0.529302	-2.915	0.00355689	0.0308389	Olfr218
ENSMUSG00000024044	73.1184	-1.42663	0.489484	-2.91455	0.00356202	0.0308642	Epb41l3
ENSMUSG00000018656	27.3747	-1.8878	0.647964	-2.91343	0.00357479	0.0309356	Tcaf3
ENSMUSG00000025428	4317.26	1.22371	0.420045	2.91328	0.00357651	0.0309356	Atp5a1
ENSMUSG00000115791	125.404	-1.45395	0.499081	-2.91325	0.00357687	0.0309356	Vmn1r217
ENSMUSG00000042680	46.5182	-1.6696	0.573236	-2.91259	0.00358442	0.0309819	Garem1
ENSMUSG00000074291	40.5297	-1.54463	0.530389	-2.91225	0.00358837	0.0309969	Vmn1r168
ENSMUSG00000091805	105.971	-1.51636	0.520791	-2.91165	0.00359527	0.0310374	Vmn2r108
ENSMUSG00000028003	50.8118	-1.47989	0.50833	-2.91128	0.00359952	0.031055	Lrat
ENSMUSG00000046922	39.2509	-1.66383	0.571575	-2.91096	0.00360324	0.031068	Gpr6
ENSMUSG00000094898	28.1463	-1.94937	0.66989	-2.90998	0.00361451	0.0311269	Vmn1r201
ENSMUSG00000115792	46.5142	-1.65444	0.568503	-2.91017	0.00361236	0.0311269	Vmn1r16
ENSMUSG00000022894	48.2588	-1.54225	0.530162	-2.90902	0.0036256	0.0311674	Adamts5
ENSMUSG00000024853	2239.15	1.15671	0.397633	2.909	0.00362587	0.0311674	Sf3b2
ENSMUSG00000056035	90.6237	-1.58537	0.544947	-2.90923	0.00362323	0.0311674	Cyp3a11
ENSMUSG00000003033	295.89	1.12495	0.386771	2.90857	0.00363088	0.0311913	Ap1m1
ENSMUSG00000068391	716.69	1.38844	0.4774	2.90833	0.00363364	0.031196	Chrac1
ENSMUSG00000038074	72.364	-1.30768	0.449685	-2.908	0.00363751	0.0312101	Fkbp14
ENSMUSG00000041891	435.114	1.24754	0.429039	2.90776	0.00364026	0.0312146	Lman1
ENSMUSG00000001815	383.294	-1.30346	0.448517	-2.90616	0.00365892	0.0312566	Evx2
ENSMUSG00000007041	691.619	1.87597	0.645573	2.9059	0.00366202	0.0312566	Clic1
ENSMUSG00000019863	535.021	1.22032	0.419891	2.90627	0.00365768	0.0312566	Qrsl1
ENSMUSG00000028066	293.15	1.48306	0.51019	2.90687	0.00365063	0.0312566	Pmf1
ENSMUSG00000028955	312.614	1.31716	0.453119	2.90687	0.00365061	0.0312566	Vamp3
ENSMUSG00000044170	71.1093	-1.52761	0.5256	-2.90642	0.00365591	0.0312566	Olfr1384
ENSMUSG00000057381	23.0182	-2.01774	0.694381	-2.90582	0.00366297	0.0312566	Tas2r123
ENSMUSG00000118318	40.2569	-1.66279	0.572146	-2.90623	0.00365812	0.0312566	Vmn1r183
ENSMUSG00000063802	212.592	1.93391	0.665627	2.90539	0.00366797	0.0312802	Hspbp1
ENSMUSG00000002265	65.2663	-1.54813	0.533057	-2.90425	0.00368137	0.0313439	Peg3
ENSMUSG00000062873	94.1669	-1.53198	0.527541	-2.90399	0.00368437	0.0313439	Olfr1355
ENSMUSG00000070644	28.8591	-1.84911	0.636645	-2.90447	0.00367878	0.0313439	Etnk2
ENSMUSG00000073555	77.515	-1.42787	0.491662	-2.90416	0.00368242	0.0313439	Gm4951
ENSMUSG00000042401	32.9152	-1.53013	0.526959	-2.90369	0.00368789	0.0313549	Crtac1
ENSMUSG00000032604	514.354	1.23496	0.425381	2.90319	0.00369383	0.0313864	Qars
ENSMUSG00000061578	131.056	-1.3016	0.448398	-2.90278	0.0036987	0.0314087	Ksr2
ENSMUSG00000024232	50.0405	-1.48429	0.511382	-2.90251	0.00370185	0.0314165	Bambi
ENSMUSG00000024774	35.1684	-1.81495	0.625398	-2.90208	0.00370697	0.0314409	Ankrd22
ENSMUSG00000043897	116.775	-1.47086	0.5069	-2.90168	0.00371168	0.0314516	Vmn2r2
ENSMUSG00000070844	58.4772	-1.60615	0.553541	-2.90159	0.00371271	0.0314516	Vmn2r42
ENSMUSG00000064090	374.591	1.55059	0.534502	2.901	0.00371979	0.0314926	Vrk2
ENSMUSG00000020224	1101.75	1.14972	0.39648	2.89983	0.00373369	0.0315216	Llph
ENSMUSG00000039067	930.854	1.26362	0.435765	2.89977	0.00373434	0.0315216	Psmd7
ENSMUSG00000056600	26.8613	-1.85532	0.63973	-2.90015	0.0037298	0.0315216	Olfr90
ENSMUSG00000061603	148.078	-1.3587	0.468554	-2.89976	0.00373444	0.0315216	Akap6
ENSMUSG00000066113	140.269	-1.33176	0.459185	-2.90027	0.00372846	0.0315216	Adamtsl1
ENSMUSG00000047592	44.6308	-1.74095	0.600504	-2.89915	0.00374179	0.0315646	Nxpe5
ENSMUSG00000021886	262.392	1.3717	0.473215	2.89869	0.00374727	0.0315919	Gpr65
ENSMUSG00000020009	966.962	1.29735	0.447771	2.89735	0.0037633	0.0316002	Ifngr1
ENSMUSG00000026674	209.249	-1.40826	0.485953	-2.89793	0.00375632	0.0316002	Ddr2
ENSMUSG00000027531	665.436	1.28309	0.442818	2.89754	0.00376098	0.0316002	Impa1
ENSMUSG00000038143	193.549	-1.41006	0.486564	-2.89799	0.00375561	0.0316002	Stox2
ENSMUSG00000042677	51.8398	1.632	0.563155	2.89795	0.00375611	0.0316002	Zc3h12a
ENSMUSG00000048810	390.063	-1.39861	0.48273	-2.89729	0.00376402	0.0316002	Olfr202
ENSMUSG00000056592	60.1124	-1.37325	0.473902	-2.89775	0.00375851	0.0316002	Zfp658
ENSMUSG00000028850	33.9299	1.98232	0.684258	2.89703	0.00376711	0.0316072	Gpatch3
ENSMUSG00000091227	93.1873	-1.43714	0.496137	-2.89666	0.00377154	0.0316255	Gm3755
ENSMUSG00000033216	136.987	1.52463	0.526443	2.8961	0.0037783	0.0316633	Eefsec
ENSMUSG00000075104	40.8538	-1.53269	0.529276	-2.89582	0.00378168	0.0316727	Olfr1219
ENSMUSG00000051242	119.804	-1.35385	0.467609	-2.89526	0.00378845	0.0317105	Pcdhb9
ENSMUSG00000043866	753.081	1.21528	0.419833	2.89468	0.00379551	0.0317506	Taf10
ENSMUSG00000015120	1238.8	1.15351	0.398692	2.89324	0.00381292	0.0318456	Ube2i
ENSMUSG00000059136	76.7938	-1.46372	0.505876	-2.89343	0.00381057	0.0318456	Olfr539
ENSMUSG00000090362	200.744	-1.36569	0.472038	-2.89318	0.00381366	0.0318456	Vmn2r79
ENSMUSG00000063531	39.3226	-1.67129	0.577711	-2.89295	0.00381638	0.0318493	Sema3e
ENSMUSG00000046650	143.433	-1.41491	0.489236	-2.89207	0.0038271	0.0319198	Olfr1440
ENSMUSG00000026409	71.2384	-1.34099	0.463747	-2.89164	0.00383241	0.0319262	Pfkfb2
ENSMUSG00000070738	1010.85	1.12878	0.390348	2.89174	0.00383112	0.0319262	Dgkd
ENSMUSG00000021047	151.499	-1.4499	0.501476	-2.89127	0.00383692	0.0319447	Nova1
ENSMUSG00000032383	1456.99	1.39729	0.483417	2.89045	0.00384691	0.03199	Ppib
ENSMUSG00000091945	93.6475	-1.5578	0.538933	-2.89052	0.00384599	0.03199	Vmn2r114
ENSMUSG00000046330	6114.28	1.6305	0.564147	2.8902	0.00384992	0.031996	Rpl37a
ENSMUSG00000041375	157.733	1.43359	0.49611	2.88966	0.0038566	0.0319989	Ccdc9
ENSMUSG00000051081	13.1111	-2.20532	0.763188	-2.88962	0.0038571	0.0319989	Gm4847
ENSMUSG00000053040	112.356	-1.49176	0.516206	-2.88985	0.0038542	0.0319989	Aph1c
ENSMUSG00000038286	62.1308	2.01171	0.696318	2.88906	0.00386393	0.0320366	Bphl
ENSMUSG00000022089	201.244	1.41985	0.491531	2.88863	0.00386924	0.0320617	Bin3
ENSMUSG00000064325	34.0711	-1.63664	0.566709	-2.88798	0.00387723	0.03209	Hhip
ENSMUSG00000102802	18.3143	-2.05113	0.710215	-2.88804	0.00387655	0.03209	Mgam2-ps
ENSMUSG00000030757	48.9503	-1.55348	0.538045	-2.88727	0.00388596	0.0320915	Zkscan2
ENSMUSG00000041064	184.121	1.39132	0.481816	2.88766	0.00388125	0.0320915	Pif1
ENSMUSG00000041301	23.4834	-1.82853	0.633317	-2.88723	0.00388656	0.0320915	Cftr
ENSMUSG00000053898	309.777	1.6611	0.575283	2.88745	0.0038838	0.0320915	Ech1
ENSMUSG00000025651	401.482	1.36292	0.47209	2.88698	0.00388954	0.0320973	Uqcrc1
ENSMUSG00000075706	547.804	1.46708	0.508285	2.88634	0.00389754	0.0321444	Gpx4
ENSMUSG00000020153	336.302	1.31055	0.454187	2.8855	0.00390794	0.0321644	Ndufs7
ENSMUSG00000023039	35.4198	-1.66438	0.576811	-2.88548	0.00390821	0.0321644	Krt7
ENSMUSG00000029553	35.7998	-1.63931	0.568138	-2.8854	0.00390914	0.0321644	Tfec
ENSMUSG00000033350	130.171	-1.37024	0.474854	-2.8856	0.00390669	0.0321644	Chst2
ENSMUSG00000061315	7954.64	1.1625	0.402998	2.88462	0.00391886	0.0322256	Naca
ENSMUSG00000075140	25.3475	-2.06218	0.714936	-2.88443	0.00392123	0.0322262	Olfr73
ENSMUSG00000047281	105.124	1.83165	0.635112	2.88398	0.00392686	0.0322536	Sfn
ENSMUSG00000054312	1162.37	1.27419	0.441918	2.88333	0.00393499	0.0323014	Mrps21
ENSMUSG00000037542	98.1283	-1.48156	0.513968	-2.8826	0.00394406	0.0323569	Aldh8a1
ENSMUSG00000029661	85.0378	-1.51878	0.527078	-2.8815	0.00395783	0.0324321	Col1a2
ENSMUSG00000058056	72.7542	-1.35909	0.47166	-2.88152	0.00395768	0.0324321	Palld
ENSMUSG00000022519	30.6253	-1.75889	0.610464	-2.88124	0.00396113	0.0324401	Srl
ENSMUSG00000090247	515.045	1.50873	0.523719	2.8808	0.00396671	0.0324669	Bloc1s1
ENSMUSG00000046229	68.7174	2.19286	0.761582	2.87936	0.00398488	0.0325587	Scand1
ENSMUSG00000050945	63.3682	-2.00694	0.696979	-2.87949	0.00398321	0.0325587	Zfp438
ENSMUSG00000058600	7648.44	1.30225	0.45227	2.87938	0.00398462	0.0325587	Rpl30
ENSMUSG00000032373	68.8106	-1.58084	0.549089	-2.87903	0.00398899	0.0325726	Car12
ENSMUSG00000061616	60.4024	-1.47329	0.511828	-2.87849	0.00399586	0.0325726	Olfr12
ENSMUSG00000063777	35.5068	-1.65001	0.573175	-2.87872	0.00399297	0.0325726	Olfr1469
ENSMUSG00000074109	295.527	-1.53379	0.532821	-2.87863	0.00399406	0.0325726	Mrgprx2
ENSMUSG00000028398	512.999	1.55123	0.538953	2.87822	0.00399921	0.0325809	Dmac1
ENSMUSG00000022427	1249.85	1.22084	0.424295	2.87734	0.00401044	0.0325937	Tomm22
ENSMUSG00000044957	134.177	-1.32152	0.459311	-2.87719	0.00401239	0.0325937	Pp2d1
ENSMUSG00000048058	38.4172	-2.02883	0.704982	-2.87784	0.00400404	0.0325937	Ldlrad3
ENSMUSG00000060988	63.0554	-1.29921	0.45155	-2.87722	0.00401195	0.0325937	Galnt13
ENSMUSG00000071847	144.309	-1.3521	0.469894	-2.87746	0.00400887	0.0325937	Apcdd1
ENSMUSG00000064259	439.443	-1.37892	0.479297	-2.87695	0.00401533	0.0325987	Vmn1r13
ENSMUSG00000043289	39.1693	-1.71603	0.596697	-2.87588	0.00402905	0.0326736	Mei4
ENSMUSG00000056209	137.906	1.6665	0.579478	2.87587	0.00402921	0.0326736	Npm3
ENSMUSG00000028698	91.3472	-1.67794	0.583705	-2.87464	0.00404483	0.0327814	Pik3r3
ENSMUSG00000055421	24.7563	-1.88675	0.656523	-2.87385	0.00405508	0.0328454	Pcdh9
ENSMUSG00000055561	235.474	-1.28626	0.447614	-2.8736	0.00405824	0.0328521	Spink5
ENSMUSG00000066122	52.764	-1.529	0.532184	-2.87308	0.00406496	0.0328875	Olfr45
ENSMUSG00000030654	4008.39	1.45459	0.506524	2.87172	0.00408243	0.0330098	Arl6ip1
ENSMUSG00000030142	52.1517	-1.56574	0.545276	-2.87146	0.00408579	0.033018	Clec4e
ENSMUSG00000024246	65.67	1.4425	0.502601	2.87006	0.00410388	0.0331451	Thumpd2
ENSMUSG00000007815	2597.04	1.34607	0.469086	2.86956	0.00411042	0.0331562	Rhoa
ENSMUSG00000015289	320.113	1.43645	0.50064	2.86923	0.0041147	0.0331562	Lage3
ENSMUSG00000017615	155.735	1.65604	0.577168	2.86925	0.0041145	0.0331562	Tnfaip1
ENSMUSG00000022099	200.664	-1.44355	0.503059	-2.86954	0.00411073	0.0331562	Dmtn
ENSMUSG00000070047	123.922	-1.34352	0.468336	-2.86871	0.00412143	0.0331914	Fat1
ENSMUSG00000025742	1686.44	1.35136	0.471147	2.86823	0.00412774	0.0332231	Prps2
ENSMUSG00000029048	628.145	1.29209	0.450522	2.86798	0.00413108	0.0332309	Rer1
ENSMUSG00000104063	86.4757	-1.91007	0.666044	-2.86778	0.00413365	0.0332326	Pcdhgb7
ENSMUSG00000022827	141.629	1.32533	0.46238	2.86632	0.00415271	0.0332905	Rabl3
ENSMUSG00000034274	136.902	1.21726	0.424616	2.86674	0.00414721	0.0332905	Thoc5
ENSMUSG00000037890	95.856	-1.61704	0.564088	-2.86665	0.0041484	0.0332905	Wdr19
ENSMUSG00000049353	20.4295	-2.03768	0.710876	-2.86643	0.00415127	0.0332905	Rd3
ENSMUSG00000103144	48.7732	-1.63662	0.570945	-2.86652	0.00415017	0.0332905	Pcdhga1
ENSMUSG00000024360	2402.64	1.22911	0.428941	2.86544	0.00416424	0.0333258	Etf1
ENSMUSG00000032503	145.737	-1.41856	0.49504	-2.86555	0.00416284	0.0333258	Arpp21
ENSMUSG00000035559	68.4121	1.55384	0.542246	2.86556	0.00416266	0.0333258	Mpv17l2
ENSMUSG00000036602	62.4472	-1.54103	0.537896	-2.86492	0.0041711	0.0333616	Alx1
ENSMUSG00000009076	187.487	3.02207	1.05503	2.86443	0.00417756	0.0333943	Zmat5
ENSMUSG00000072694	452.052	1.63731	0.571724	2.86381	0.00418585	0.0334416	1500011B03Rik
ENSMUSG00000042787	93.4247	1.5329	0.535381	2.86319	0.00419402	0.0334877	Exog
ENSMUSG00000018143	117.054	1.47963	0.51713	2.86124	0.00421987	0.0336367	Mafk
ENSMUSG00000036411	42.244	2.246	0.784927	2.86141	0.00421756	0.0336367	9530077C05Rik
ENSMUSG00000040592	13495.3	1.0873	0.379971	2.86153	0.00421597	0.0336367	Cd79b
ENSMUSG00000020474	156.999	1.52072	0.531698	2.86012	0.00423484	0.0336987	Polm
ENSMUSG00000034987	139.923	-1.4614	0.510931	-2.86028	0.00423273	0.0336987	Hrh2
ENSMUSG00000035158	37.6925	-1.65515	0.578655	-2.86033	0.004232	0.0336987	Mitf
ENSMUSG00000052727	72.4372	-1.57058	0.549181	-2.85985	0.00423841	0.033708	Map1b
ENSMUSG00000002957	209.374	1.39621	0.488344	2.85907	0.00424882	0.0337334	Ap2a2
ENSMUSG00000031103	538.769	1.32855	0.464668	2.85915	0.00424784	0.0337334	Elf4
ENSMUSG00000047031	258.152	-1.55847	0.545062	-2.85926	0.00424628	0.0337334	Vmn1r68
ENSMUSG00000003549	49.7167	2.12732	0.744157	2.8587	0.00425378	0.0337537	Ercc1
ENSMUSG00000096859	107.262	-1.47681	0.516721	-2.85805	0.00426259	0.0338045	Vmn1r176
ENSMUSG00000032518	21438.1	1.36715	0.478395	2.85778	0.00426611	0.0338133	Rpsa
ENSMUSG00000054203	35.9725	-1.57405	0.551003	-2.8567	0.00428075	0.0339102	Ifi205
ENSMUSG00000036885	90.0354	-1.45632	0.509888	-2.85615	0.00428815	0.0339497	Arhgef26
ENSMUSG00000001166	142.909	1.92512	0.674202	2.85541	0.00429815	0.0339572	Oas1c
ENSMUSG00000022494	31.3668	-1.75536	0.614661	-2.85581	0.00429268	0.0339572	Shisa9
ENSMUSG00000023456	936.571	1.24235	0.435114	2.85523	0.00430059	0.0339572	Tpi1
ENSMUSG00000037129	68.169	-1.46654	0.513617	-2.85531	0.00429942	0.0339572	Tmprss13
ENSMUSG00000066263	58.0797	-1.62665	0.56972	-2.85518	0.00430119	0.0339572	Olfr639
ENSMUSG00000000378	1486.34	1.39991	0.490338	2.85499	0.00430376	0.0339583	Ccm2
ENSMUSG00000027965	34.1766	-1.59813	0.55986	-2.85452	0.00431023	0.0339903	Olfm3
ENSMUSG00000026869	506.662	1.15663	0.405339	2.85348	0.00432436	0.0340528	Psmd5
ENSMUSG00000028707	334.917	-1.24384	0.435969	-2.85304	0.00433029	0.0340528	Dmbx1
ENSMUSG00000030365	234.562	1.52386	0.534026	2.85353	0.00432366	0.0340528	Clec2i
ENSMUSG00000046722	570.567	1.23643	0.433361	2.85312	0.00432926	0.0340528	Cdc42se1
ENSMUSG00000111159	62.3456	-1.49237	0.523076	-2.85306	0.00432998	0.0340528	Olfr1337
ENSMUSG00000030189	1375.16	1.36611	0.478872	2.85276	0.0043341	0.0340637	Ybx3
ENSMUSG00000050846	20.9661	3.12866	1.09728	2.85128	0.00435432	0.0341685	Zfp623
ENSMUSG00000051499	252.544	-1.28051	0.449084	-2.85138	0.00435304	0.0341685	Zfp786
ENSMUSG00000061829	48.3434	-1.5571	0.546143	-2.85107	0.00435717	0.0341685	Vmn1r214
ENSMUSG00000070458	104.428	-1.53387	0.537992	-2.85111	0.00435673	0.0341685	Vmn2r73
ENSMUSG00000001025	35.2181	2.44717	0.858471	2.85061	0.00436354	0.0341993	S100a6
ENSMUSG00000022391	532.177	1.44035	0.505417	2.84982	0.00437441	0.034264	Rangap1
ENSMUSG00000045581	36.3379	-1.59466	0.559598	-2.84965	0.00437667	0.034264	Olfr710
ENSMUSG00000030649	523.437	1.11778	0.392311	2.84921	0.00438275	0.0342924	Anapc15
ENSMUSG00000037709	135.704	-1.335	0.468617	-2.8488	0.00438838	0.0343174	Fam13a
ENSMUSG00000025817	887.393	1.31114	0.460447	2.84754	0.00440588	0.0344159	Nudt5
ENSMUSG00000090436	41.2031	-1.54857	0.543803	-2.84767	0.00440403	0.0344159	Vmn2r75
ENSMUSG00000038473	72.6606	-1.4224	0.499554	-2.84733	0.00440871	0.0344188	Nos1ap
ENSMUSG00000041629	354.493	1.36803	0.480517	2.847	0.0044134	0.0344363	Fam104a
ENSMUSG00000001029	341.436	1.32099	0.464116	2.84625	0.00442374	0.0344787	Icam2
ENSMUSG00000094778	38.8197	-1.45214	0.510187	-2.8463	0.00442307	0.0344787	Olfr143
ENSMUSG00000005232	44.1417	-1.56649	0.550707	-2.84452	0.00444791	0.0346421	G6pc2
ENSMUSG00000020078	448.36	1.14525	0.402684	2.84403	0.00445467	0.0346421	Vps26a
ENSMUSG00000022234	3026.74	1.211	0.425831	2.84386	0.00445706	0.0346421	Cct5
ENSMUSG00000024608	52983.6	1.83587	0.64546	2.84427	0.00445128	0.0346421	Rps14
ENSMUSG00000038368	59.6459	-1.80096	0.633268	-2.84392	0.00445628	0.0346421	Focad
ENSMUSG00000038305	115.787	-1.35099	0.475106	-2.84355	0.00446136	0.0346542	Spats2l
ENSMUSG00000075169	19.1551	-1.70268	0.598817	-2.8434	0.00446355	0.0346542	Olfr1098
ENSMUSG00000022285	5758.92	1.46977	0.516985	2.84296	0.00446964	0.0346823	Ywhaz
ENSMUSG00000090762	54.8377	-1.44469	0.508343	-2.84195	0.00448381	0.034773	Vmn2r56
ENSMUSG00000025209	85.1179	1.67298	0.588813	2.84127	0.00449344	0.0348285	Twnk
ENSMUSG00000038605	155.536	1.59143	0.560168	2.84098	0.00449755	0.0348411	Samd10
ENSMUSG00000048706	22.9593	-1.72133	0.606128	-2.83987	0.00451313	0.0349425	Lurap1l
ENSMUSG00000037747	58.292	-1.45239	0.511615	-2.83883	0.00452788	0.0350374	Phyhipl
ENSMUSG00000044071	135.635	-1.40986	0.496673	-2.83861	0.00453103	0.0350424	Tafa2
ENSMUSG00000047959	18.3993	-2.00539	0.706536	-2.83833	0.00453496	0.0350535	Kcna3
ENSMUSG00000013415	55.9042	-1.39516	0.49167	-2.83758	0.00454564	0.0351168	Igf2bp1
ENSMUSG00000022032	216.833	-1.18394	0.417306	-2.8371	0.00455259	0.0351511	Scara5
ENSMUSG00000048087	40.6266	-1.77331	0.625104	-2.83683	0.00455642	0.0351614	Ahcyl
ENSMUSG00000021228	125.739	-1.37417	0.484539	-2.83603	0.00456783	0.0351983	Acot3
ENSMUSG00000042675	451.24	1.18359	0.417339	2.83604	0.00456764	0.0351983	Ypel3
ENSMUSG00000073785	51.6126	-1.50603	0.531045	-2.83597	0.00456873	0.0351983	Krtap5-5
ENSMUSG00000089832	75.0958	1.74442	0.61516	2.83573	0.00457218	0.0352055	Shkbp1
ENSMUSG00000028678	385.714	1.49382	0.526833	2.83546	0.00457595	0.0352122	Kif2c
ENSMUSG00000050545	70.101	-1.42702	0.503304	-2.83531	0.00457806	0.0352122	Fam228b
ENSMUSG00000034165	1184.27	1.36719	0.482301	2.83472	0.00458655	0.0352582	Ccnd3
ENSMUSG00000019935	25.8927	-1.6056	0.566475	-2.83436	0.00459171	0.0352694	Slc17a8
ENSMUSG00000024598	158.309	-1.48945	0.525515	-2.83427	0.00459304	0.0352694	Fbn2
ENSMUSG00000006720	217.565	-1.4146	0.499169	-2.83392	0.00459811	0.0352891	Zfp184
ENSMUSG00000035509	43.3254	-1.56369	0.551878	-2.83339	0.00460567	0.0353239	Fbxl21
ENSMUSG00000078572	266.24	1.48406	0.523799	2.83325	0.00460768	0.0353239	Ndufaf8
ENSMUSG00000035278	252.939	1.83376	0.647296	2.83295	0.00461202	0.035333	Plekhj1
ENSMUSG00000046245	57.7815	-1.52133	0.537036	-2.83282	0.0046139	0.035333	Pilra
ENSMUSG00000043541	117.61	-1.39546	0.492772	-2.83185	0.0046279	0.0354016	Casc1
ENSMUSG00000069272	248.357	1.50286	0.530674	2.83198	0.00462611	0.0354016	H2ac8
ENSMUSG00000044029	39.9187	-1.57273	0.555467	-2.83136	0.00463501	0.0354366	Olfr178
ENSMUSG00000039883	31.2698	-1.60998	0.568676	-2.8311	0.00463882	0.0354464	Lrrc17
ENSMUSG00000020022	1849.2	1.52102	0.537415	2.83026	0.00465104	0.0355025	Ndufa12
ENSMUSG00000020122	69.5017	-1.45937	0.515734	-2.8297	0.00465916	0.0355025	Egfr
ENSMUSG00000030793	798.195	1.36529	0.482511	2.82955	0.00466133	0.0355025	Pycard
ENSMUSG00000042428	179.766	-1.49939	0.529832	-2.82993	0.00465583	0.0355025	Mgat3
ENSMUSG00000050830	27.6078	-1.72894	0.611001	-2.82969	0.0046593	0.0355025	Vwc2
ENSMUSG00000070335	70.5922	-1.50261	0.530975	-2.82991	0.00465612	0.0355025	Krtap9-1
ENSMUSG00000092035	189.93	-1.29823	0.458869	-2.82919	0.00466665	0.0355237	Peg10
ENSMUSG00000013701	1693.53	1.25349	0.443123	2.82877	0.0046727	0.0355412	Timm23
ENSMUSG00000032875	153.239	-1.33868	0.473251	-2.82868	0.00467401	0.0355412	Arhgef17
ENSMUSG00000002459	95.3358	-1.27255	0.449937	-2.82829	0.0046797	0.0355652	Rgs20
ENSMUSG00000024899	35.5018	-1.55238	0.548921	-2.82805	0.00468331	0.0355656	Papss2
ENSMUSG00000033819	54.2596	1.61508	0.571151	2.82777	0.00468735	0.0355656	Ppp1r16a
ENSMUSG00000038203	72.2629	-1.34759	0.476547	-2.82782	0.00468655	0.0355656	Hoxa13
ENSMUSG00000024190	175.28	-1.14222	0.40398	-2.82742	0.00469241	0.0355847	Dusp1
ENSMUSG00000029063	463.854	1.30517	0.46171	2.82682	0.00470133	0.0356331	Nadk
ENSMUSG00000022479	38.5277	-1.52662	0.540253	-2.82575	0.004717	0.0356941	Vdr
ENSMUSG00000052387	159.402	-1.323	0.468141	-2.82607	0.0047123	0.0356941	Trpm3
ENSMUSG00000054666	64.388	-1.49905	0.530474	-2.82587	0.00471526	0.0356941	Olfr63
ENSMUSG00000035045	426.954	-1.35985	0.481469	-2.82437	0.00473737	0.0358096	Zc3h12b
ENSMUSG00000053646	114.574	-1.47954	0.523823	-2.82452	0.00473521	0.0358096	Plxnb1
ENSMUSG00000021040	1344.36	1.42165	0.503578	2.8231	0.00475622	0.0358591	Slirp
ENSMUSG00000021852	32.1884	-1.76761	0.626112	-2.82316	0.00475533	0.0358591	Slc35f4
ENSMUSG00000025648	65.9649	1.6389	0.580531	2.82311	0.00475601	0.0358591	Pfkfb4
ENSMUSG00000026312	117.306	-1.47799	0.523421	-2.82371	0.00474713	0.0358591	Cdh7
ENSMUSG00000060534	77.0723	-1.29466	0.458601	-2.82307	0.00475669	0.0358591	Dcc
ENSMUSG00000021991	73.4572	-1.5051	0.533274	-2.82237	0.004767	0.0359175	Cacna2d3
ENSMUSG00000025375	86.2658	-1.39478	0.494453	-2.82086	0.00478956	0.0359181	Aatk
ENSMUSG00000028007	58.1739	-1.49884	0.531251	-2.82133	0.00478244	0.0359181	Snx7
ENSMUSG00000028047	60.349	-1.37408	0.487082	-2.82104	0.00478682	0.0359181	Thbs3
ENSMUSG00000029188	24.913	-2.11407	0.749401	-2.82101	0.00478721	0.0359181	Slc34a2
ENSMUSG00000034192	2067.59	1.5858	0.562189	2.82076	0.00479099	0.0359181	Lsm3
ENSMUSG00000047773	31.9242	-1.75639	0.622579	-2.82115	0.00478517	0.0359181	Ankfn1
ENSMUSG00000059791	97.3156	3.07742	1.09068	2.82155	0.00477921	0.0359181	Nrm
ENSMUSG00000062563	92.548	-1.34937	0.478165	-2.82198	0.00477288	0.0359181	Cys1
ENSMUSG00000066842	65.6673	-1.79946	0.637624	-2.82213	0.00477057	0.0359181	Hmcn1
ENSMUSG00000095658	124.046	-1.33841	0.474505	-2.82065	0.00479266	0.0359181	Vmn2r130
ENSMUSG00000063157	56.3305	-1.39208	0.493575	-2.82039	0.00479649	0.0359276	Csn2
ENSMUSG00000064215	232.917	1.1844	0.420003	2.81997	0.00480279	0.0359556	Ifi27
ENSMUSG00000024107	40.5992	-1.54434	0.547736	-2.8195	0.00480989	0.0359577	Lhcgr
ENSMUSG00000028024	40.0669	-1.67309	0.593349	-2.81974	0.00480631	0.0359577	Enpep
ENSMUSG00000038540	86.2751	-1.42952	0.507022	-2.81944	0.00481076	0.0359577	Tmc3
ENSMUSG00000025645	80.1725	-1.53728	0.545367	-2.81881	0.00482026	0.0359966	Ccdc51
ENSMUSG00000030302	85.4719	-1.40016	0.496756	-2.81862	0.00482312	0.0359966	Atp2b2
ENSMUSG00000052040	28442.5	-1.39244	0.494021	-2.81858	0.00482365	0.0359966	Klf13
ENSMUSG00000006538	62.9087	-1.50236	0.533218	-2.81754	0.00483931	0.0360559	Ihh
ENSMUSG00000032966	1071.01	1.6794	0.596031	2.81764	0.00483779	0.0360559	Fkbp1a
ENSMUSG00000050321	35.4401	-1.59236	0.565109	-2.81779	0.00483553	0.0360559	Neto1
ENSMUSG00000001017	1309.47	1.30238	0.462482	2.81606	0.00486167	0.0360953	Chtop
ENSMUSG00000007987	369.453	1.74428	0.619529	2.81549	0.00487031	0.0360953	Ift22
ENSMUSG00000027210	55.1906	-1.50323	0.533736	-2.81643	0.00485607	0.0360953	Meis2
ENSMUSG00000028546	45.1738	-1.65765	0.588501	-2.81673	0.00485157	0.0360953	Elavl4
ENSMUSG00000030945	33.7208	-1.66857	0.592623	-2.81556	0.0048692	0.0360953	Acsm2
ENSMUSG00000033774	63.3836	-1.40855	0.500084	-2.81663	0.00485307	0.0360953	Npbwr1
ENSMUSG00000034674	402.719	1.09787	0.389812	2.8164	0.00485649	0.0360953	Tdg
ENSMUSG00000052430	47.0548	-1.43766	0.51051	-2.81613	0.0048606	0.0360953	Bmpr1b
ENSMUSG00000074934	32.8604	-1.82213	0.647168	-2.81554	0.00486946	0.0360953	Grem1
ENSMUSG00000094347	49.9272	-1.40551	0.499138	-2.81586	0.00486464	0.0360953	Olfr784
ENSMUSG00000043424	130.97	1.3841	0.491721	2.81481	0.00488062	0.0361336	Eif3j2
ENSMUSG00000050102	62.1754	-1.58906	0.564517	-2.81489	0.00487935	0.0361336	Vmn1r235
ENSMUSG00000002820	902.214	-1.40988	0.500943	-2.81445	0.00488613	0.0361553	Atg4d
ENSMUSG00000061353	182.646	-1.33036	0.472741	-2.81414	0.00489074	0.0361703	Cxcl12
ENSMUSG00000042686	31.0216	-1.7818	0.633265	-2.81367	0.00489795	0.0362046	Jph1
ENSMUSG00000031347	1028.49	1.48941	0.529481	2.81297	0.00490862	0.0362644	Cetn2
ENSMUSG00000049401	491.137	1.44772	0.514839	2.81199	0.00492354	0.0363555	Ogfr
ENSMUSG00000021575	80.941	-1.35703	0.482688	-2.81139	0.00493272	0.0363904	Ahrr
ENSMUSG00000026494	132.984	-1.36367	0.485061	-2.81135	0.00493346	0.0363904	Kif26b
ENSMUSG00000022656	200.71	-1.13855	0.405096	-2.81057	0.00494536	0.0364017	Nectin3
ENSMUSG00000033685	791.279	1.17513	0.418066	2.81087	0.00494074	0.0364017	Ucp2
ENSMUSG00000040373	29.7472	-1.55835	0.554389	-2.81093	0.00493978	0.0364017	Cacng5
ENSMUSG00000102543	45.5481	-1.58201	0.562846	-2.81074	0.00494278	0.0364017	Pcdhgc5
ENSMUSG00000025321	46.0542	-1.49834	0.533243	-2.80986	0.00495633	0.0364442	Itgb8
ENSMUSG00000070417	43.9448	-1.62311	0.57763	-2.80994	0.00495504	0.0364442	Olfr2
ENSMUSG00000031403	2006.9	1.10599	0.393747	2.80888	0.00497143	0.0364979	Dkc1
ENSMUSG00000050128	49.7036	-1.46265	0.520673	-2.80915	0.00496728	0.0364979	Olfr1023
ENSMUSG00000075086	158.088	-1.3394	0.476843	-2.80889	0.00497121	0.0364979	Olfr1241
ENSMUSG00000061518	1533.67	1.3619	0.484942	2.80839	0.00497899	0.0365343	Cox5b
ENSMUSG00000034088	405.868	1.18182	0.420868	2.80805	0.00498425	0.0365362	Hdlbp
ENSMUSG00000056579	1538.08	1.21213	0.431665	2.80804	0.00498445	0.0365362	Tug1
ENSMUSG00000054720	320.397	1.35814	0.48373	2.80764	0.00499054	0.0365617	Lrrc8c
ENSMUSG00000027479	2312.68	1.1739	0.418188	2.80712	0.00499871	0.0365808	Mapre1
ENSMUSG00000034460	201.077	-1.17528	0.4187	-2.80697	0.00500097	0.0365808	Six4
ENSMUSG00000037016	26.7506	-1.75802	0.62623	-2.8073	0.00499584	0.0365808	Frem2
ENSMUSG00000000171	286.068	1.39999	0.498917	2.80606	0.00501511	0.0366651	Sdhd
ENSMUSG00000031660	19965.1	-1.39022	0.495519	-2.80558	0.00502267	0.0367013	Brd7
ENSMUSG00000026525	100.181	1.35616	0.48351	2.80483	0.00503433	0.0367291	Opn3
ENSMUSG00000034255	147.48	1.49635	0.533486	2.80484	0.00503409	0.0367291	Arhgap27
ENSMUSG00000092080	42.5369	-1.68763	0.601637	-2.80507	0.00503058	0.0367291	Vmn2r16
ENSMUSG00000020062	35.4693	-1.7452	0.622342	-2.80425	0.00504341	0.0367759	Slc5a8
ENSMUSG00000020140	636.376	-1.17746	0.419982	-2.80358	0.00505383	0.0367759	Lgr5
ENSMUSG00000026755	5960.93	1.05129	0.374969	2.80368	0.00505223	0.0367759	Arpc5l
ENSMUSG00000044393	58.8977	-1.35131	0.481971	-2.80372	0.00505171	0.0367759	Dsg2
ENSMUSG00000045665	127.537	1.89899	0.677324	2.80366	0.00505262	0.0367759	Mfsd5
ENSMUSG00000020918	88.6706	1.83559	0.654869	2.80298	0.00506322	0.0368082	Kat2a
ENSMUSG00000060205	67.3104	-1.84253	0.65735	-2.80296	0.00506353	0.0368082	Olfr57
ENSMUSG00000034949	98.6489	-1.32404	0.472404	-2.80278	0.00506645	0.0368104	Zfr2
ENSMUSG00000028099	170.023	1.40949	0.502974	2.80231	0.00507375	0.0368444	Polr3c
ENSMUSG00000042626	306.555	1.24661	0.444931	2.8018	0.00508188	0.0368653	Shc1
ENSMUSG00000108919	94.0445	-1.35468	0.483489	-2.80188	0.00508061	0.0368653	Olfr1295
ENSMUSG00000057914	47.7891	-1.59501	0.569354	-2.80143	0.00508765	0.0368881	Cacnb2
ENSMUSG00000046574	69.0879	2.15521	0.769407	2.80113	0.00509241	0.0369035	Prr12
ENSMUSG00000068040	177.445	1.33782	0.477766	2.80016	0.00510775	0.0369956	Tm9sf4
ENSMUSG00000062619	201.152	2.04518	0.73061	2.79928	0.00512168	0.0370583	2310039H08Rik
ENSMUSG00000069601	245.241	-1.31144	0.468483	-2.79933	0.00512093	0.0370583	Ank3
ENSMUSG00000026468	114.429	-1.23761	0.442185	-2.79885	0.00512857	0.0370699	Lhx4
ENSMUSG00000051980	25.3811	-1.60988	0.575175	-2.79894	0.00512701	0.0370699	Casr
ENSMUSG00000050134	41.2217	-1.638	0.585328	-2.79843	0.00513511	0.0370981	Olfr430
ENSMUSG00000022426	240.536	1.41004	0.50399	2.79776	0.00514581	0.0371562	Josd1
ENSMUSG00000075150	61.0443	-1.4248	0.509303	-2.79756	0.00514908	0.0371608	Olfr1137
ENSMUSG00000019437	86.5464	1.58986	0.568374	2.79721	0.00515465	0.0371818	Tlcd1
ENSMUSG00000025508	5245.65	1.5021	0.53715	2.79642	0.00516718	0.0372531	Rplp2
ENSMUSG00000093848	27.7909	-1.99544	0.713738	-2.79577	0.0051777	0.0373097	Gm20865
ENSMUSG00000043372	30.8744	1.84794	0.66111	2.79521	0.00518663	0.0373549	Hexim2
ENSMUSG00000028327	352.69	-1.37223	0.49104	-2.79454	0.00519735	0.0374129	Stra6l
ENSMUSG00000002204	1278.31	1.16663	0.417536	2.79409	0.00520453	0.0374356	Napsa
ENSMUSG00000008475	6127.11	1.26664	0.453342	2.79401	0.00520583	0.0374356	Arpc5
ENSMUSG00000028533	77.7359	-1.42001	0.50834	-2.79343	0.00521523	0.0374648	Izumo3
ENSMUSG00000063188	32.8287	-1.5202	0.544174	-2.79359	0.00521263	0.0374648	Olfr107
ENSMUSG00000039835	142.623	-1.35997	0.486955	-2.79281	0.00522522	0.037479	Nhsl1
ENSMUSG00000052625	189.022	-1.37852	0.493547	-2.7931	0.00522057	0.037479	Olfr851
ENSMUSG00000075599	310.743	-1.38797	0.496963	-2.7929	0.00522382	0.037479	Smok3a
ENSMUSG00000062200	106.109	-1.52739	0.546947	-2.79258	0.00522901	0.037487	Vmn2r7
ENSMUSG00000035725	156.375	1.51064	0.541012	2.79224	0.0052344	0.0374895	Prkx
ENSMUSG00000071037	45.3765	1.71056	0.612614	2.79222	0.0052347	0.0374895	Camkmt
ENSMUSG00000062818	55.2089	-1.48847	0.533122	-2.792	0.00523841	0.037497	Vmn1r51
ENSMUSG00000047369	2186.09	1.386	0.496497	2.79155	0.00524566	0.0375164	Dnah14
ENSMUSG00000051747	460.76	-1.26022	0.451449	-2.7915	0.00524647	0.0375164	Ttn
ENSMUSG00000026586	64.9536	-1.48888	0.533463	-2.79097	0.00525502	0.0375584	Prrx1
ENSMUSG00000036110	32.1867	-1.61892	0.580104	-2.79074	0.00525882	0.0375664	Slc17a2
ENSMUSG00000027857	35.7048	-1.55398	0.556876	-2.79054	0.005262	0.03757	Tshb
ENSMUSG00000020648	30.2916	2.43701	0.873443	2.79012	0.00526885	0.0375998	Dus4l
ENSMUSG00000027803	70.6725	-1.39137	0.498754	-2.78969	0.00527583	0.0376305	Wwtr1
ENSMUSG00000021186	140.994	-1.39087	0.498672	-2.78916	0.00528453	0.0376543	Fbln5
ENSMUSG00000043939	57.3849	-1.40468	0.503617	-2.78918	0.00528412	0.0376543	A530064D06Rik
ENSMUSG00000028581	5930.96	1.37532	0.493259	2.78824	0.00529956	0.0376826	Laptm5
ENSMUSG00000029394	773.043	1.59502	0.572067	2.78818	0.00530059	0.0376826	Cdk2ap1
ENSMUSG00000030499	66.3036	-1.54635	0.554693	-2.78777	0.0053073	0.0376826	Kctd15
ENSMUSG00000036377	181.418	-1.45151	0.52062	-2.78803	0.00530292	0.0376826	Cracd
ENSMUSG00000042831	74.0074	1.69988	0.609642	2.78833	0.0052981	0.0376826	Alkbh6
ENSMUSG00000052783	78.9927	-1.53515	0.550658	-2.78784	0.00530606	0.0376826	Grk4
ENSMUSG00000071078	147.888	1.45274	0.52108	2.78794	0.00530446	0.0376826	Nr2c2ap
ENSMUSG00000059920	508.634	1.23099	0.441596	2.78759	0.00531009	0.0376834	4930453N24Rik
ENSMUSG00000102091	47.1395	-1.49089	0.534864	-2.78741	0.00531304	0.0376853	Olfr1034
ENSMUSG00000062151	38.915	-1.70069	0.610223	-2.787	0.00531987	0.0377084	Unc13c
ENSMUSG00000079435	7533.94	1.30903	0.46971	2.78689	0.00532167	0.0377084	Rpl36a
ENSMUSG00000001948	21.0279	2.88289	1.03503	2.78531	0.00534766	0.0377095	Spa17
ENSMUSG00000009090	247.338	1.69974	0.610031	2.78632	0.00533103	0.0377095	Ap1b1
ENSMUSG00000022178	89.3577	-1.43321	0.514507	-2.78559	0.005343	0.0377095	Ajuba
ENSMUSG00000032839	48.0775	-1.69155	0.60717	-2.78596	0.00533692	0.0377095	Trpc1
ENSMUSG00000038264	129.223	1.23656	0.443922	2.78554	0.00534388	0.0377095	Sema7a
ENSMUSG00000039954	57.8562	-1.52581	0.547764	-2.78553	0.00534409	0.0377095	Stk32a
ENSMUSG00000060550	439.376	1.03034	0.369782	2.78633	0.00533083	0.0377095	H2-Q7
ENSMUSG00000075073	43.831	-1.51138	0.542558	-2.78565	0.00534206	0.0377095	Olfr1256
ENSMUSG00000075132	51.0475	-1.5194	0.545518	-2.78525	0.00534869	0.0377095	Olfr1173
ENSMUSG00000092094	30.9464	-1.58088	0.567583	-2.78528	0.00534807	0.0377095	Zfp804b
ENSMUSG00000046449	336.543	-1.19381	0.428675	-2.78489	0.00535464	0.0377136	Nexmif
ENSMUSG00000051920	90.3622	-1.48449	0.533042	-2.78494	0.00535372	0.0377136	Rspo2
ENSMUSG00000005161	797.745	1.07273	0.385241	2.78456	0.00536005	0.0377138	Prdx2
ENSMUSG00000030335	867.963	1.12317	0.403351	2.7846	0.00535943	0.0377138	Mrpl51
ENSMUSG00000042684	116.94	-1.40502	0.504661	-2.78409	0.00536777	0.0377492	Npl
ENSMUSG00000006276	145.33	1.16691	0.419198	2.78367	0.00537479	0.0377796	Eps15l1
ENSMUSG00000035954	211.611	-1.25104	0.449459	-2.78343	0.00537877	0.0377847	Dock4
ENSMUSG00000101578	243.944	-1.34205	0.48218	-2.7833	0.00538089	0.0377847	Vmn1r206
ENSMUSG00000004707	196.157	1.59341	0.572533	2.78308	0.00538453	0.0377913	Ly9
[truncated: 12,015 more rows]

## Sheet: DE genes_KOvsWT DZ cells
ensembl_gene_id	baseMean	log2FoldChange	lfcSE	stat	pvalue	padj	external_gene_name	Fold Change
ENSMUSG00000117098	61.8961	-9.83245	2.57096	-3.82442	0.000131078	0.00422975	Gm49909	0.00109682
ENSMUSG00000069306	16.7489	-7.23842	1.76488	-4.10136	4.1072e-05	0.00233412	H4c17	0.00662243
ENSMUSG00000072693	34.5836	-5.80707	1.45712	-3.98531	6.73915e-05	0.0031638	Gm10401	0.0178607
ENSMUSG00000058385	27.4473	-5.4824	1.20446	-4.55173	5.32065e-06	0.000752491	H2bc8	0.0223684
ENSMUSG00000060579	28.7715	-5.18368	1.30461	-3.97337	7.08638e-05	0.00321914	Fhit	0.0275142
ENSMUSG00000075031	32.9481	-4.60208	0.949662	-4.84602	1.25963e-06	0.000315617	H2bc3	0.0411752
ENSMUSG00000096856	186.081	-4.55924	1.18536	-3.84629	0.000119921	0.00408173	Gm10778	0.0424162
ENSMUSG00000030890	343.663	-4.55371	0.566592	-8.03702	9.20483e-16	1.29208e-11	Ilk	0.0425791
ENSMUSG00000079304	20.8881	-4.03875	1.10624	-3.65089	0.000261336	0.00610379	Tex52	0.0608435
ENSMUSG00000023330	78.3328	-4.01289	0.890711	-4.50526	6.62912e-06	0.000817811	Dtwd1	0.0619442
ENSMUSG00000058927	194.899	-3.97793	0.6871	-5.78944	7.06209e-09	7.52151e-06	Gm10053	0.0634637
ENSMUSG00000069678	105.301	-3.9119	0.797416	-4.90572	9.30867e-07	0.000261332	Pcgf1	0.0664357
ENSMUSG00000024963	51.5633	-3.86785	0.915536	-4.22468	2.39278e-05	0.00174672	Dnajc4	0.0684955
ENSMUSG00000024679	37.8174	-3.83364	0.969895	-3.95264	7.72952e-05	0.00331771	Ms4a6d	0.070139
ENSMUSG00000035042	235.362	-3.80736	0.721472	-5.27721	1.31166e-07	7.56571e-05	Ccl5	0.0714283
ENSMUSG00000038803	350.87	-3.65708	0.678981	-5.38614	7.19885e-08	4.81192e-05	Ost4	0.0792699
ENSMUSG00000024939	33.434	-3.64511	1.03536	-3.52061	0.00043056	0.00762483	Fam89b	0.0799306
ENSMUSG00000079478	115.091	-3.63774	0.915282	-3.97445	7.05431e-05	0.00321908	Znrd2	0.0803398
ENSMUSG00000069308	36.121	-3.6262	1.06172	-3.4154	0.000636889	0.00898494	H2bc22	0.0809848
ENSMUSG00000019303	153.872	-3.57566	0.84035	-4.25496	2.09084e-05	0.0016215	Psmc3ip	0.0838726
ENSMUSG00000007777	487.849	-3.53469	0.735897	-4.80325	1.56113e-06	0.0003424	0610009B22Rik	0.0862882
ENSMUSG00000036185	36.1363	-3.52243	0.951781	-3.70088	0.000214852	0.0054712	Sapcd1	0.0870248
ENSMUSG00000028032	93.6634	-3.50888	0.849965	-4.12826	3.65518e-05	0.00215579	Papss1	0.0878461
ENSMUSG00000060678	26.7301	-3.47533	0.827924	-4.19765	2.69702e-05	0.00184674	H4c3	0.0899127
ENSMUSG00000040936	491.021	-3.44379	0.541482	-6.35994	2.01835e-10	7.08288e-07	Ulk4	0.0919
ENSMUSG00000031478	100.136	-3.38084	0.778987	-4.34005	1.42449e-05	0.0012736	Nek3	0.0959986
ENSMUSG00000027286	71.6542	-3.35774	0.720903	-4.65769	3.19782e-06	0.000531092	Lrrc57	0.0975484
ENSMUSG00000014243	40.7368	-3.34916	0.953555	-3.51229	0.000444265	0.00768318	Zswim7	0.0981301
ENSMUSG00000031200	117.685	-3.34623	0.556196	-6.01629	1.78465e-09	3.45272e-06	Mtcp1	0.0983294
ENSMUSG00000026603	27.933	-3.332	0.958354	-3.4768	0.000507439	0.00813408	Smyd2	0.099304
ENSMUSG00000021549	2672.09	-3.32076	0.50817	-6.53475	6.3716e-11	2.98127e-07	Rasa1	0.100081
ENSMUSG00000093979	121.691	-3.28205	0.839095	-3.91142	9.17538e-05	0.00357142	Gm2237	0.102802
ENSMUSG00000039195	183.368	-3.2721	0.630588	-5.18897	2.11461e-07	9.02528e-05	Bbln	0.103514
ENSMUSG00000078439	41.3997	-3.27038	0.967763	-3.37932	0.000726664	0.00948854	Smim24	0.103638
ENSMUSG00000036845	124.864	-3.26784	0.878388	-3.72026	0.000199015	0.00524442	Lin37	0.103821
ENSMUSG00000034634	1107.21	-3.26626	0.734381	-4.44764	8.68187e-06	0.000950485	Ly6d	0.103934
ENSMUSG00000027305	154.392	-3.19847	0.662474	-4.82806	1.37867e-06	0.000322541	Ndufaf1	0.108935
ENSMUSG00000069300	65.3978	-3.17595	0.820031	-3.87296	0.000107522	0.00384041	H2bc11	0.110648
ENSMUSG00000004270	247.284	-3.15674	0.636653	-4.95833	7.11003e-07	0.000218856	Lpcat3	0.112131
ENSMUSG00000032478	86.2121	-3.15472	0.755684	-4.17466	2.98434e-05	0.00193941	Nme6	0.112288
ENSMUSG00000114279	82.0844	-3.13264	0.711395	-4.40352	1.06507e-05	0.00109929	H2bc14	0.11402
ENSMUSG00000005054	552.604	-3.12347	0.744092	-4.1977	2.69638e-05	0.00184674	Cstb	0.114747
ENSMUSG00000030672	103.469	-3.10318	0.878452	-3.53256	0.000411557	0.00744556	Mylpf	0.116372
ENSMUSG00000044906	1421.83	-3.09384	0.518742	-5.96411	2.45973e-09	3.45272e-06	4930503L19Rik	0.117129
ENSMUSG00000062981	1817.29	-3.09071	0.677486	-4.56203	5.06621e-06	0.000750793	Mrpl42	0.117383
ENSMUSG00000011008	204.718	-3.07781	0.597054	-5.15499	2.5365e-07	9.62293e-05	Mcoln2	0.118437
ENSMUSG00000021815	120.459	-3.07634	0.584094	-5.26685	1.38788e-07	7.56571e-05	Mss51	0.118558
ENSMUSG00000068220	304.545	-3.07439	0.837143	-3.67248	0.000240205	0.00586393	Lgals1	0.118718
ENSMUSG00000049299	937.146	-3.0694	0.707475	-4.33854	1.43435e-05	0.0012743	Trappc1	0.119129
ENSMUSG00000015575	1931.62	-3.05117	0.726755	-4.19835	2.68867e-05	0.00184674	Atp6v0e	0.120644
ENSMUSG00000070283	238.095	-3.04072	0.58905	-5.16207	2.44231e-07	9.52297e-05	Ndufaf3	0.121521
ENSMUSG00000112640	304.113	-3.03071	0.667479	-4.54053	5.61129e-06	0.000772213	Gm32687	0.122367
ENSMUSG00000028245	1959.09	-3.02835	0.557701	-5.43006	5.63347e-08	3.95385e-05	Nsmaf	0.122567
ENSMUSG00000020485	1025.96	-3.02798	0.608341	-4.97744	6.44304e-07	0.000205548	Supt4a	0.122599
ENSMUSG00000028849	200.285	-3.02648	0.64953	-4.65948	3.17002e-06	0.000531092	Map7d1	0.122727
ENSMUSG00000028229	96.898	-3.0129	0.731825	-4.11697	3.8388e-05	0.0022175	Rmdn1	0.123887
ENSMUSG00000091405	50.6554	-3.0104	0.891623	-3.37632	0.000734629	0.0095094	H4c14	0.124102
ENSMUSG00000020974	317.515	-3.00668	0.616142	-4.87986	1.06163e-06	0.000292197	Pole2	0.124422
ENSMUSG00000015355	1798.78	-2.99191	0.58391	-5.12392	2.99249e-07	0.000110541	Cd48	0.125703
ENSMUSG00000061482	112.679	-2.99153	0.660792	-4.52719	5.97724e-06	0.000791533	H4c4	0.125736
ENSMUSG00000003379	5241.68	-2.95631	0.565436	-5.22837	1.71012e-07	8.04503e-05	Cd79a	0.128843
ENSMUSG00000026034	10340.6	-2.95021	0.528644	-5.58072	2.3953e-08	1.97781e-05	Clk1	0.129389
ENSMUSG00000024132	156.369	-2.94865	0.671595	-4.39053	1.13076e-05	0.00113375	Eci1	0.129529
ENSMUSG00000020801	180.25	-2.93984	0.674518	-4.35842	1.31002e-05	0.00121214	Med31	0.130323
ENSMUSG00000045414	348.176	-2.93563	0.525547	-5.58586	2.32543e-08	1.97781e-05	Dipk2a	0.130703
ENSMUSG00000069272	248.357	-2.92414	0.626917	-4.66432	3.09636e-06	0.000531092	H2ac8	0.131748
ENSMUSG00000029370	1226.91	-2.91182	0.473185	-6.15365	7.57177e-10	1.85874e-06	Rassf6	0.132879
ENSMUSG00000021917	1899.87	-2.90863	0.744722	-3.90567	9.39663e-05	0.00362364	Spcs1	0.133172
ENSMUSG00000021290	1432.42	-2.90772	0.601829	-4.83148	1.35524e-06	0.000322431	Atp5mpl	0.133256
ENSMUSG00000024145	132.397	-2.8903	0.7242	-3.99103	6.57879e-05	0.00313095	Pigf	0.134875
ENSMUSG00000039771	670.94	-2.87995	0.606584	-4.74782	2.05618e-06	0.000405998	Polr2j	0.135846
ENSMUSG00000001403	690.137	-2.87735	0.732483	-3.92821	8.55793e-05	0.00347987	Ube2c	0.136092
ENSMUSG00000060802	11370.1	-2.86787	0.639021	-4.48791	7.19237e-06	0.000840198	B2m	0.136989
ENSMUSG00000028247	76.5688	-2.86727	0.730633	-3.92437	8.69581e-05	0.00350532	Coq3	0.137046
ENSMUSG00000078656	246.778	-2.84084	0.767522	-3.70132	0.000214484	0.0054712	Vps25	0.13958
ENSMUSG00000032350	620.143	-2.83917	0.598708	-4.74216	2.11449e-06	0.000406591	Gclc	0.139741
ENSMUSG00000040767	653.531	-2.82838	0.783526	-3.60981	0.000306422	0.006597	Snrnp25	0.14079
ENSMUSG00000028221	72.5448	-2.8223	0.774727	-3.64296	0.00026952	0.00620205	Pip4p2	0.141385
ENSMUSG00000029003	108.828	-2.82004	0.544118	-5.18278	2.18608e-07	9.02528e-05	Mad2l2	0.141606
ENSMUSG00000024610	18332.3	-2.8199	0.622396	-4.53072	5.87824e-06	0.000788138	Cd74	0.14162
ENSMUSG00000031534	244.478	-2.80297	0.608539	-4.60606	4.10361e-06	0.000632994	Smim19	0.143292
ENSMUSG00000019763	649.972	-2.79855	0.555247	-5.04019	4.65059e-07	0.000156669	Rmnd1	0.143731
ENSMUSG00000042675	451.24	-2.78974	0.481935	-5.78861	7.09698e-09	7.52151e-06	Ypel3	0.144612
ENSMUSG00000034311	499.396	-2.76692	0.582966	-4.74629	2.07186e-06	0.000405998	Kif4	0.146917
ENSMUSG00000007721	225.666	-2.76534	0.779659	-3.54685	0.00038986	0.00727722	Ccdc124	0.147079
ENSMUSG00000023132	285.076	-2.74816	0.79741	-3.44636	0.000568202	0.00856661	Gzma	0.148841
ENSMUSG00000036372	2144.34	-2.74506	0.627014	-4.37799	1.19777e-05	0.00116758	Tmem258	0.14916
ENSMUSG00000051978	101.896	-2.71844	0.807754	-3.36543	0.000764247	0.00967684	Erich1	0.151939
ENSMUSG00000022280	289.645	-2.71832	0.62113	-4.37641	1.20651e-05	0.00116798	Rnf19a	0.151951
ENSMUSG00000050708	2131.73	-2.7157	0.617366	-4.39884	1.08829e-05	0.00111411	Ftl1	0.152228
ENSMUSG00000038187	399.091	-2.70651	0.693903	-3.90042	9.60268e-05	0.00364305	Btbd10	0.1532
ENSMUSG00000031666	212.781	-2.70475	0.662393	-4.0833	4.4401e-05	0.00244414	Rbl2	0.153388
ENSMUSG00000021241	458.738	-2.70227	0.520467	-5.19201	2.08039e-07	9.02528e-05	Isca2	0.153651
ENSMUSG00000022439	456.324	-2.69	0.800871	-3.35884	0.000782708	0.00972652	Parvg	0.154964
ENSMUSG00000050241	72.3222	-2.68083	0.687922	-3.89699	9.73942e-05	0.00366557	Klre1	0.155952
ENSMUSG00000073791	90.3497	-2.66755	0.740584	-3.60196	0.000315828	0.00668669	Efcab7	0.157393
ENSMUSG00000035840	716.267	-2.66716	0.514141	-5.18761	2.13016e-07	9.02528e-05	Lysmd3	0.157436
ENSMUSG00000025935	2858.41	-2.66188	0.61737	-4.31164	1.6205e-05	0.0013703	Tram1	0.158014
ENSMUSG00000026021	2963.98	-2.65393	0.567303	-4.67815	2.89478e-06	0.000514354	Sumo1	0.158887
ENSMUSG00000052525	114.582	-2.65384	0.681131	-3.89623	9.77013e-05	0.00366557	Spdya	0.158896
ENSMUSG00000056888	206.345	-2.6531	0.735472	-3.60734	0.000309355	0.00660947	Glipr1	0.158979
ENSMUSG00000024790	62.5808	-2.64155	0.775935	-3.40435	0.000663216	0.00914858	Sac3d1	0.160255
ENSMUSG00000028563	436.423	-2.64091	0.772394	-3.41913	0.000628223	0.00890788	Tm2d1	0.160327
ENSMUSG00000007036	100.234	-2.6398	0.749136	-3.52379	0.000425425	0.00757829	Abhd16a	0.160451
ENSMUSG00000016503	126.241	-2.63371	0.672975	-3.91354	9.09542e-05	0.00355633	Gtf3a	0.161129
ENSMUSG00000015804	979.218	-2.63061	0.576226	-4.56524	4.98925e-06	0.000750793	Med28	0.161476
ENSMUSG00000027379	1349.92	-2.62388	0.668051	-3.92766	8.57757e-05	0.00347987	Bub1	0.162231
ENSMUSG00000079845	365.482	-2.61826	0.724523	-3.61377	0.000301773	0.00655726	Xlr4a	0.162864
ENSMUSG00000090110	295.076	-2.61626	0.440828	-5.93486	2.94087e-09	3.75282e-06	Cmc4	0.16309
ENSMUSG00000020464	534.269	-2.61422	0.673142	-3.88361	0.000102916	0.00375229	Pnpt1	0.163321
ENSMUSG00000021066	313.701	-2.61138	0.526844	-4.95665	7.17204e-07	0.000218856	Atl1	0.163643
ENSMUSG00000045160	663.953	-2.59401	0.612592	-4.23449	2.2907e-05	0.00171445	Bola3	0.165624
ENSMUSG00000035885	1861.98	-2.58825	0.679295	-3.81021	0.000138851	0.00438975	Cox8a	0.166287
ENSMUSG00000005881	90.855	-2.58604	0.715993	-3.61183	0.000304047	0.00659647	Ergic3	0.166542
ENSMUSG00000035960	542.044	-2.58072	0.617634	-4.17839	2.93574e-05	0.00192565	Apex1	0.167158
ENSMUSG00000009863	1092.93	-2.57875	0.639815	-4.03046	5.56686e-05	0.00279078	Sdhb	0.167386
ENSMUSG00000027776	118.453	-2.57363	0.674251	-3.81702	0.000135072	0.00430453	Il12a	0.167981
ENSMUSG00000044150	1652.28	-2.57311	0.546211	-4.71084	2.46702e-06	0.000461727	Bclaf3	0.168042
ENSMUSG00000033964	565.458	-2.57271	0.538779	-4.77506	1.79649e-06	0.000382081	Zbtb41	0.168089
ENSMUSG00000039231	385.471	-2.56897	0.529968	-4.84741	1.25083e-06	0.000315617	Suv39h1	0.168524
ENSMUSG00000052139	288.391	-2.56571	0.685509	-3.74278	0.000181997	0.00505123	Babam2	0.168906
ENSMUSG00000095677	1043.1	-2.56491	0.454061	-5.64881	1.61566e-08	1.51193e-05	Dynlt1f	0.169
ENSMUSG00000067149	18013.7	-2.56374	0.637658	-4.02056	5.80602e-05	0.00289004	Jchain	0.169136
ENSMUSG00000024766	396.087	-2.5589	0.652165	-3.92371	8.71962e-05	0.00350532	Lipo3	0.169704
ENSMUSG00000073421	6990.81	-2.5579	0.537714	-4.75698	1.96507e-06	0.000399764	H2-Ab1	0.169823
ENSMUSG00000072772	932.329	-2.55702	0.640698	-3.99098	6.57996e-05	0.00313095	Grcc10	0.169927
ENSMUSG00000049086	209.127	-2.55553	0.662252	-3.85884	0.000113927	0.00397808	Bmyc	0.170102
ENSMUSG00000063320	78.594	-2.5546	0.658156	-3.88145	0.000103834	0.0037662	1190007I07Rik	0.170211
ENSMUSG00000028986	117.685	-2.55236	0.73079	-3.4926	0.000478341	0.0079504	Klhl7	0.170476
ENSMUSG00000032382	440.227	-2.55065	0.544306	-4.68606	2.78519e-06	0.000501228	Snx1	0.170678
ENSMUSG00000032633	242.616	-2.545	0.680191	-3.74159	0.00018286	0.00505277	Flcn	0.171348
ENSMUSG00000031262	329.473	-2.54368	0.725293	-3.5071	0.00045301	0.00776606	Cenpi	0.171505
ENSMUSG00000013622	87.8379	-2.5424	0.739948	-3.43592	0.000590549	0.00863592	Atraid	0.171657
ENSMUSG00000001134	300.451	-2.53169	0.543251	-4.66026	3.1581e-06	0.000531092	Uxt	0.172936
ENSMUSG00000000399	307.628	-2.53035	0.648645	-3.90097	9.58075e-05	0.00364305	Ndufa9	0.173097
ENSMUSG00000019505	4791.85	-2.5278	0.597533	-4.23039	2.33283e-05	0.00171445	Ubb	0.173403
ENSMUSG00000031617	2149.01	-2.52456	0.69752	-3.61934	0.00029535	0.006488	Tmem184c	0.173792
ENSMUSG00000052031	673.403	-2.52179	0.561254	-4.49314	7.01813e-06	0.000836207	Tagap1	0.174126
ENSMUSG00000093989	89.7581	-2.52114	0.641603	-3.92943	8.51459e-05	0.00347987	Rnasek	0.174206
ENSMUSG00000027514	104.341	-2.51746	0.728274	-3.45674	0.000546749	0.00838766	Zbp1	0.174651
ENSMUSG00000004945	327.358	-2.51585	0.694642	-3.62179	0.000292576	0.00646754	Tmem242	0.174846
ENSMUSG00000062691	155.494	-2.51204	0.556962	-4.51024	6.47531e-06	0.000817811	Cebpzos	0.175308
ENSMUSG00000039908	87.6491	-2.51008	0.750234	-3.34573	0.000820667	0.00993934	Slc26a11	0.175546
ENSMUSG00000051154	527.679	-2.50768	0.631773	-3.96927	7.20944e-05	0.00324033	Commd3	0.175839
ENSMUSG00000030060	1872.49	-2.5075	0.543059	-4.61736	3.88645e-06	0.000606408	Hmces	0.17586
ENSMUSG00000018585	280.785	-2.50034	0.705683	-3.54315	0.000395374	0.00729285	Atox1	0.176735
ENSMUSG00000021493	146.287	-2.49962	0.610055	-4.09736	4.17887e-05	0.00236423	Pdlim7	0.176824
ENSMUSG00000036315	543.977	-2.49799	0.632234	-3.95105	7.78096e-05	0.0033198	Polr1h	0.177024
ENSMUSG00000028218	312.927	-2.49702	0.531421	-4.69877	2.61734e-06	0.000477137	Cibar1	0.177142
ENSMUSG00000005447	406.224	-2.49088	0.694813	-3.58497	0.000337117	0.00691829	Pafah1b3	0.177897
ENSMUSG00000020895	46.7215	-2.48424	0.722407	-3.43884	0.000584214	0.00862234	Tmem107	0.178718
ENSMUSG00000024878	314.499	-2.48136	0.572618	-4.33336	1.46848e-05	0.00128884	Cbwd1	0.179075
ENSMUSG00000025868	143.684	-2.48006	0.636062	-3.8991	9.65527e-05	0.00365313	Higd2a	0.179236
ENSMUSG00000020063	1039.87	-2.47738	0.45391	-5.45786	4.81901e-08	3.56023e-05	Sirt1	0.179571
ENSMUSG00000067931	711.189	-2.47371	0.543905	-4.54806	5.41438e-06	0.000752491	Zfp948	0.180028
ENSMUSG00000062101	209.197	-2.47198	0.724359	-3.41264	0.000643358	0.0090218	Zfp119b	0.180244
ENSMUSG00000036781	3166.69	-2.46726	0.610692	-4.04009	5.34297e-05	0.00275733	Rps27l	0.180835
ENSMUSG00000034653	961.151	-2.46414	0.551416	-4.46874	7.868e-06	0.00089239	Ythdc2	0.181226
ENSMUSG00000039263	297.356	-2.46363	0.508742	-4.84258	1.28163e-06	0.000315617	Npepl1	0.18129
ENSMUSG00000024943	1655.27	-2.46275	0.481298	-5.11689	3.10618e-07	0.000111799	Smc5	0.181401
ENSMUSG00000021391	239.147	-2.45938	0.675868	-3.63885	0.000273861	0.00623044	Cenpp	0.181825
ENSMUSG00000032330	3885.77	-2.45807	0.607212	-4.04813	5.16291e-05	0.00269565	Cox7a2	0.18199
ENSMUSG00000036931	227.762	-2.45807	0.617415	-3.98123	6.85599e-05	0.0031801	Nfkbid	0.18199
ENSMUSG00000058773	156.319	-2.45318	0.668626	-3.66898	0.000243518	0.00591394	H1f5	0.182608
ENSMUSG00000062169	483.399	-2.45312	0.59195	-4.14414	3.41088e-05	0.00207303	Cnih4	0.182615
ENSMUSG00000027404	872.087	-2.44568	0.616647	-3.9661	7.30588e-05	0.00325564	Snrpb	0.183559
ENSMUSG00000031357	460.789	-2.44325	0.605805	-4.03307	5.50518e-05	0.00278559	Syap1	0.183868
ENSMUSG00000027133	2662.29	-2.4417	0.528818	-4.61728	3.88806e-06	0.000606408	Nop10	0.184066
ENSMUSG00000002345	280.317	-2.43701	0.655092	-3.72011	0.000199136	0.00524442	Borcs8	0.184665
ENSMUSG00000026708	491.453	-2.436	0.650159	-3.74678	0.000179117	0.00501848	Cenpl	0.184795
ENSMUSG00000031021	547.455	-2.43589	0.702058	-3.46965	0.000521143	0.00822049	Tmem9b	0.184809
ENSMUSG00000026925	93.6567	-2.43001	0.70818	-3.43135	0.000600594	0.00872333	Inpp5e	0.185564
ENSMUSG00000047459	1514.1	-2.42736	0.702877	-3.45347	0.000553433	0.00844769	Dynlrb1	0.185905
ENSMUSG00000041685	1602.19	-2.41351	0.570426	-4.23107	2.32577e-05	0.00171445	Fcho2	0.187698
ENSMUSG00000031304	489.153	-2.41326	0.594567	-4.05885	4.9314e-05	0.00264206	Il2rg	0.187731
ENSMUSG00000063410	587.504	-2.40964	0.541179	-4.45258	8.48441e-06	0.000942975	Stk24	0.188202
ENSMUSG00000007564	602.59	-2.40247	0.626905	-3.83227	0.000126964	0.00414694	Ppp2r1a	0.18914
ENSMUSG00000030471	398.336	-2.3997	0.626465	-3.83054	0.00012786	0.00414694	Zdhhc13	0.189504
ENSMUSG00000037296	610.883	-2.39477	0.580602	-4.12463	3.71332e-05	0.00217183	Lsm1	0.190153
ENSMUSG00000026999	455.982	-2.38671	0.589604	-4.04799	5.16584e-05	0.00269565	Nup35	0.191218
ENSMUSG00000044551	129.838	-2.38409	0.645105	-3.69566	0.000219314	0.00552997	9930012K11Rik	0.191566
ENSMUSG00000054428	1135.62	-2.37642	0.640895	-3.70798	0.000208923	0.0053632	Atpif1	0.192586
ENSMUSG00000034560	1039.06	-2.37437	0.434772	-5.46117	4.73004e-08	3.56023e-05	Washc4	0.192861
ENSMUSG00000038014	2723.84	-2.37238	0.587547	-4.03776	5.39631e-05	0.00276453	Fam120a	0.193127
ENSMUSG00000005371	1336.13	-2.36689	0.457804	-5.17009	2.33979e-07	9.38388e-05	Fbxo11	0.193863
ENSMUSG00000025289	892.1	-2.36578	0.545104	-4.34006	1.42447e-05	0.0012736	Prdx4	0.194012
ENSMUSG00000038806	540.565	-2.36053	0.567194	-4.16177	3.15795e-05	0.00200327	Sde2	0.19472
ENSMUSG00000032966	1071.01	-2.3604	0.67826	-3.48008	0.000501261	0.00809297	Fkbp1a	0.194737
ENSMUSG00000027018	1490.72	-2.35932	0.613334	-3.84672	0.000119708	0.00408173	Hat1	0.194882
ENSMUSG00000017299	142.824	-2.35792	0.588697	-4.00532	6.19339e-05	0.00303974	Dnttip1	0.195072
ENSMUSG00000037351	148.099	-2.35633	0.693153	-3.39943	0.000675255	0.00918465	Actr1b	0.195288
ENSMUSG00000022659	1335.52	-2.35598	0.520073	-4.5301	5.89545e-06	0.000788138	Gcsam	0.195334
ENSMUSG00000024844	1399.57	-2.35377	0.622547	-3.78087	0.000156282	0.00468745	Banf1	0.195634
ENSMUSG00000027752	1598.23	-2.34884	0.540503	-4.34566	1.38859e-05	0.00125753	Exosc8	0.196303
ENSMUSG00000007872	884.107	-2.34614	0.579712	-4.04707	5.18632e-05	0.00269631	Id3	0.196672
ENSMUSG00000003779	560.967	-2.34592	0.528165	-4.44165	8.92713e-06	0.000957389	Kif20a	0.196701
ENSMUSG00000035967	1944.42	-2.34516	0.507345	-4.62243	3.79273e-06	0.000604983	Ints6l	0.196804
ENSMUSG00000022940	409.112	-2.34469	0.649925	-3.60764	0.000308996	0.00660947	Pigp	0.196869
ENSMUSG00000020376	378.395	-2.34113	0.491816	-4.76018	1.93421e-06	0.000399764	Rnf130	0.197356
ENSMUSG00000018425	2061.01	-2.33863	0.520737	-4.491	7.08903e-06	0.000836207	Dhx40	0.197698
ENSMUSG00000036391	1531.05	-2.33808	0.550018	-4.25092	2.12897e-05	0.00163303	Sec24a	0.197773
ENSMUSG00000091649	353.907	-2.33398	0.561676	-4.15538	3.24745e-05	0.00203644	Phf11b	0.198336
ENSMUSG00000030924	174.577	-2.33309	0.553055	-4.21854	2.45887e-05	0.00175129	Rexo5	0.198459
ENSMUSG00000027263	740.671	-2.33095	0.462543	-5.03942	4.6694e-07	0.000156669	Tubgcp4	0.198753
ENSMUSG00000046679	159.787	-2.32801	0.599302	-3.88454	0.000102525	0.00374778	C87436	0.199159
ENSMUSG00000029217	222.8	-2.32594	0.68619	-3.38965	0.000699817	0.00932005	Tec	0.199444
ENSMUSG00000036661	969.193	-2.32504	0.510763	-4.55208	5.3118e-06	0.000752491	Dennd3	0.19957
ENSMUSG00000048621	903.19	-2.32265	0.532522	-4.36161	1.2911e-05	0.00121214	Gm6377	0.199899
ENSMUSG00000039117	1648.61	-2.31978	0.588519	-3.94173	8.08959e-05	0.00336954	Taf4	0.200298
ENSMUSG00000037922	4307.89	-2.31145	0.458742	-5.03867	4.68769e-07	0.000156669	Bank1	0.201457
ENSMUSG00000021712	447.064	-2.3096	0.631184	-3.65915	0.000253052	0.00602822	Trim23	0.201717
ENSMUSG00000117284	1444.2	-2.30813	0.643207	-3.58846	0.000332632	0.00684627	Gm7072	0.201923
ENSMUSG00000020273	429.061	-2.3041	0.557085	-4.136	3.53406e-05	0.00211998	Papolg	0.202486
ENSMUSG00000021520	2556.83	-2.30381	0.60145	-3.83043	0.000127921	0.00414694	Uqcrb	0.202528
ENSMUSG00000024353	3072.68	-2.30226	0.578877	-3.97711	6.9758e-05	0.00321229	Mzb1	0.202746
ENSMUSG00000028483	1005.41	-2.30028	0.517909	-4.44147	8.93482e-06	0.000957389	Snapc3	0.203024
ENSMUSG00000115987	609.291	-2.29807	0.478108	-4.80659	1.53523e-06	0.000342064	Vps28	0.203335
ENSMUSG00000022617	444.467	-2.29685	0.484032	-4.74525	2.08248e-06	0.000405998	Chkb	0.203507
ENSMUSG00000022517	364.365	-2.29545	0.47114	-4.87211	1.10413e-06	0.000292429	Mgrn1	0.203705
ENSMUSG00000000759	944.629	-2.29486	0.47302	-4.8515	1.22531e-06	0.000315617	Tubgcp3	0.203788
ENSMUSG00000024789	896.874	-2.2935	0.653589	-3.50908	0.000449654	0.00774453	Jak2	0.20398
ENSMUSG00000089929	1793.66	-2.29337	0.545329	-4.20549	2.60519e-05	0.00181035	Bcl2a1b	0.203998
ENSMUSG00000019868	254.67	-2.29296	0.598355	-3.8321	0.000127052	0.00414694	Vta1	0.204057
ENSMUSG00000028044	1203.8	-2.29067	0.60991	-3.75575	0.000172822	0.0049711	Cks1b	0.204381
ENSMUSG00000026895	337.289	-2.2903	0.636879	-3.59613	0.00032299	0.00672496	Ndufa8	0.204433
ENSMUSG00000022769	166.954	-2.28849	0.670109	-3.4151	0.000637589	0.00898577	Sdf2l1	0.20469
ENSMUSG00000027326	2495.19	-2.28843	0.562137	-4.07094	4.68233e-05	0.00255743	Knl1	0.204698
ENSMUSG00000032299	2137.29	-2.28552	0.614808	-3.71746	0.000201237	0.00527487	Commd4	0.205111
ENSMUSG00000031360	245.265	-2.27717	0.526551	-4.32469	1.52745e-05	0.00132351	Ctps2	0.206302
ENSMUSG00000032231	433.76	-2.27599	0.529204	-4.30078	1.70195e-05	0.00141363	Anxa2	0.20647
ENSMUSG00000074867	259.994	-2.27289	0.533118	-4.2634	2.01344e-05	0.00160165	Zfp808	0.206915
ENSMUSG00000032398	492.14	-2.27285	0.514124	-4.42083	9.8323e-06	0.00102997	Snapc5	0.20692
ENSMUSG00000058470	895.462	-2.27233	0.471345	-4.82095	1.42877e-06	0.000323479	Gm8369	0.206995
ENSMUSG00000036398	822.408	-2.2698	0.459435	-4.94042	7.79534e-07	0.000227965	Ppp1r11	0.207358
ENSMUSG00000038543	272.919	-2.26544	0.627474	-3.61042	0.000305706	0.006597	BC028528	0.207986
ENSMUSG00000071337	2669.35	-2.25653	0.495771	-4.55157	5.32477e-06	0.000752491	Tia1	0.209274
ENSMUSG00000029394	773.043	-2.25505	0.651799	-3.45973	0.000540724	0.00834715	Cdk2ap1	0.20949
ENSMUSG00000031708	446.654	-2.25322	0.615601	-3.6602	0.000252019	0.00601631	Tecr	0.209755
ENSMUSG00000022889	251.057	-2.25114	0.529306	-4.25299	2.10931e-05	0.00162683	Mrpl39	0.210058
ENSMUSG00000072955	257.721	-2.24979	0.599719	-3.75141	0.000175843	0.00500318	Tmsb15l	0.210254
ENSMUSG00000062753	617.659	-2.24804	0.562132	-3.99914	6.35743e-05	0.00309212	AI413582	0.21051
ENSMUSG00000079419	237.944	-2.24588	0.635647	-3.53322	0.000410527	0.00744517	Ms4a6c	0.210825
ENSMUSG00000022881	1515.45	-2.23897	0.560451	-3.99494	6.47119e-05	0.00312152	Rfc4	0.211838
ENSMUSG00000035273	448.152	-2.23829	0.425726	-5.25759	1.45956e-07	7.58809e-05	Hpse	0.211937
ENSMUSG00000020700	151.495	-2.23637	0.656307	-3.4075	0.000655607	0.00909363	Map3k3	0.21222
ENSMUSG00000000682	9654.15	-2.23554	0.619186	-3.61044	0.000305674	0.006597	Cd52	0.212342
ENSMUSG00000036916	474.885	-2.23259	0.556117	-4.0146	5.95466e-05	0.00295355	Zfp280c	0.212777
ENSMUSG00000021243	1646.23	-2.22855	0.485972	-4.58576	4.52341e-06	0.000690164	Fcf1	0.213373
ENSMUSG00000036835	902.61	-2.22563	0.551017	-4.03913	5.36496e-05	0.00275853	Psenen	0.213805
ENSMUSG00000057135	773.809	-2.22166	0.659256	-3.36996	0.000751804	0.00962092	Scimp	0.214394
ENSMUSG00000000838	5359.26	-2.2193	0.561465	-3.9527	7.72757e-05	0.00331771	Fmr1	0.214745
ENSMUSG00000029267	6102	-2.21523	0.514758	-4.30345	1.68159e-05	0.00140503	Mtf2	0.215352
ENSMUSG00000026433	156.054	-2.21513	0.629212	-3.52049	0.000430754	0.00762483	Rab29	0.215367
ENSMUSG00000035521	206.835	-2.214	0.533512	-4.14986	3.32677e-05	0.00204815	Gnptg	0.215536
ENSMUSG00000073542	101.905	-2.21256	0.659418	-3.35533	0.000792712	0.00976696	Cep76	0.215751
ENSMUSG00000020634	171.471	-2.20582	0.656387	-3.36055	0.000777886	0.00972652	Ubxn2a	0.216762
ENSMUSG00000030304	1922.47	-2.20402	0.456156	-4.83172	1.35356e-06	0.000322431	Ergic2	0.217032
ENSMUSG00000034789	606.539	-2.20205	0.485226	-4.5382	5.67375e-06	0.000773228	Rab24	0.217329
ENSMUSG00000079003	378.98	-2.19852	0.581632	-3.77992	0.000156876	0.00469525	Samd1	0.21786
ENSMUSG00000027806	1412.75	-2.19712	0.455716	-4.82126	1.42654e-06	0.000323479	Tsc22d2	0.218072
ENSMUSG00000024414	267.475	-2.19655	0.575789	-3.81485	0.000136264	0.00432745	Mrpl27	0.218159
ENSMUSG00000020288	935.954	-2.19291	0.581038	-3.77413	0.000160567	0.00475341	Ahsa2	0.218709
ENSMUSG00000030156	1060.38	-2.18627	0.5908	-3.70053	0.000215153	0.0054712	Cd69	0.219718
ENSMUSG00000044763	542.696	-2.18576	0.532079	-4.10796	3.99162e-05	0.00229633	Trmt10c	0.219796
ENSMUSG00000020986	306.691	-2.18343	0.621409	-3.51368	0.000441953	0.00768318	Sec23a	0.220152
ENSMUSG00000020477	859.732	-2.18174	0.633219	-3.44548	0.000570047	0.00856734	Mrps24	0.220409
ENSMUSG00000057596	535.627	-2.17836	0.590629	-3.68821	0.000225841	0.00562081	Trim30d	0.220927
ENSMUSG00000028945	1194.96	-2.17462	0.414568	-5.24551	1.55848e-07	7.81298e-05	Rheb	0.2215
ENSMUSG00000031333	767.417	-2.17453	0.526561	-4.12969	3.6326e-05	0.00215151	Abcb7	0.221514
ENSMUSG00000037628	1012.54	-2.17372	0.599491	-3.62594	0.000287914	0.00640483	Cdkn3	0.221639
ENSMUSG00000024640	700.616	-2.17355	0.605991	-3.58677	0.000334793	0.00688067	Psat1	0.221664
ENSMUSG00000023021	553.701	-2.1731	0.554757	-3.91721	8.95811e-05	0.00354999	Cers5	0.221734
ENSMUSG00000038722	1233.03	-2.17235	0.50429	-4.30773	1.6494e-05	0.00138639	Bud31	0.22185
ENSMUSG00000034160	5028.61	-2.16866	0.624214	-3.47423	0.000512322	0.00816018	Ogt	0.222417
ENSMUSG00000030074	307.481	-2.16737	0.610304	-3.55129	0.000383355	0.00726626	Gxylt2	0.222617
ENSMUSG00000025193	241.188	-2.16716	0.524638	-4.13078	3.61537e-05	0.00215038	Cutc	0.222648
ENSMUSG00000045767	2199.3	-2.16494	0.625162	-3.46302	0.000534155	0.00832179	B230219D22Rik	0.222991
ENSMUSG00000070394	583.07	-2.16356	0.619279	-3.49368	0.000476409	0.0079504	Tmem256	0.223204
ENSMUSG00000068394	381.397	-2.16055	0.557054	-3.87853	0.00010509	0.00379216	Cep152	0.223671
ENSMUSG00000034321	508.513	-2.1602	0.43005	-5.02314	5.08347e-07	0.000165946	Exosc1	0.223726
ENSMUSG00000026656	3395.15	-2.16014	0.593403	-3.64026	0.000272367	0.0062166	Fcgr2b	0.223735
ENSMUSG00000070427	184.993	-2.15855	0.54593	-3.9539	7.68887e-05	0.00331771	Il18bp	0.223981
ENSMUSG00000031659	1609.89	-2.15661	0.515715	-4.18179	2.89223e-05	0.00191658	Adcy7	0.224282
ENSMUSG00000049940	245.769	-2.15579	0.484847	-4.44633	8.73495e-06	0.000950485	Pgrmc2	0.22441
ENSMUSG00000031756	262.95	-2.15469	0.478846	-4.49977	6.80279e-06	0.000830354	Cenpn	0.224581
ENSMUSG00000030704	622.663	-2.15402	0.510733	-4.2175	2.47029e-05	0.00175129	Rab6a	0.224686
ENSMUSG00000022681	501.634	-2.154	0.543667	-3.96199	7.43281e-05	0.00328969	Ntan1	0.224689
ENSMUSG00000057531	350.355	-2.14657	0.572312	-3.7507	0.000176343	0.00500318	Dtnbp1	0.225849
ENSMUSG00000023919	621.96	-2.14616	0.594358	-3.61089	0.000305147	0.006597	Cenpq	0.225913
ENSMUSG00000034858	640.049	-2.14497	0.45532	-4.71092	2.46601e-06	0.000461727	Fam214a	0.226099
ENSMUSG00000029501	1877.77	-2.14494	0.57271	-3.74525	0.000180215	0.0050192	Ankle2	0.226104
ENSMUSG00000027193	2096.73	-2.14423	0.585025	-3.6652	0.000247145	0.00596078	Api5	0.226215
ENSMUSG00000002325	453.668	-2.14281	0.469769	-4.56141	5.08124e-06	0.000750793	Irf9	0.226439
ENSMUSG00000022587	2542.49	-2.14006	0.536624	-3.98801	6.66311e-05	0.0031526	Ly6e	0.22687
ENSMUSG00000054484	122.96	-2.13937	0.567469	-3.77002	0.000163237	0.00478362	Tmem62	0.226979
ENSMUSG00000028614	890.41	-2.13922	0.498933	-4.28759	1.80625e-05	0.00148271	Ndc1	0.227003
ENSMUSG00000055371	327.158	-2.13144	0.577415	-3.69135	0.000223071	0.00557161	Stam2	0.22823
ENSMUSG00000029684	575.099	-2.1302	0.468175	-4.55001	5.36441e-06	0.000752491	Wasl	0.228426
ENSMUSG00000029919	413.646	-2.12995	0.525179	-4.05565	4.99942e-05	0.00264914	Hpgds	0.228466
ENSMUSG00000078813	99.5661	-2.12837	0.604377	-3.5216	0.000428954	0.00761218	Leng1	0.228716
ENSMUSG00000031812	925.89	-2.12686	0.484877	-4.38639	1.15249e-05	0.00114315	Map1lc3b	0.228956
ENSMUSG00000117975	110.547	-2.12649	0.626065	-3.3966	0.00068229	0.00923559	Itprip	0.229014
ENSMUSG00000032298	994.535	-2.12229	0.487472	-4.35367	1.33875e-05	0.00122824	Neil1	0.229681
ENSMUSG00000028552	1537.95	-2.12201	0.602307	-3.52315	0.000426456	0.00758702	Eps15	0.229726
ENSMUSG00000025809	825.533	-2.12135	0.457338	-4.63847	3.50993e-06	0.000566309	Itgb1	0.229832
ENSMUSG00000031059	1576.19	-2.12124	0.405794	-5.22737	1.71939e-07	8.04503e-05	Ndufb11	0.22985
ENSMUSG00000041632	123.549	-2.121	0.59267	-3.57872	0.000345275	0.0069689	Mrps27	0.229887
ENSMUSG00000005057	165.824	-2.11908	0.552215	-3.83742	0.000124333	0.00414694	Sh2b2	0.230194
ENSMUSG00000031093	1933.78	-2.11708	0.573019	-3.69461	0.000220222	0.00552997	Dock11	0.230512
ENSMUSG00000051451	1124.75	-2.11434	0.449899	-4.69958	2.60701e-06	0.000477137	Crebzf	0.230952
ENSMUSG00000050213	419.074	-2.11163	0.518056	-4.07607	4.58028e-05	0.00251146	Snip1	0.231385
ENSMUSG00000043415	836.1	-2.10953	0.608816	-3.46498	0.000530279	0.00829824	Otud1	0.231722
ENSMUSG00000033382	2037.05	-2.10872	0.508849	-4.1441	3.41149e-05	0.00207303	Trappc8	0.231852
ENSMUSG00000021945	641.582	-2.0972	0.561946	-3.73203	0.000189942	0.00511261	Zmym2	0.233712
ENSMUSG00000019738	175.852	-2.09445	0.590837	-3.54489	0.000392776	0.00728322	Polr2i	0.234157
ENSMUSG00000041718	461.635	-2.09354	0.525785	-3.98173	6.84145e-05	0.0031801	Alg13	0.234306
ENSMUSG00000024104	357.785	-2.09313	0.464365	-4.50751	6.55941e-06	0.000817811	Washc2	0.234372
ENSMUSG00000040455	406.941	-2.09198	0.620916	-3.36917	0.000753937	0.00962092	Usp45	0.234559
ENSMUSG00000061474	479.25	-2.08921	0.599924	-3.48246	0.000496828	0.00807173	Mrps36	0.235009
ENSMUSG00000041870	1106.11	-2.08662	0.548141	-3.80672	0.000140822	0.0044321	Ankrd13a	0.235432
ENSMUSG00000029066	1213.21	-2.08596	0.606746	-3.43795	0.000586133	0.00863332	Mrpl20	0.235539
ENSMUSG00000008668	9821.12	-2.08532	0.587444	-3.54982	0.000385498	0.00726626	Rps18	0.235644
ENSMUSG00000064202	118.839	-2.08173	0.595617	-3.49509	0.000473902	0.0079504	Spata6l	0.23623
ENSMUSG00000028437	287.248	-2.07975	0.602243	-3.45335	0.00055367	0.00844769	Ubap1	0.236555
ENSMUSG00000041353	866.108	-2.07506	0.544827	-3.80866	0.00013972	0.0044073	Tmem29	0.237325
ENSMUSG00000071302	146.449	-2.0747	0.581569	-3.56742	0.000360517	0.00712757	2610044O15Rik8	0.237385
ENSMUSG00000019843	764.8	-2.07422	0.600919	-3.45174	0.000556992	0.00847992	Fyn	0.237465
ENSMUSG00000078713	1494.52	-2.07353	0.459827	-4.50937	6.50218e-06	0.000817811	Tomm5	0.237578
ENSMUSG00000055612	1140.54	-2.06677	0.605503	-3.41331	0.000641777	0.00900863	Cdca7	0.238693
ENSMUSG00000026349	3811.13	-2.06652	0.420547	-4.91389	8.92878e-07	0.000255782	Ccnt2	0.238734
ENSMUSG00000038642	2419.59	-2.06065	0.613684	-3.35784	0.000785539	0.00973008	Ctss	0.239707
ENSMUSG00000034868	345.016	-2.05968	0.590569	-3.48762	0.00048734	0.00798563	Myl12b	0.239869
ENSMUSG00000039396	1056.88	-2.05329	0.550553	-3.7295	0.000191859	0.00512001	Neil3	0.240934
ENSMUSG00000043065	301.303	-2.05084	0.585048	-3.50541	0.000455902	0.00777582	Spice1	0.241344
ENSMUSG00000032042	370.881	-2.05047	0.61312	-3.34432	0.000824847	0.00995797	Srpr	0.241406
ENSMUSG00000028292	276.215	-2.04761	0.51802	-3.95275	7.72566e-05	0.00331771	Rars2	0.241885
ENSMUSG00000022377	1486.76	-2.04394	0.438941	-4.65652	3.21599e-06	0.000531092	Asap1	0.242501
ENSMUSG00000033102	646.869	-2.04239	0.552974	-3.69347	0.000221212	0.00554492	Cdc14b	0.242761
ENSMUSG00000009741	1087.18	-2.03955	0.453875	-4.49364	7.00152e-06	0.000836207	Ubp1	0.24324
ENSMUSG00000000326	113.312	-2.03718	0.579381	-3.51614	0.000437875	0.0076637	Comt	0.243639
ENSMUSG00000025893	383.466	-2.03536	0.587474	-3.46459	0.000531031	0.00830076	Kbtbd3	0.243947
ENSMUSG00000058298	303.72	-2.03445	0.569312	-3.57352	0.000352209	0.00703266	Mcm9	0.244101
ENSMUSG00000036299	721.144	-2.03211	0.563516	-3.60612	0.000310805	0.00662092	BC031181	0.244497
ENSMUSG00000018171	1636.37	-2.03168	0.590439	-3.44096	0.000579649	0.00862234	Vmp1	0.244571
ENSMUSG00000029084	717.126	-2.03131	0.490815	-4.13864	3.49377e-05	0.00210481	Cd38	0.244633
ENSMUSG00000062822	1535.45	-2.0277	0.499978	-4.05557	5.00123e-05	0.00264914	4833420G17Rik	0.245246
ENSMUSG00000021048	271.619	-2.02651	0.590718	-3.43059	0.000602269	0.00872451	Mthfd1	0.245448
ENSMUSG00000021519	609.184	-2.02618	0.572138	-3.54142	0.000397977	0.00733124	Mterf3	0.245504
ENSMUSG00000079197	1356.36	-2.02531	0.529293	-3.82645	0.000130005	0.00420479	Psme2	0.245652
ENSMUSG00000018286	1447.12	-2.02462	0.575513	-3.51794	0.000434905	0.00764051	Psmb6	0.24577
ENSMUSG00000048249	886.515	-2.02376	0.522421	-3.8738	0.000107149	0.00383688	Crebrf	0.245917
ENSMUSG00000090015	362.542	-2.02357	0.53379	-3.79095	0.000150071	0.00457077	Gm15446	0.245948
ENSMUSG00000021569	264.976	-2.02158	0.532963	-3.79309	0.000148786	0.00456006	Trip13	0.246289
ENSMUSG00000031226	936.261	-2.02094	0.57966	-3.48643	0.000489513	0.00799918	Pbdc1	0.246397
ENSMUSG00000001924	564.31	-2.01901	0.566768	-3.56232	0.000367596	0.00717655	Uba1	0.246728
ENSMUSG00000028868	960.146	-2.01667	0.512726	-3.93323	8.38103e-05	0.00344999	Wasf2	0.247128
ENSMUSG00000021948	1832.54	-2.01158	0.503842	-3.99248	6.53849e-05	0.00313095	Prkcd	0.248001
ENSMUSG00000068735	938.937	-2.01128	0.578604	-3.47609	0.000508778	0.00813408	Trp53i11	0.248053
ENSMUSG00000042594	1100.7	-2.01038	0.557533	-3.60586	0.000311126	0.00662092	Sh2b3	0.248207
ENSMUSG00000037876	4581.85	-2.00907	0.422238	-4.75815	1.95376e-06	0.000399764	Jmjd1c	0.248433
ENSMUSG00000093445	188.136	-2.00415	0.585272	-3.4243	0.000616375	0.0088739	Lrch4	0.249282
ENSMUSG00000025758	1338.16	-2.00361	0.575471	-3.48169	0.000498256	0.00808558	Plk4	0.249375
ENSMUSG00000038759	639.717	-2.00308	0.513066	-3.90414	9.45611e-05	0.00362665	Nup205	0.249467
ENSMUSG00000030671	997.215	-2.0028	0.540145	-3.70789	0.000208996	0.0053632	Pde3b	0.249516
ENSMUSG00000026103	5610.91	-2.00199	0.589777	-3.39448	0.000687592	0.0092627	Gls	0.249656
ENSMUSG00000029414	543.914	-2.00106	0.510278	-3.9215	8.79986e-05	0.00351919	Kntc1	0.249817
ENSMUSG00000025203	1493.21	-1.99966	0.5684	-3.51804	0.000434744	0.00764051	Scd2	0.25006
ENSMUSG00000006057	1020.57	-1.9983	0.531691	-3.75838	0.000171018	0.00493947	Atp5g1	0.250295
ENSMUSG00000041483	820.567	-1.99441	0.58035	-3.43656	0.000589148	0.00863592	Zfp281	0.250971
ENSMUSG00000046982	866.69	-1.99271	0.567598	-3.51077	0.000446803	0.00771435	Tshz1	0.251266
ENSMUSG00000040565	1068.46	-1.99265	0.462035	-4.31276	1.61227e-05	0.0013703	Btaf1	0.251277
ENSMUSG00000118346	554.783	-1.99252	0.454714	-4.38192	1.17639e-05	0.00115475	Tmem179b	0.2513
ENSMUSG00000020183	274.914	-1.99067	0.471293	-4.22385	2.40163e-05	0.00174672	Cpm	0.251622
ENSMUSG00000045128	11599.4	-1.98952	0.582274	-3.41681	0.000633587	0.00894735	Rpl18a	0.251822
ENSMUSG00000053453	2888.64	-1.98278	0.576413	-3.43986	0.000582018	0.00862234	Thoc7	0.253002
ENSMUSG00000039568	173.905	-1.98184	0.567159	-3.49434	0.000475236	0.0079504	Ubald1	0.253166
ENSMUSG00000002379	921.067	-1.98158	0.568961	-3.4828	0.000496201	0.00807089	Ndufa11	0.253213
ENSMUSG00000019841	2569.31	-1.97084	0.465704	-4.23195	2.31675e-05	0.00171445	Rev3l	0.255105
ENSMUSG00000026004	416.13	-1.96786	0.518568	-3.79479	0.000147768	0.004552	Kansl1l	0.255633
ENSMUSG00000038646	1051.3	-1.96656	0.466141	-4.2188	2.45606e-05	0.00175129	Ramac	0.255863
ENSMUSG00000042208	211.688	-1.9653	0.578813	-3.39539	0.000685298	0.00924924	Sanbr	0.256086
ENSMUSG00000063694	4741.54	-1.96517	0.536377	-3.66379	0.00024851	0.00596354	Cycs	0.256109
ENSMUSG00000071226	1442.62	-1.9647	0.410938	-4.78101	1.74418e-06	0.000376662	Cecr2	0.256193
ENSMUSG00000031628	480.144	-1.964	0.581397	-3.37808	0.000729941	0.00950866	Casp3	0.256316
ENSMUSG00000024238	594.939	-1.96387	0.537526	-3.65353	0.000258657	0.00609189	Zeb1	0.25634
ENSMUSG00000032397	2513.86	-1.96286	0.554393	-3.54055	0.000399288	0.00734574	Tipin	0.25652
ENSMUSG00000050410	512.107	-1.95856	0.559139	-3.50281	0.000460371	0.00781405	Tcf19	0.257285
ENSMUSG00000047534	1430.6	-1.95432	0.481707	-4.05708	4.96909e-05	0.00264914	Mis18bp1	0.258042
ENSMUSG00000028525	1322.54	-1.95392	0.456174	-4.28328	1.84161e-05	0.00150295	Pde4b	0.258114
ENSMUSG00000020523	344.131	-1.95375	0.581856	-3.35779	0.000785675	0.00973008	Fam114a2	0.258144
ENSMUSG00000025574	333.206	-1.95112	0.549596	-3.5501	0.000385088	0.00726626	Tk1	0.258615
ENSMUSG00000024811	1868.13	-1.94971	0.529006	-3.68561	0.000228153	0.00564829	Tnks2	0.258868
ENSMUSG00000038179	1047.84	-1.94889	0.572168	-3.40615	0.000658848	0.00911836	Slamf7	0.259015
ENSMUSG00000042444	1807.63	-1.94874	0.500971	-3.88993	0.000100273	0.00369429	Mindy2	0.259042
ENSMUSG00000027363	493.156	-1.94695	0.517944	-3.75901	0.000170589	0.00493724	Usp8	0.259363
ENSMUSG00000019978	2103.14	-1.94646	0.439669	-4.4271	9.55084e-06	0.00100801	Epb41l2	0.259452
ENSMUSG00000020572	1680.65	-1.94615	0.565961	-3.43866	0.000584591	0.00862234	Nampt	0.259508
ENSMUSG00000090164	1260.91	-1.94564	0.519957	-3.74193	0.000182615	0.00505277	BC035044	0.259599
ENSMUSG00000002109	378.744	-1.94363	0.450449	-4.31486	1.59706e-05	0.00136694	Ddb2	0.259962
ENSMUSG00000118665	469.014	-1.94351	0.522854	-3.71711	0.000201512	0.00527487	Lin54	0.259983
ENSMUSG00000020257	1122.23	-1.94309	0.491477	-3.95358	7.69919e-05	0.00331771	Wdr82	0.260059
ENSMUSG00000021830	2807.47	-1.94203	0.547336	-3.54816	0.000387936	0.0072703	Txndc16	0.260249
ENSMUSG00000030966	267.986	-1.94089	0.552443	-3.51329	0.000442588	0.00768318	Trim21	0.260455
ENSMUSG00000031922	3423.05	-1.93405	0.450906	-4.28926	1.79267e-05	0.00148022	Cep57	0.261693
ENSMUSG00000025358	1159.07	-1.93371	0.556232	-3.47644	0.000508109	0.00813408	Cdk2	0.261755
ENSMUSG00000028688	274.35	-1.93118	0.484279	-3.98775	6.67039e-05	0.0031526	Toe1	0.262214
ENSMUSG00000060073	3180.6	-1.92953	0.461434	-4.1816	2.89459e-05	0.00191658	Psma3	0.262514
ENSMUSG00000049755	256.311	-1.92928	0.54041	-3.57003	0.000356938	0.00710661	Zfp672	0.26256
ENSMUSG00000019143	390.895	-1.92738	0.525452	-3.66804	0.000244422	0.00592564	Hars2	0.262907
ENSMUSG00000001833	5231.5	-1.92676	0.535561	-3.59764	0.000321112	0.00672496	Septin7	0.26302
ENSMUSG00000028718	470.67	-1.92589	0.414609	-4.64508	3.39948e-06	0.000554866	Stil	0.263178
ENSMUSG00000025050	878.245	-1.92456	0.57228	-3.36297	0.000771097	0.00970788	Pcgf6	0.263421
ENSMUSG00000041935	757.846	-1.92078	0.48763	-3.93901	8.18175e-05	0.00338782	AW549877	0.264111
ENSMUSG00000068039	2598.19	-1.9204	0.527977	-3.63727	0.000275538	0.00625846	Tcp1	0.264182
ENSMUSG00000033054	1218.62	-1.91738	0.54097	-3.54433	0.000393612	0.00728861	Npat	0.264736
ENSMUSG00000024146	870.758	-1.91707	0.563533	-3.40187	0.000669254	0.0091703	Cript	0.264792
ENSMUSG00000027770	2339.43	-1.91404	0.41011	-4.66714	3.05421e-06	0.000531092	Dhx36	0.265348
ENSMUSG00000027132	655.381	-1.91279	0.531361	-3.5998	0.000318466	0.00670211	Katnbl1	0.265578
ENSMUSG00000022034	4235.92	-1.91234	0.570471	-3.35221	0.000801698	0.00982833	Esco2	0.265662
ENSMUSG00000023572	489.416	-1.91011	0.543565	-3.51404	0.000441339	0.00768318	Ccndbp1	0.266072
ENSMUSG00000052794	332.549	-1.90632	0.554161	-3.44002	0.000581678	0.00862234	1700030K09Rik	0.266772
ENSMUSG00000020190	750.674	-1.90619	0.518577	-3.6758	0.000237104	0.00580843	Mknk2	0.266797
ENSMUSG00000069744	1512.68	-1.90362	0.564367	-3.37302	0.000743474	0.00958324	Psmb3	0.267272
ENSMUSG00000057337	793.759	-1.90242	0.506683	-3.75466	0.000173574	0.00497597	Chst3	0.267494
ENSMUSG00000040549	772.113	-1.90143	0.510436	-3.7251	0.000195237	0.00519042	Ckap5	0.267679
ENSMUSG00000033671	994.5	-1.89621	0.482692	-3.9284	8.55128e-05	0.00347987	Cep350	0.268649
ENSMUSG00000026670	880.114	-1.89605	0.47507	-3.99109	6.57701e-05	0.00313095	Uap1	0.268679
ENSMUSG00000037795	2728.4	-1.89204	0.526275	-3.59515	0.000324208	0.00672496	N4bp2	0.269427
ENSMUSG00000078427	2936.18	-1.88971	0.549932	-3.43627	0.000589778	0.00863592	Sarnp	0.26986
ENSMUSG00000026174	504.234	-1.88889	0.527834	-3.57857	0.000345475	0.0069689	Cnot9	0.270014
ENSMUSG00000030243	455.133	-1.88878	0.472475	-3.99762	6.39826e-05	0.00309698	Recql	0.270036
ENSMUSG00000027968	1333.04	-1.88713	0.423941	-4.45139	8.53158e-06	0.000942975	Larp7	0.270345
ENSMUSG00000040774	1840	-1.88425	0.498991	-3.77612	0.000159289	0.00473717	Cept1	0.270885
ENSMUSG00000034484	5179.24	-1.88399	0.487288	-3.86628	0.000110506	0.00389742	Snx2	0.270933
ENSMUSG00000035649	2325.75	-1.88159	0.448454	-4.19572	2.72005e-05	0.00185346	Zcchc7	0.271385
ENSMUSG00000054920	414.493	-1.87848	0.524915	-3.57863	0.000345398	0.0069689	Klhl5	0.271971
ENSMUSG00000023845	3555.98	-1.8776	0.486395	-3.86024	0.000113274	0.00396514	Lnpep	0.272135
ENSMUSG00000020402	623.505	-1.87692	0.557053	-3.36937	0.000753397	0.00962092	Vdac1	0.272265
ENSMUSG00000024675	637.721	-1.87587	0.493674	-3.7998	0.00014481	0.00451711	Ms4a4c	0.272463
ENSMUSG00000033799	2199.96	-1.87309	0.544346	-3.44099	0.0005796	0.00862234	Tasor2	0.272989
ENSMUSG00000017781	1092.49	-1.87079	0.530762	-3.52473	0.00042392	0.00756616	Pitpna	0.273423
ENSMUSG00000023505	696.969	-1.86747	0.547935	-3.40819	0.000653956	0.0090797	Cdca3	0.274054
ENSMUSG00000044066	483.503	-1.86649	0.491665	-3.79628	0.000146886	0.00454151	Cep68	0.274239
ENSMUSG00000030577	2613.4	-1.86547	0.462234	-4.03577	5.44237e-05	0.00276985	Cd22	0.274434
ENSMUSG00000015312	463.726	-1.8646	0.510633	-3.65154	0.000260673	0.00610379	Gadd45b	0.2746
ENSMUSG00000022364	251.032	-1.86406	0.535016	-3.48412	0.000493766	0.00804059	Tbc1d31	0.274702
ENSMUSG00000079339	307.204	-1.86257	0.455088	-4.09277	4.26242e-05	0.00239326	Ifit1bl1	0.274986
ENSMUSG00000071042	4577.08	-1.85764	0.491232	-3.7816	0.000155822	0.00468366	Rasgrp3	0.275927
ENSMUSG00000062526	533.065	-1.85686	0.549398	-3.37981	0.000725371	0.00948048	Mppe1	0.276077
ENSMUSG00000021180	350.178	-1.85636	0.52851	-3.51244	0.00044402	0.00768318	Rps6ka5	0.276173
ENSMUSG00000035227	2039.29	-1.85553	0.493188	-3.76231	0.000168349	0.00488248	Spcs2	0.276331
ENSMUSG00000062901	1652.75	-1.85488	0.503088	-3.68698	0.000226928	0.00563786	Klhl24	0.276456
ENSMUSG00000001918	2975.76	-1.85473	0.437502	-4.23936	2.24161e-05	0.00171008	Slc1a5	0.276485
ENSMUSG00000003746	3355.79	-1.85272	0.539226	-3.43589	0.000590617	0.00863592	Man1a	0.27687
ENSMUSG00000060803	622.416	-1.85014	0.487221	-3.79732	0.000146267	0.00453947	Gstp1	0.277366
ENSMUSG00000038379	630.05	-1.84975	0.49153	-3.76325	0.000167722	0.00487437	Ttk	0.277441
ENSMUSG00000047735	2125.73	-1.84624	0.481287	-3.83604	0.000125032	0.00414694	Samd9l	0.278117
ENSMUSG00000067768	651.092	-1.84424	0.468714	-3.93467	8.33107e-05	0.00343951	Xlr4b	0.278503
ENSMUSG00000002010	561.328	-1.84303	0.494028	-3.73061	0.000191018	0.00511261	Idh3g	0.278736
ENSMUSG00000048701	617.02	-1.84284	0.527447	-3.4939	0.000476025	0.0079504	Ccdc6	0.278772
ENSMUSG00000041064	184.121	-1.84271	0.548633	-3.35874	0.000783	0.00972652	Pif1	0.278797
ENSMUSG00000071267	941.031	-1.84218	0.546946	-3.36812	0.000756814	0.00963137	Zfp942	0.2789
ENSMUSG00000098332	500.975	-1.83987	0.488275	-3.76809	0.000164501	0.00480061	Pigbos1	0.279348
ENSMUSG00000074785	1067.18	-1.83968	0.505194	-3.64153	0.000271025	0.00621631	Plxnc1	0.279384
ENSMUSG00000000600	4446.16	-1.83933	0.49024	-3.7519	0.000175498	0.00500318	Krit1	0.279451
ENSMUSG00000027353	289.037	-1.838	0.485724	-3.78405	0.000154296	0.00464776	Mcm8	0.279709
ENSMUSG00000025199	2235.86	-1.83706	0.528327	-3.47713	0.000506804	0.00813408	Chuk	0.279891
ENSMUSG00000060450	487.655	-1.8365	0.520557	-3.52796	0.000418773	0.00749785	Rnf14	0.28
ENSMUSG00000027087	1007.27	-1.8353	0.435671	-4.21258	2.5247e-05	0.00178087	Itgav	0.280233
ENSMUSG00000040370	184.42	-1.83438	0.540737	-3.39237	0.000692908	0.00928086	Etfrf1	0.280412
ENSMUSG00000021532	242.513	-1.8338	0.539135	-3.40137	0.000670478	0.0091703	Fastkd3	0.280525
ENSMUSG00000043019	469.958	-1.83364	0.508888	-3.60323	0.000314282	0.00666402	Edem3	0.280555
ENSMUSG00000031148	420.917	-1.83227	0.547461	-3.34685	0.000817343	0.00992478	Gpkow	0.280822
ENSMUSG00000040128	927.149	-1.83125	0.463275	-3.95284	7.72282e-05	0.00331771	Pnrc1	0.281021
ENSMUSG00000055884	1198.09	-1.82364	0.467352	-3.90207	9.53747e-05	0.00364305	Fancm	0.282508
ENSMUSG00000039233	846.872	-1.8216	0.488256	-3.73083	0.000190853	0.00511261	Tbce	0.282907
ENSMUSG00000034640	300.642	-1.82116	0.529533	-3.43918	0.000583481	0.00862234	Tiparp	0.282994
ENSMUSG00000050891	483.656	-1.82031	0.51053	-3.56552	0.000363129	0.00713899	Tatdn1	0.283161
ENSMUSG00000024073	2450.23	-1.81803	0.458796	-3.9626	7.41374e-05	0.00328969	Birc6	0.283609
ENSMUSG00000030753	498.639	-1.81528	0.448013	-4.05184	5.08159e-05	0.00268159	Thap12	0.284149
ENSMUSG00000041153	581.23	-1.80917	0.533916	-3.38849	0.000702788	0.0093406	Osgin2	0.285355
ENSMUSG00000033306	4970.98	-1.80908	0.414248	-4.36715	1.25876e-05	0.00121022	Lpp	0.285372
ENSMUSG00000033379	881.992	-1.80566	0.502664	-3.59219	0.000327909	0.00677888	Atp6v0b	0.286049
ENSMUSG00000045409	328.8	-1.80415	0.512975	-3.51703	0.000436404	0.00764769	Trim39	0.28635
ENSMUSG00000022322	1570.53	-1.80359	0.450608	-4.00258	6.2655e-05	0.00306442	Shcbp1	0.28646
ENSMUSG00000022678	287.46	-1.8022	0.489614	-3.68087	0.000232443	0.00572422	Nde1	0.286736
ENSMUSG00000031446	527.531	-1.80169	0.536101	-3.36073	0.000777374	0.00972652	Cul4a	0.286839
ENSMUSG00000037416	3365.26	-1.79914	0.50667	-3.55091	0.000383898	0.00726626	Dmxl1	0.287346
ENSMUSG00000032897	338.748	-1.79609	0.426945	-4.20683	2.58978e-05	0.0018086	Nfyc	0.287955
ENSMUSG00000049744	2069.77	-1.79548	0.439216	-4.08791	4.35272e-05	0.00240548	Arhgap15	0.288077
ENSMUSG00000016495	709.698	-1.79385	0.472433	-3.79705	0.000146429	0.00453947	Plgrkt	0.288401
ENSMUSG00000005656	773.722	-1.79382	0.5046	-3.55492	0.000378088	0.00726626	Snx6	0.288408
ENSMUSG00000027893	593.837	-1.79286	0.533505	-3.36053	0.000777921	0.00972652	Ahcyl1	0.288599
ENSMUSG00000033767	873.258	-1.79174	0.500067	-3.58299	0.000339682	0.00694049	Tmem131l	0.288824
ENSMUSG00000015714	473.217	-1.79159	0.490057	-3.65587	0.000256312	0.00607415	Cers2	0.288854
ENSMUSG00000009291	136.554	-1.79106	0.511534	-3.50135	0.000462907	0.00784762	Pttg1ip	0.28896
ENSMUSG00000052013	3658.82	-1.78955	0.410486	-4.3596	1.30302e-05	0.00121214	Btla	0.289262
ENSMUSG00000022092	496.735	-1.78737	0.52645	-3.39514	0.000685934	0.00924924	Ppp3cc	0.2897
ENSMUSG00000021733	4453.89	-1.78617	0.42915	-4.16211	3.15325e-05	0.00200327	Slc4a7	0.289941
ENSMUSG00000024048	972.64	-1.78082	0.506269	-3.51754	0.00043556	0.00764244	Myl12a	0.291018
ENSMUSG00000037965	4141.05	-1.77893	0.444866	-3.99881	6.36619e-05	0.00309212	Zc3h7a	0.291399
ENSMUSG00000020385	2719.5	-1.77859	0.434713	-4.0914	4.2878e-05	0.00239681	Clk4	0.291469
ENSMUSG00000031201	1455.2	-1.77685	0.465256	-3.81909	0.000133945	0.00428289	Brcc3	0.291819
ENSMUSG00000057691	461.073	-1.77509	0.393748	-4.50819	6.53837e-06	0.000817811	Zfp746	0.292176
ENSMUSG00000046230	1947.75	-1.77341	0.439945	-4.03097	5.55472e-05	0.00279078	Vps13a	0.292517
ENSMUSG00000040850	793.122	-1.7719	0.499334	-3.54853	0.00038739	0.00726978	Psme4	0.292823
ENSMUSG00000029686	733.04	-1.76975	0.466942	-3.79008	0.000150598	0.00457077	Cul1	0.29326
ENSMUSG00000026637	1077.8	-1.76766	0.435324	-4.06056	4.89548e-05	0.00263287	Traf5	0.293685
ENSMUSG00000031328	464.775	-1.7668	0.509426	-3.46823	0.000523904	0.0082484	Flna	0.293859
ENSMUSG00000031428	561.809	-1.76656	0.51458	-3.43302	0.000596904	0.0087097	Zcchc18	0.293908
ENSMUSG00000040359	990.8	-1.76653	0.434383	-4.06676	4.76712e-05	0.00259365	Ufl1	0.293914
ENSMUSG00000000420	1462	-1.76558	0.517094	-3.41442	0.000639187	0.00899405	Galnt1	0.294109
ENSMUSG00000036672	162.807	-1.76331	0.518479	-3.40092	0.000671587	0.0091703	Cenpt	0.294572
ENSMUSG00000024683	262.256	-1.75749	0.49459	-3.55342	0.000380253	0.00726626	Mrpl16	0.295763
ENSMUSG00000025451	294.207	-1.75689	0.44208	-3.97414	7.0633e-05	0.00321908	Paip1	0.295885
ENSMUSG00000022749	980.919	-1.75542	0.493295	-3.55856	0.000372893	0.00721973	Tbc1d23	0.296187
ENSMUSG00000031540	1173.96	-1.75234	0.494501	-3.54365	0.000394625	0.00728861	Kat6a	0.29682
ENSMUSG00000030766	3823.92	-1.75153	0.454845	-3.85083	0.000117717	0.00406932	Arhgap17	0.296986
ENSMUSG00000029422	4222.07	-1.75071	0.401723	-4.358	1.31257e-05	0.00121214	Rsrc2	0.297156
ENSMUSG00000004591	1330.95	-1.74757	0.451487	-3.8707	0.000108521	0.00384675	Pkn2	0.297803
ENSMUSG00000084786	2079.34	-1.74667	0.492889	-3.54373	0.000394504	0.00728861	Ubl5	0.29799
ENSMUSG00000042308	307.207	-1.74421	0.505714	-3.449	0.000562667	0.00852013	Setd1a	0.298498
ENSMUSG00000057666	4445.9	-1.74325	0.478788	-3.64096	0.000271622	0.0062166	Gapdh	0.298696
ENSMUSG00000020124	1824.34	-1.74212	0.452882	-3.84674	0.000119699	0.00408173	Usp15	0.29893
ENSMUSG00000021327	1773.95	-1.74158	0.415318	-4.19337	2.74844e-05	0.00185859	Zkscan3	0.299042
ENSMUSG00000033952	1255.19	-1.74069	0.477584	-3.64478	0.000267622	0.00617863	Aspm	0.299227
ENSMUSG00000026779	300.101	-1.74064	0.421915	-4.12557	3.69823e-05	0.00217183	Mastl	0.299237
ENSMUSG00000090258	687.732	-1.73872	0.515051	-3.37583	0.000735943	0.00951236	Churc1	0.299635
ENSMUSG00000068917	464.3	-1.7375	0.488379	-3.55768	0.000374142	0.00722398	Clk2	0.299889
ENSMUSG00000032030	697.773	-1.73294	0.498106	-3.47905	0.000503188	0.00809297	Cul5	0.300839
ENSMUSG00000034021	1582.3	-1.73172	0.508438	-3.40595	0.000659339	0.00911836	Pds5b	0.301094
ENSMUSG00000021036	301.933	-1.73152	0.486425	-3.55968	0.000371304	0.00721883	Sptlc2	0.301135
ENSMUSG00000042772	1362.77	-1.73031	0.487498	-3.54936	0.000386167	0.00726626	Smg7	0.301388
ENSMUSG00000051166	390.5	-1.72767	0.510187	-3.38634	0.000708306	0.00935323	Eml5	0.30194
ENSMUSG00000027272	701.24	-1.72687	0.42093	-4.10251	4.0869e-05	0.00233202	Ubr1	0.302106
ENSMUSG00000037685	2930.48	-1.72473	0.408507	-4.22203	2.42107e-05	0.00175129	Atp8a1	0.302555
ENSMUSG00000028015	2179.13	-1.72438	0.495648	-3.47903	0.00050323	0.00809297	Ctso	0.302629
ENSMUSG00000026082	2943.56	-1.72193	0.482301	-3.57024	0.00035665	0.00710661	Rev1	0.303142
ENSMUSG00000030282	333.473	-1.71922	0.495383	-3.47048	0.000519526	0.00821237	Cmas	0.303714
ENSMUSG00000040990	2122.94	-1.71866	0.512239	-3.35518	0.000793121	0.00976696	Sh3kbp1	0.303831
ENSMUSG00000028060	1081.3	-1.71836	0.476567	-3.60571	0.000311306	0.00662092	Khdc4	0.303894
ENSMUSG00000037474	1728.72	-1.71726	0.390602	-4.39643	1.10043e-05	0.00111411	Dtl	0.304126
ENSMUSG00000017760	566.516	-1.70688	0.432769	-3.9441	8.01003e-05	0.0033525	Ctsa	0.306321
ENSMUSG00000062929	647.803	-1.70679	0.489319	-3.48809	0.00048649	0.00798563	Cfl2	0.306341
ENSMUSG00000025781	2526.24	-1.70544	0.478709	-3.56259	0.000367215	0.00717655	Atp5c1	0.306627
ENSMUSG00000052331	1815.79	-1.70437	0.449623	-3.79066	0.000150246	0.00457077	Ankrd44	0.306856
ENSMUSG00000029787	694.724	-1.69809	0.428744	-3.9606	7.47603e-05	0.00328969	Avl9	0.308195
ENSMUSG00000033487	820.909	-1.69506	0.456967	-3.70938	0.000207765	0.00536103	Fndc3a	0.308841
ENSMUSG00000041408	4521.61	-1.69158	0.463157	-3.65229	0.000259916	0.00610379	Wapl	0.309587
ENSMUSG00000040270	7970.6	-1.69095	0.492857	-3.43091	0.000601566	0.00872333	Bach2	0.309723
ENSMUSG00000029012	353.42	-1.69033	0.452425	-3.73616	0.000186855	0.00506349	Orc5	0.309856
ENSMUSG00000022900	678.507	-1.69024	0.499449	-3.38421	0.000713846	0.00940869	Ildr1	0.309876
ENSMUSG00000043252	1230.41	-1.68895	0.444285	-3.80149	0.000143828	0.00449646	Tmem64	0.310153
ENSMUSG00000079427	437.315	-1.68616	0.491386	-3.43144	0.000600389	0.00872333	Mthfsl	0.310753
ENSMUSG00000027882	668.972	-1.67883	0.436702	-3.84433	0.000120883	0.00408876	Stxbp3	0.312337
ENSMUSG00000005142	1046.06	-1.67042	0.453993	-3.67941	0.000233778	0.005747	Man2b1	0.314161
ENSMUSG00000041538	8825.1	-1.6695	0.478001	-3.49268	0.000478195	0.0079504	H2-Ob	0.314361
ENSMUSG00000030614	319.446	-1.66922	0.479757	-3.4793	0.000502728	0.00809297	Tmem126b	0.314424
ENSMUSG00000054509	741.44	-1.66835	0.453029	-3.68266	0.000230809	0.00569397	Parp4	0.314612
ENSMUSG00000031878	859.767	-1.66675	0.48324	-3.44911	0.000562427	0.00852013	Nae1	0.314962
ENSMUSG00000029034	384.482	-1.66491	0.466456	-3.56928	0.000357964	0.00710712	Ints11	0.315364
ENSMUSG00000031600	654.057	-1.66396	0.401892	-4.14032	3.46816e-05	0.00209839	Vps37a	0.315571
ENSMUSG00000046785	499.592	-1.66266	0.443411	-3.7497	0.000177049	0.00500318	Epm2aip1	0.315857
ENSMUSG00000032604	514.354	-1.66079	0.489357	-3.39383	0.000689227	0.00927399	Qars	0.316265
ENSMUSG00000021670	1795.05	-1.66067	0.485504	-3.42052	0.000625026	0.00890788	Hmgcr	0.316291
ENSMUSG00000063108	1101.89	-1.65478	0.478581	-3.45768	0.000544851	0.00837553	Zfp26	0.317586
ENSMUSG00000032745	2475.96	-1.6516	0.48516	-3.40424	0.000663479	0.00914858	Gpbp1	0.318287
ENSMUSG00000037514	676.156	-1.64593	0.481307	-3.41972	0.000626865	0.00890788	Pank2	0.31954
ENSMUSG00000003161	1101.65	-1.6458	0.457572	-3.59681	0.00032214	0.00672496	Sri	0.319569
ENSMUSG00000027829	6450.1	-1.64345	0.438363	-3.74906	0.000177501	0.00500318	Ccnl1	0.320091
ENSMUSG00000048546	600.796	-1.63912	0.459382	-3.56811	0.000359569	0.00712348	Tob2	0.321051
ENSMUSG00000026116	3318.97	-1.63515	0.480991	-3.39954	0.000674989	0.00918465	Tmem131	0.321937
ENSMUSG00000022070	934.654	-1.63481	0.452859	-3.60997	0.000306234	0.006597	Bora	0.322014
ENSMUSG00000008200	2065.16	-1.6317	0.459069	-3.55437	0.000378888	0.00726626	Fnbp4	0.322708
ENSMUSG00000052299	1048.98	-1.63134	0.481622	-3.38717	0.000706168	0.00935323	Ltn1	0.322789
ENSMUSG00000029253	1571.91	-1.62754	0.47605	-3.41884	0.000628896	0.00890788	Cenpc1	0.32364
ENSMUSG00000026134	361.877	-1.61863	0.471901	-3.43003	0.000603517	0.00873358	Prim2	0.325644
ENSMUSG00000025724	946.594	-1.61798	0.424262	-3.81363	0.00013694	0.0043391	Sec11a	0.325791
ENSMUSG00000032413	2889.75	-1.61496	0.425334	-3.79693	0.000146497	0.00453947	Rasa2	0.326473
ENSMUSG00000004018	494.493	-1.61332	0.454938	-3.54624	0.000390767	0.00728322	Fancl	0.326845
ENSMUSG00000019773	1495.24	-1.6022	0.448114	-3.57542	0.000349672	0.00702195	Fbxo5	0.329375
ENSMUSG00000026028	621.633	-1.59906	0.476408	-3.35649	0.000789373	0.00976249	Trak2	0.330092
ENSMUSG00000035051	452.932	-1.59461	0.460836	-3.46025	0.000539668	0.00834286	Dhx57	0.331112
ENSMUSG00000024725	881.327	-1.59442	0.47603	-3.3494	0.000809865	0.00989389	Ostf1	0.331156
ENSMUSG00000022708	6647.48	-1.59431	0.401793	-3.96798	7.24843e-05	0.00324033	Zbtb20	0.331181
ENSMUSG00000028826	567.988	-1.59351	0.420531	-3.78927	0.000151089	0.00457077	Maco1	0.331365
ENSMUSG00000038546	1973.64	-1.59234	0.442448	-3.59894	0.000319523	0.00671428	Ranbp9	0.331633
ENSMUSG00000028345	509.027	-1.58751	0.426519	-3.72202	0.000197636	0.00523437	Tex10	0.332745
ENSMUSG00000018442	726.071	-1.58747	0.425554	-3.73035	0.000191211	0.00511261	Derl2	0.332755
ENSMUSG00000024052	1474.88	-1.58731	0.407741	-3.89295	9.90339e-05	0.00366791	Lpin2	0.332791
ENSMUSG00000040297	1687.16	-1.5848	0.422109	-3.75448	0.0001737	0.00497597	Suco	0.333371
ENSMUSG00000042472	566.1	-1.58112	0.41184	-3.83916	0.000123454	0.00414694	Zfp410	0.334222
ENSMUSG00000026767	546.938	-1.57523	0.457726	-3.44143	0.000578642	0.00862234	Mindy3	0.335589
ENSMUSG00000037286	1671.37	-1.57511	0.415223	-3.79341	0.00014859	0.00456006	Stag1	0.335617
ENSMUSG00000059456	2449.41	-1.57393	0.427169	-3.68455	0.000229109	0.00566197	Ptk2b	0.335893
ENSMUSG00000041763	1848.21	-1.57171	0.462838	-3.39581	0.000684253	0.00924924	Tpp2	0.336409
ENSMUSG00000029647	2404.81	-1.56947	0.432288	-3.6306	0.000282763	0.0063608	Pan3	0.336933
ENSMUSG00000027615	1185.36	-1.56926	0.45344	-3.46079	0.000538594	0.00833864	Hps3	0.336981
ENSMUSG00000068823	3604.86	-1.56681	0.465523	-3.36569	0.000763517	0.00967684	Csde1	0.337554
ENSMUSG00000035024	867.491	-1.56484	0.450145	-3.4763	0.000508383	0.00813408	Ncapd3	0.338016
ENSMUSG00000034593	1965.45	-1.56308	0.431316	-3.62398	0.000290102	0.00642297	Myo5a	0.338427
ENSMUSG00000038535	1804.42	-1.56128	0.413336	-3.77728	0.000158553	0.00472528	Zfp280d	0.338849
ENSMUSG00000030002	878.584	-1.55506	0.399615	-3.89139	9.96705e-05	0.00368178	Dusp11	0.340315
ENSMUSG00000032217	1733.56	-1.55317	0.447454	-3.47114	0.000518258	0.00821237	Rnf111	0.34076
ENSMUSG00000015839	899.659	-1.5515	0.395787	-3.92003	8.85362e-05	0.00353063	Nfe2l2	0.341155
ENSMUSG00000027433	1517.95	-1.54879	0.426919	-3.62784	0.000285802	0.00640483	Xrn2	0.341796
ENSMUSG00000039841	2202.83	-1.54381	0.408674	-3.7776	0.000158346	0.00472528	Zfp800	0.342979
ENSMUSG00000018846	1112.53	-1.54234	0.453876	-3.39816	0.000678413	0.00921867	Pank3	0.343328
ENSMUSG00000022139	1169.59	-1.53962	0.434207	-3.54582	0.000391393	0.00728322	Mbnl2	0.343976
ENSMUSG00000062604	1523.98	-1.53842	0.40086	-3.8378	0.000124142	0.00414694	Srpk2	0.344262
ENSMUSG00000001158	978.371	-1.53748	0.444121	-3.46186	0.000536462	0.00833749	Snrnp27	0.344486
ENSMUSG00000026626	1285.34	-1.53533	0.419058	-3.66377	0.000248534	0.00596354	Ppp2r5a	0.345
ENSMUSG00000054435	1148.09	-1.53513	0.44739	-3.43129	0.000600707	0.00872333	Gimap4	0.345049
ENSMUSG00000027620	16798.5	-1.53324	0.393589	-3.89554	9.79801e-05	0.00366557	Rbm39	0.3455
ENSMUSG00000040848	648.407	-1.53243	0.455483	-3.3644	0.000767112	0.00969765	Sft2d2	0.345695
ENSMUSG00000039264	591.932	-1.52164	0.419554	-3.62681	0.000286941	0.00640483	Gimap3	0.348289
ENSMUSG00000018076	1089.03	-1.52076	0.442702	-3.43516	0.000592194	0.00864998	Med13l	0.348503
ENSMUSG00000037669	362.602	-1.51961	0.421028	-3.60928	0.000307048	0.00660037	Ldah	0.348781
ENSMUSG00000035236	3047.21	-1.51881	0.434927	-3.49211	0.000479217	0.0079504	Scai	0.348973
ENSMUSG00000022119	2565.77	-1.51874	0.397177	-3.82382	0.000131397	0.00423033	Rbm26	0.348992
ENSMUSG00000014402	518.98	-1.5099	0.424232	-3.55914	0.000372064	0.00721973	Tsg101	0.351135
ENSMUSG00000031392	1554.16	-1.50958	0.447975	-3.36978	0.000752282	0.00962092	Irak1	0.351214
ENSMUSG00000066258	1099.13	-1.50522	0.396672	-3.79461	0.000147874	0.004552	Trim12a	0.352277
ENSMUSG00000058407	1345.8	-1.50474	0.44521	-3.37984	0.000725279	0.00948048	Txndc9	0.352394
ENSMUSG00000036023	576.628	-1.49872	0.448083	-3.34473	0.000823624	0.00995797	Parp2	0.353868
ENSMUSG00000062203	959.017	-1.49402	0.423098	-3.53113	0.000413782	0.00745604	Gspt1	0.355023
ENSMUSG00000027242	788.186	-1.49056	0.430386	-3.46331	0.000533579	0.00832179	Wdr76	0.355875
ENSMUSG00000031378	245.814	-1.48654	0.426171	-3.48812	0.000486428	0.00798563	Abcd1	0.356869
ENSMUSG00000022800	1418.94	-1.48652	0.397669	-3.73807	0.000185437	0.00506349	Fyttd1	0.356873
ENSMUSG00000006678	1532.03	-1.48546	0.413323	-3.59395	0.000325702	0.00674317	Pola1	0.357134
ENSMUSG00000015882	1280.78	-1.48497	0.416914	-3.56183	0.000368285	0.00718002	Lcorl	0.357255
ENSMUSG00000031731	580.902	-1.48359	0.41397	-3.58382	0.000338603	0.00692852	Ap1g1	0.357597
ENSMUSG00000025026	1760.29	-1.47994	0.40733	-3.63327	0.000279854	0.00632434	Add3	0.358504
ENSMUSG00000025220	1763.77	-1.47455	0.426317	-3.45882	0.000542552	0.00835983	Oga	0.359845
ENSMUSG00000026222	1922.5	-1.46956	0.40847	-3.59772	0.000321021	0.00672496	Sp100	0.361093
ENSMUSG00000007880	3495.56	-1.46945	0.426858	-3.44248	0.000576415	0.00862234	Arid1a	0.36112
ENSMUSG00000030691	4850.23	-1.462	0.424804	-3.4416	0.000578291	0.00862234	Fchsd2	0.362989
ENSMUSG00000026088	430.154	-1.45945	0.431729	-3.38049	0.000723578	0.00947469	Mitd1	0.363631
ENSMUSG00000021065	1092.19	-1.45654	0.425785	-3.42084	0.00062428	0.00890788	Fut8	0.364366
ENSMUSG00000025616	1365.83	-1.44124	0.42384	-3.40042	0.000672818	0.00917282	Usp16	0.368252
ENSMUSG00000032580	2527.57	-1.43082	0.397943	-3.59553	0.000323728	0.00672496	Rbm5	0.37092
ENSMUSG00000027115	1205.44	-1.41691	0.417995	-3.38979	0.000699473	0.00932005	Kif18a	0.374513
ENSMUSG00000034591	802.864	-1.40941	0.405542	-3.47537	0.000510145	0.00814666	Slc41a2	0.376465
ENSMUSG00000020948	873.361	-1.40362	0.417388	-3.36287	0.00077137	0.00970788	Klhl28	0.377979
ENSMUSG00000026360	2339.85	-1.40117	0.414683	-3.3789	0.000727761	0.00949404	Rgs2	0.378621
ENSMUSG00000035293	1215.77	-1.31156	0.392189	-3.34421	0.000825165	0.00995797	G2e3	0.402884
ENSMUSG00000026743	1773.57	-1.29876	0.372597	-3.48568	0.000490879	0.00801218	Mllt10	0.406477
ENSMUSG00000038151	254.87	1.45909	0.436537	3.34243	0.000830491	0.00999749	Prdm1	2.74936
ENSMUSG00000028068	374.569	1.51298	0.452744	3.34181	0.000832341	0.00999749	Iqgap3	2.854
ENSMUSG00000037110	334.787	1.52491	0.450303	3.38641	0.000708134	0.00935323	Ralgapa2	2.87769
ENSMUSG00000054675	119.058	1.54565	0.461683	3.34785	0.00081441	0.00991026	Tmem119	2.91935
ENSMUSG00000060862	229.367	1.59607	0.442318	3.60843	0.00030806	0.00660947	Zbtb40	3.02319
ENSMUSG00000048148	126.216	1.60261	0.474969	3.37414	0.000740457	0.00955312	Nwd1	3.03693
ENSMUSG00000045103	301.013	1.60662	0.470555	3.4143	0.000639457	0.00899405	Dmd	3.04537
ENSMUSG00000037408	328.163	1.64369	0.444235	3.70005	0.00021556	0.00547163	Cnnm4	3.12464
ENSMUSG00000099611	280.738	1.64389	0.490039	3.3546	0.000794798	0.00976955	Vmn1r189	3.12506
ENSMUSG00000008435	177.608	1.65623	0.474219	3.49254	0.000478447	0.0079504	Rdh13	3.15192
ENSMUSG00000051118	286.442	1.65711	0.490635	3.37749	0.000731515	0.00950866	Olfr77	3.15385
ENSMUSG00000037936	247.15	1.66552	0.496584	3.35395	0.000796674	0.00978382	Scarb1	3.17227
ENSMUSG00000037605	166.711	1.67345	0.486889	3.43702	0.000588151	0.00863592	Adgrl3	3.18976
ENSMUSG00000030209	198.947	1.67524	0.466743	3.58921	0.000331678	0.00684173	Grin2b	3.19373
ENSMUSG00000020886	169.049	1.67561	0.501273	3.3427	0.000829661	0.00999653	Dlg4	3.19454
ENSMUSG00000030621	233.456	1.67786	0.501461	3.34594	0.00082004	0.00993934	Me3	3.19952
ENSMUSG00000026470	2704.13	1.68444	0.491976	3.42382	0.00061748	0.0088807	Stx6	3.21415
ENSMUSG00000032878	300.929	1.6861	0.500563	3.3684	0.000756071	0.00963064	Ccdc85a	3.21785
ENSMUSG00000048960	188.887	1.68617	0.486237	3.4678	0.000524743	0.0082484	Prex2	3.21802
ENSMUSG00000026383	842.703	1.69009	0.480711	3.51581	0.000438409	0.0076637	Epb41l5	3.22677
ENSMUSG00000028137	370.021	1.69142	0.5041	3.35533	0.000792709	0.00976696	Celf3	3.22974
ENSMUSG00000000794	99.3955	1.69215	0.499878	3.38512	0.00071146	0.00938606	Kcnn3	3.23138
ENSMUSG00000023809	78.2629	1.69403	0.500079	3.38754	0.000705236	0.00935323	Rps6ka2	3.2356
ENSMUSG00000025235	412.756	1.69862	0.507455	3.34733	0.000815931	0.00991621	Bbs4	3.2459
ENSMUSG00000022656	200.71	1.70292	0.458325	3.71554	0.000202774	0.00528077	Nectin3	3.2556
ENSMUSG00000028707	334.917	1.70332	0.493511	3.45144	0.00055761	0.00848014	Dmbx1	3.2565
ENSMUSG00000052062	182.309	1.70437	0.478627	3.56095	0.000369511	0.00719392	Pard3b	3.25886
ENSMUSG00000026527	90.2715	1.70536	0.460343	3.70455	0.000211768	0.00542442	Rgs7	3.26111
ENSMUSG00000051499	252.544	1.70552	0.506143	3.36964	0.000752671	0.00962092	Zfp786	3.26146
ENSMUSG00000060044	334.14	1.70715	0.436481	3.91117	9.18489e-05	0.00357142	Tmem26	3.26516
ENSMUSG00000014245	178.619	1.71167	0.478949	3.57382	0.000351817	0.00703266	Pigl	3.27541
ENSMUSG00000053137	776.83	1.71705	0.486332	3.53061	0.000414601	0.00746123	Mapk11	3.28763
ENSMUSG00000045658	101.673	1.7187	0.47733	3.60065	0.000317424	0.00669675	Pid1	3.29139
ENSMUSG00000078650	240.389	1.72647	0.511214	3.3772	0.000732269	0.00950866	G6pc	3.30918
ENSMUSG00000022836	62.2383	1.73043	0.508791	3.40107	0.000671221	0.0091703	Mylk	3.31827
ENSMUSG00000001930	165.094	1.73539	0.496667	3.49408	0.000475703	0.0079504	Vwf	3.3297
ENSMUSG00000090066	112.005	1.7362	0.511061	3.39725	0.000680665	0.00923559	1110002E22Rik	3.33157
ENSMUSG00000073771	183.967	1.73621	0.481695	3.60437	0.000312909	0.00664493	Btbd19	3.33158
ENSMUSG00000020712	47.7245	1.73664	0.514319	3.37659	0.000733906	0.0095094	Tcam1	3.33259
ENSMUSG00000068232	66.2828	1.7369	0.50291	3.45369	0.000552968	0.00844769	Vmn1r42	3.33318
ENSMUSG00000034557	195.078	1.74209	0.51923	3.35515	0.000793213	0.00976696	Zfyve9	3.3452
ENSMUSG00000079259	377.952	1.74692	0.510511	3.4219	0.000621842	0.00890788	Trim71	3.35641
ENSMUSG00000038074	72.364	1.74718	0.498292	3.50634	0.000454322	0.00776606	Fkbp14	3.35701
ENSMUSG00000047535	115.874	1.74788	0.486155	3.59532	0.000323993	0.00672496	Olfr67	3.35865
ENSMUSG00000028637	332.213	1.75067	0.50391	3.47417	0.000512439	0.00816018	Ccdc30	3.36514
ENSMUSG00000090619	91.8883	1.75207	0.521592	3.35908	0.000782025	0.00972652	Vmn2r60	3.36841
ENSMUSG00000094910	679.181	1.75781	0.502093	3.50096	0.000463578	0.00784952	D430019H16Rik	3.38184
ENSMUSG00000021010	235.625	1.75784	0.514986	3.41338	0.000641621	0.00900863	Npas3	3.38192
ENSMUSG00000027022	168.601	1.76078	0.498132	3.53476	0.000408143	0.00742113	Xirp2	3.3888
ENSMUSG00000083012	212.732	1.76302	0.487382	3.61733	0.000297656	0.00652313	Fam220a	3.39408
ENSMUSG00000044581	166.427	1.76428	0.519897	3.39351	0.000690022	0.00927399	4932415D10Rik	3.39704
ENSMUSG00000015599	198.216	1.76474	0.501105	3.5217	0.000428792	0.00761218	Ttbk1	3.39813
ENSMUSG00000024440	79.4381	1.76632	0.506008	3.4907	0.000481761	0.00796523	Pcdh12	3.40185
ENSMUSG00000078776	253.15	1.76707	0.500783	3.52861	0.000417746	0.00748902	9530053A07Rik	3.40361
ENSMUSG00000019852	270.373	1.76756	0.509078	3.47209	0.000516426	0.00820959	Arfgef3	3.40479
ENSMUSG00000053580	300.799	1.76837	0.479023	3.69161	0.000222843	0.00557161	Tanc2	3.40668
ENSMUSG00000003279	347.171	1.76873	0.514623	3.43693	0.000588347	0.00863592	Dlgap1	3.40753
ENSMUSG00000032726	357.336	1.7715	0.469435	3.77369	0.000160851	0.00475341	Bmp8a	3.41409
ENSMUSG00000027827	85.3488	1.77288	0.523944	3.38372	0.000715107	0.00941647	Kcnab1	3.41735
ENSMUSG00000056592	60.1124	1.77297	0.526614	3.36673	0.000760647	0.00966262	Zfp658	3.41757
ENSMUSG00000092579	67.7845	1.77505	0.501638	3.53851	0.000402394	0.00734881	Vmn1r62	3.4225
ENSMUSG00000054728	308.779	1.77716	0.502162	3.53901	0.000401624	0.00734881	Phactr1	3.4275
ENSMUSG00000046449	336.543	1.78082	0.484185	3.67797	0.000235099	0.00576938	Nexmif	3.43621
ENSMUSG00000053963	90.7015	1.7812	0.51272	3.47401	0.000512736	0.00816018	Stum	3.43711
ENSMUSG00000042249	85.7111	1.78134	0.510531	3.48919	0.000484484	0.00798563	Grk3	3.43745
ENSMUSG00000042155	84.823	1.78227	0.491592	3.6255	0.000288398	0.00640544	Klhl23	3.43967
ENSMUSG00000052675	166.117	1.78228	0.522533	3.41085	0.000647601	0.00905416	Zfp112	3.4397
ENSMUSG00000030774	150.399	1.78243	0.532813	3.34532	0.000821881	0.00994547	Pak1	3.44005
ENSMUSG00000032482	223.366	1.78286	0.482524	3.69487	0.000219997	0.00552997	Cspg5	3.44109
ENSMUSG00000050663	99.5915	1.78297	0.523926	3.4031	0.000666265	0.00916	Trhde	3.44135
ENSMUSG00000051586	281.963	1.78435	0.528261	3.37778	0.000730744	0.00950866	Mical3	3.44463
ENSMUSG00000045467	62.1212	1.78601	0.529641	3.37211	0.000745954	0.00960638	Ttll13	3.44859
ENSMUSG00000059146	184.682	1.78805	0.504057	3.54731	0.000389184	0.00727722	Ntrk3	3.45347
ENSMUSG00000034320	806.916	1.79099	0.510721	3.5068	0.000453535	0.00776606	Slc26a2	3.46053
ENSMUSG00000022994	148.111	1.79122	0.522282	3.42961	0.000604453	0.00873811	Adcy6	3.46108
ENSMUSG00000031538	178.458	1.79314	0.532193	3.36933	0.000753502	0.00962092	Plat	3.46568
ENSMUSG00000047986	269.076	1.79321	0.508362	3.52743	0.000419613	0.00750333	Palm3	3.46586
ENSMUSG00000096099	103.841	1.79446	0.530539	3.38234	0.000718722	0.0094377	Vmn1r220	3.46886
ENSMUSG00000044393	58.8977	1.79762	0.536966	3.34774	0.000814735	0.00991026	Dsg2	3.47647
ENSMUSG00000073945	96.1061	1.79804	0.51449	3.49479	0.000474432	0.0079504	Olfr618	3.47746
ENSMUSG00000053093	259.204	1.7981	0.535338	3.35882	0.000782773	0.00972652	Myh7	3.47762
ENSMUSG00000052539	63.5803	1.79924	0.531226	3.38696	0.000706715	0.00935323	Magi3	3.48037
ENSMUSG00000048078	184.065	1.80089	0.523523	3.43994	0.000581836	0.00862234	Tenm4	3.48435
ENSMUSG00000021943	73.5679	1.80257	0.536274	3.36129	0.000775803	0.00972652	Gdf10	3.48841
ENSMUSG00000055214	204.665	1.80272	0.483257	3.73035	0.000191217	0.00511261	Pld5	3.48877
ENSMUSG00000059087	199.4	1.8062	0.514241	3.51237	0.000444127	0.00768318	Olfr698	3.49721
ENSMUSG00000070438	57.1252	1.80676	0.523704	3.44996	0.00056066	0.00850809	Olfr313	3.49855
ENSMUSG00000031906	176.136	1.80696	0.510654	3.53852	0.000402384	0.00734881	Smpd3	3.49903
ENSMUSG00000042622	406.422	1.80873	0.538494	3.35887	0.000782623	0.00972652	Maff	3.50334
ENSMUSG00000027955	74.3218	1.80989	0.497898	3.63507	0.000277908	0.00629193	Gask1b	3.50616
ENSMUSG00000040721	298.461	1.81043	0.48584	3.72639	0.000194245	0.00517384	Zfhx2	3.50746
ENSMUSG00000021298	114.58	1.81129	0.472289	3.83513	0.000125498	0.00414694	Gpr132	3.50956
ENSMUSG00000047423	1843.79	1.81145	0.529845	3.41882	0.000628923	0.00890788	AI837181	3.50994
ENSMUSG00000025856	190.224	1.81207	0.529583	3.42169	0.000622321	0.00890788	Pdgfa	3.51146
ENSMUSG00000037709	135.704	1.81358	0.528395	3.43225	0.000598596	0.00872333	Fam13a	3.51515
ENSMUSG00000022619	121.914	1.81483	0.496515	3.65514	0.000257038	0.00607415	Mapk8ip2	3.51819
ENSMUSG00000063615	66.6863	1.81495	0.524842	3.45809	0.000544014	0.00837317	Olfr64	3.51848
ENSMUSG00000002279	141.54	1.81544	0.507315	3.57852	0.000345541	0.0069689	Lmf1	3.51966
ENSMUSG00000091879	250.493	1.81692	0.511484	3.55226	0.000381944	0.00726626	Vmn2r17	3.52329
ENSMUSG00000020135	135.02	1.81822	0.528915	3.43764	0.000586801	0.00863409	Apc2	3.52646
ENSMUSG00000059921	419.043	1.81925	0.517122	3.51803	0.000434761	0.00764051	Unc5c	3.52898
ENSMUSG00000095932	262.881	1.81942	0.541376	3.36074	0.000777345	0.00972652	Vmn1r49	3.5294
ENSMUSG00000026694	212.532	1.82084	0.472978	3.84974	0.000118244	0.00406932	Eef1aknmt	3.53288
ENSMUSG00000063873	204.718	1.82201	0.543484	3.35246	0.000800978	0.00982808	Slc24a3	3.53573
ENSMUSG00000034168	17571.6	1.82379	0.537143	3.39536	0.000685394	0.00924924	Irf2bpl	3.5401
ENSMUSG00000031808	279.281	1.8253	0.541656	3.36986	0.000752064	0.00962092	Slc27a1	3.54382
ENSMUSG00000022150	114.085	1.82695	0.520045	3.51305	0.000442994	0.00768318	Dab2	3.54785
ENSMUSG00000033569	366.618	1.82813	0.512824	3.56484	0.000364085	0.00714777	Adgrb3	3.55078
ENSMUSG00000002274	100.943	1.82846	0.514955	3.55073	0.000384167	0.00726626	Metrn	3.55159
ENSMUSG00000032512	1459.16	1.82875	0.477207	3.8322	0.000127003	0.00414694	Wdr48	3.5523
ENSMUSG00000035936	54.71	1.82979	0.540036	3.38827	0.000703357	0.0093406	Aldh5a1	3.55485
ENSMUSG00000081945	87.7967	1.83169	0.50514	3.6261	0.000287734	0.00640483	Olfr607	3.55953
ENSMUSG00000108919	94.0445	1.83184	0.544256	3.36577	0.000763296	0.00967684	Olfr1295	3.55991
ENSMUSG00000033420	429.737	1.83196	0.52298	3.50292	0.000460189	0.00781405	Antxr1	3.5602
ENSMUSG00000026572	445.655	1.83293	0.509092	3.60039	0.000317734	0.00669675	Tbx19	3.5626
ENSMUSG00000047496	342.105	1.83386	0.527126	3.47898	0.000503324	0.00809297	Rnf152	3.5649
ENSMUSG00000050786	2050.44	1.83386	0.42965	4.26827	1.96996e-05	0.00158013	Ccdc126	3.5649
ENSMUSG00000072624	175.523	1.83517	0.538242	3.40956	0.000650677	0.00906534	Gm5460	3.56813
ENSMUSG00000032024	120.319	1.83538	0.539269	3.40346	0.000665379	0.00916	Clmp	3.56865
ENSMUSG00000052613	285.971	1.8356	0.499948	3.67158	0.000241059	0.00587455	Pcdh15	3.5692
ENSMUSG00000081234	50.0534	1.83608	0.547334	3.35459	0.000794816	0.00976955	Olfr1120	3.57039
ENSMUSG00000029765	174.457	1.83728	0.524382	3.50371	0.000458824	0.00780668	Plxna4	3.57336
ENSMUSG00000038351	143.175	1.83912	0.524403	3.50708	0.00045306	0.00776606	Sgsm2	3.57792
ENSMUSG00000050022	324.35	1.83997	0.523882	3.51218	0.00044445	0.00768318	Amz1	3.58001
ENSMUSG00000041592	167.45	1.84048	0.547913	3.35908	0.000782031	0.00972652	Sdk2	3.58129
ENSMUSG00000033684	136.484	1.84452	0.547094	3.37148	0.000747643	0.00961049	Qsox1	3.59133
ENSMUSG00000071847	144.309	1.84475	0.531375	3.47165	0.000517266	0.00821237	Apcdd1	3.59191
ENSMUSG00000048696	544.54	1.84589	0.481109	3.83674	0.000124676	0.00414694	Mex3d	3.59475
ENSMUSG00000035954	211.611	1.84592	0.508111	3.63291	0.000280241	0.00632434	Dock4	3.59483
ENSMUSG00000045132	84.5178	1.84594	0.472752	3.90467	9.43547e-05	0.00362665	Olfr620	3.59487
ENSMUSG00000063455	1986.3	1.84608	0.532071	3.46961	0.000521211	0.00822049	D630045J12Rik	3.59522
ENSMUSG00000024998	231.553	1.84663	0.551212	3.35013	0.000807743	0.00987655	Plce1	3.59659
ENSMUSG00000022129	166.795	1.84687	0.528981	3.49136	0.000480565	0.00795482	Dct	3.59718
ENSMUSG00000078307	89.674	1.84689	0.526292	3.50925	0.000449377	0.00774453	AI593442	3.59723
ENSMUSG00000041757	313.312	1.84894	0.470422	3.93039	8.48081e-05	0.00347987	Plekha6	3.60236
ENSMUSG00000115027	294.713	1.84956	0.492328	3.75677	0.000172121	0.00496111	Vmn1r81	3.60391
ENSMUSG00000004031	189.387	1.85005	0.522853	3.53838	0.000402596	0.00734881	Brinp2	3.60513
ENSMUSG00000059898	341.984	1.85119	0.539831	3.4292	0.000605358	0.00874219	Dsc3	3.60797
ENSMUSG00000039976	215.837	1.85258	0.514432	3.60122	0.00031673	0.00669569	Tbc1d16	3.61146
ENSMUSG00000095930	89.3587	1.85571	0.529214	3.50655	0.000453961	0.00776606	Nim1k	3.61931
ENSMUSG00000090125	179.661	1.8568	0.543152	3.41856	0.000629523	0.00890788	Pou3f1	3.62204
ENSMUSG00000053846	79.4408	1.85774	0.547496	3.39315	0.000690931	0.00927399	Lipg	3.62438
ENSMUSG00000028541	163.644	1.859	0.526305	3.53218	0.000412146	0.00744556	B4galt2	3.62757
[truncated: 372 more rows]

## Sheet: DE genes_KOvsWT LZ cells
ensembl_gene_id	baseMean	log2FoldChange	lfcSE	stat	pvalue	padj	external_gene_name	Fold Change
[truncated: 411 more rows]

[truncated: 6 more sheets: DESeq2_LZvsDZ WT cells, DESeq2_LZvsDZ KO cells, TIA1 targets up in LZ KO cells, TIA1 targets up in LZ WT cells, Pathway enrichment analyses, Sheet11]
