# Supplementary material for: The RNA binding proteins TIA1 and TIAL1 promote Mcl1 mRNA translation to protect germinal center responses from apoptosis
Source: Cell Mol Immunol. 2023 Jul 20;20(9):1063–76. doi: 10.1038/s41423-023-01063-4 (PMC10469172; doi:10.1038/s41423-023-01063-4)
Supplement: Supplementary file 10 — Related Manuscript File [file 41423_2023_1063_MOESM10_ESM.xlsx]

## Sheet: Sheet1
Supplemental table 3. List of antibodies.
Protein detected	Source	Ig type (clone)	Application	Company
TIA1	Rabbit	IgG, EPR22999-80	FC, iCLIP, WB	Cell Signaling Tech
TIAL1	Rabbit	IgG, D32D3	FC, iCLIP, WB	Abcam
Isotype ab	Mouse	IgG1 (MOPC21)	FC	Cell Signaling Tech
MYC	Rabbit	IgG (D84C12)	FC	Cell Signaling Tech
Rabbit Ig	Goat	IRDye 680 conjugated	WB	LI-COR Biosciences
Mouse Ig	Goat	IRDye 800CW conjugated	WB	LI-COR Biosciences
B220	Rat	IgG2a (RA3-6B2)	FC	BD Biosciences
CD19	Rat	IgG2a (6D5)	FC	BioLegend
IgD	Rat	IgG2a (11-26)	FC, Imaging	eBiosciences
IgM	Rat	IgG2a (R6-60.2)	FC	BD Biosciences
IgG1	Rat	IgG1 (X56)	FC	BD Biosciences
CD95	Hamster	IgG2 (Jo2)	FC	BD Biosciences
GL7	Rat	IgM (GL7)	FC	BioLegend
CXCR4	Rat	IgG2b (2B11)	FC	BD Biosciences
CD38	Rat	IgG2a (90)	FC	BioLegend
CD86	Rat	IgG2a (GL1)	FC	BD Biosciences
IgM	Rat	IgG2a (II/41)	Elisa capture	BD Biosciences
IgG1	Rat	IgG1 (A85-3)	Elisa capture	BD Biosciences
IgM	Rat	IgG2a (R6-60.2)	Elisa detection	BD Biosciences
IgG1	Rat	Rat IgG1 (A85-1)	Elisa detection	BD Biosciences
IgM	Goat	IgG	Elisa detection (NP)	Southern Biotech
IgG1	Goat	IgG	Elisa detection (NP)	Southern Biotech
NP-PE			FC	Biosearch Tech
BrdU	Mouse	IgG1 (MoBU-1)	FC	ThermoScientific
phosphoSer139-H2a.X	Mouse	IgG1 (Clone 2F3)	FC	BioLegend
p53	Mouse	IgG1 (G59-12)	FC	BD Biosciences
Ki67	Rat	IgG2a (SolA15)	Imaging	ThermoScientific
PNA			Imaging	Sigma Aldrich
Hsp90	Mouse	IgG2b (F8)	WB	St Cruz
CD21/35	Rat	IgG2a (7A9)	Imaging	BioLegend
CD45.2	Mouse	IgG2a (104)	FC	BioLegend
IA/IE	Rat	IgG2b (M5/114.15.2)	FC	BioLegend
Puromycin	Mouse	IgG2a (12D10)	FC	Sigma Aldrich
MCL1	Rabbit	-	FC	Rockland
